# Supplementary material for: Kinase inhibition profiles as a tool to identify kinases for specific phosphorylation sites
Source: Nat Commun. 2020 Apr 3;11:1684. doi: 10.1038/s41467-020-15428-0 (PMC7125195; doi:10.1038/s41467-020-15428-0)
Supplement: Supplementary file 4 — Supplementary Data 1 [file 41467_2020_15428_MOESM4_ESM.xlsx]

## Sheet: Suppl Data 1. Kinases profiled
	Nanosyn (Elkins et al.)	DSF (Elkins et al.)	PKIS2 (Drewry et al.)	Davis et al.	Anastassiadis et al.	Gao et al.	KinBase Name	HGNC Symbol	Unique HGNC Symbol
Supplementary Data 1. Kinases profiled. The table lists all the kinases profiled in the Nanosyn, DSF, PKIS2, Davis, Anastassiadis and Gao datasets used in this study. The kinase names used are those in the original published profiling studies. In addition, the HGNC symbols for each kinase are provided. The total numbers of kinases profiled are shown at the bottom.		AAK1	AAK1	AAK1			AAK1	AAK1	AAK1
	ABL1		ABL1-nonphosphorylated	ABL1-nonphosphorylated	ABL1	Abl(h)	ABL1	ABL1	ABL1
			ABL1-phosphorylated	ABL1-phosphorylated			ABL1	ABL1
	ARG	ABL2	ABL2	ABL2	ABL2/ARG	Arg(h)	ABL2	ABL2	ABL2
	TNK2		TNK2	TNK2	ACK1	ACK1(h)	ACK	TNK2	TNK2
			ACVR2A	ACVR2A			ACTR2	ACVR2A	ACVR2A
			ACVR2B	ACVR2B			ACTR2B	ACVR2B	ACVR2B
			ADCK3	ADCK3			ADCK3	ADCK3	ADCK3
			ADCK4	ADCK4			ADCK4	COQ8B	COQ8B
	AKT1		AKT1	AKT1	AKT1	PKBα(h)	AKT1	AKT1	AKT1
	AKT2		AKT2	AKT2	AKT2	PKBβ(h)	AKT2	AKT2	AKT2
	AKT3	AKT3	AKT3	AKT3	AKT3	PKBγ(h)	AKT3	AKT3	AKT3
	ALK		ALK	ALK	ALK	ALK(h)	ALK	ALK	ALK
			ACVRL1	ACVRL1	ALK1/ACVRL1		ALK1	ACVRL1	ACVRL1
			ACVR1	ACVR1	ALK2/ACVR1		ALK2	ACVR1	ACVR1
			ACVR1B	ACVR1B	ALK4/ACVR1B	ALK4(h)	ALK4	ACVR1B	ACVR1B
	AMPKA1 (A1B1G1)	PRKAA1	AMPK-alpha1	AMPK-alpha1		AMPKα1(h)	AMPKa1	PRKAA1	PRKAA1
	AMPKA2 (A2B1G1)	PRKAA2	AMPK-alpha2	AMPK-alpha2		AMPKα2(h)	AMPKa2	PRKAA2	PRKAA2
			RIPK4	RIPK4			ANKRD3	RIPK4	RIPK4
					ARAF		ARAF	ARAF	ARAF
	AURORA-A		AURKA	AURKA	Aurora A	Aurora-A(h)	AurA	AURKA	AURKA
	AURORA-B		AURKB	AURKB	Aurora B	Aurora-B(h)	AurB	AURKB	AURKB
	AURORA-C		AURKC	AURKC	Aurora C	Aurora-C(h)	AurC	AURKC	AURKC
	AXL		AXL	AXL	AXL	Axl(h)	AXL	AXL	AXL
		ADRBK1	GRK2		GRK2		BARK1	GRK2	GRK2
		ADRBK2	GRK3		GRK3		BARK2	GRK3	GRK3
			BIKE	BIKE			BIKE	BMP2K	BMP2K
	BLK		BLK	BLK	BLK	Blk(h)	BLK	BLK	BLK
			BMPR1A	BMPR1A			BMPR1A	BMPR1A	BMPR1A
			BMPR1B	BMPR1B			BMPR1B	BMPR1B	BMPR1B
			BMPR2	BMPR2			BMPR2	BMPR2	BMPR2
	BMX	BMX	BMX	BMX	BMX/ETK	Bmx(h)	BMX	BMX	BMX
	BRAF		BRAF	BRAF	BRAF		BRAF	BRAF	BRAF
	BRK		BRK	BRK	BRK	BRK(h)	BRK	PTK6	PTK6
	BRSK1		BRSK1	BRSK1	BRSK1	BrSK1(h)	BRSK1	BRSK1	BRSK1
	BRSK2		BRSK2	BRSK2	BRSK2	BrSK2(h)	BRSK2	BRSK2	BRSK2
	BTK		BTK	BTK	BTK	BTK(h)	BTK	BTK	BTK
			BUB1				BUB1	BUB1	BUB1
			CAMK1	CAMK1	CAMK1a	CaMKI(h)	CaMK1a	CAMK1	CAMK1
			CAMK1B		CAMK1b		CaMK1b	PNCK	PNCK
	CAMK1D		CAMK1D	CAMK1D	CAMK1d	CaMKIδ(h)	CaMK1d	CAMK1D	CAMK1D
			CAMK1G	CAMK1G	CAMK1g		CaMK1g	CAMK1G	CAMK1G
	CAMK2A	CAMK2A	CAMK2A	CAMK2A	CAMK2a		CaMK2a	CAMK2A	CAMK2A
			CAMK2B	CAMK2B	CAMK2b	CaMKIIβ(h)	CaMK2b	CAMK2B	CAMK2B
	CAMK2D		CAMK2D	CAMK2D	CAMK2d	CaMKIIδ(h)	CaMK2d	CAMK2D	CAMK2D
			CAMK2G	CAMK2G	CAMK2g	CaMKIIγ(h)	CaMK2g	CAMK2G	CAMK2G
	CAMK4		CAMK4	CAMK4	CAMK4	CaMKIV(h)	CaMK4	CAMK4	CAMK4
			CAMKK1	CAMKK1	CAMKK1		CaMKK1	CAMKK1	CAMKK1
		CAMKK2	CAMKK2	CAMKK2	CAMKK2		CaMKK2	CAMKK2	CAMKK2
			MLCK	MLCK			caMLCK	MYLK3	MYLK3
			CASK	CASK			CASK	CASK	CASK
					CDK1/cyclin A		CDC2/Cyclin A	CDK1	CDK1
	CDK1/cyclinB				CDK1/cyclin B	CDK1/cyclinB(h)	CDC2/Cyclin B	CDK1
		CDC7					CDC7	CDC7	CDC7
			CDC2L2	CDC2L2			CDK11a	CDK11A	CDK11A
			CDC2L1	CDC2L1			CDK11b	CDK11B	CDK11B
			CDK11	CDK11			CDK19	CDK19	CDK19
		CDK2	CDK2	CDK2			CDK2	CDK2	CDK2
	CDK2/cyclinA				CDK2/cyclin A	CDK2/cyclinA(h)	CDK2/cyclin A	CDK2
	CDK2/cyclinE				CDK2/cyclin E	CDK2/cyclinE(h)	CDK2/cyclin E	CDK2
			CDK3	CDK3			CDK3	CDK3	CDK3
	CDK3/cyclinE				CDK3/cyclin E	CDK3/cyclinE(h)	CDK3/cyclin E	CDK3
			CDK4				CDK4	CDK4	CDK4
	CDK4/cyclinD		CDK4-cyclinD1	CDK4-cyclinD1	CDK4/cyclin D1		CDK4/cyclin D1	CDK4
			CDK4-cyclinD3	CDK4-cyclinD3	CDK4/cyclin D3		CDK4/cyclin D3	CDK4
			CDK5	CDK5			CDK5	CDK5	CDK5
					CDK5/p25	CDK5/p25(h)	CDK5/p25	CDK5
	CDK5/p35				CDK5/p35	CDK5/p35(h)	CDK5/p35	CDK5
					CDK6/cyclin D1		CDK6/cyclin D1	CDK6	CDK6
	CDK6/cyclinD3				CDK6/cyclin D3	CDK6/cyclinD3(h)	CDK6/cyclin D3	CDK6
			CDK7	CDK7			CDK7	CDK7	CDK7
					CDK7/cyclin H	CDK7/cyclinH/MAT1(h)	CDK7/cyclin H	CDK7
			CDK8	CDK8			CDK8	CDK8	CDK8
		CDK9	CDK9	CDK9			CDK9	CDK9	CDK9
					CDK9 cyclin K		CDK9 cyclin K	CDK9
					CDK9/cyclin T1	CDK9/cyclin T1(h)	CDK9/cyclin T1	CDK9
		CDKL1	CDKL1	CDKL1			CDKL1	CDKL1	CDKL1
			CDKL2	CDKL2			CDKL2	CDKL2	CDKL2
			CDKL3	CDKL3			CDKL3	CDKL3	CDKL3
			CDKL5	CDKL5			CDKL5	CDKL5	CDKL5
			TRPM6	TRPM6			ChaK2	TRPM6	TRPM6
			CDC2L5	CDC2L5			CHED	CDK13	CDK13
	CHEK1		CHEK1	CHEK1	CHK1	CHK1(h)	CHK1	CHEK1	CHEK1
	CHEK2	CHEK2	CHEK2	CHEK2	CHK2	CHK2(h)	CHK2	CHEK2	CHEK2
	CK1a		CSNK1A1	CSNK1A1	CK1a1		CK1a	CSNK1A1	CSNK1A1
			CSNK1A1L	CSNK1A1L			CK1a2	CSNK1A1L	CSNK1A1L
			CSNK1D	CSNK1D	CK1d	CK1δ(h)	CK1d	CSNK1D	CSNK1D
			CSNK1E	CSNK1E	CK1epsilon		CK1e	CSNK1E	CSNK1E
	CK1-g1	CSNK1G1	CSNK1G1	CSNK1G1	CK1g1	CK1γ1(h)	CK1g1	CSNK1G1	CSNK1G1
	CK1-g2		CSNK1G2	CSNK1G2	CK1g2	CK1γ2(h)	CK1g2	CSNK1G2	CSNK1G2
	CK1-g3	CSNK1G3	CSNK1G3	CSNK1G3	CK1g3	CK1γ3(h)	CK1g3	CSNK1G3	CSNK1G3
	CK2		CSNK2A1	CSNK2A1	CK2a	CK2(h)	CK2a1	CSNK2A1	CSNK2A1
			CSNK2A2	CSNK2A2	CK2a2	CK2α2(h)	CK2a2	CSNK2A2	CSNK2A2
			STK35	STK35			CLIK1	STK35	STK35
			CLK1	CLK1	CLK1		CLK1	CLK1	CLK1
	CLK2		CLK2	CLK2	CLK2	CLK2(h)	CLK2	CLK2	CLK2
	CLK3	CLK3	CLK3	CLK3	CLK3	CLK3(h)	CLK3	CLK3	CLK3
		CLK4	CLK4	CLK4	CLK4		CLK4	CLK4	CLK4
					COT1/MAP3K8		COT	MAP3K8	MAP3K8
			CIT	CIT			CRIK	CIT	CIT
	CSK		CSK	CSK	CSK	CSK(h)	CSK	CSK	CSK
			CTK	CTK	CTK MATK		CTK	MATK	MATK
		GUCY2D					CYGD	GUCY2D	GUCY2D
	DAPK1		DAPK1	DAPK1	DAPK1	DAPK1(h)	DAPK1	DAPK1	DAPK1
			DAPK2	DAPK2	DAPK2	DAPK2(h)	DAPK2	DAPK2	DAPK2
			DAPK3	DAPK3	ZIPK/DAPK3	ZIPK(h)	DAPK3	DAPK3	DAPK3
		DCLK1	DCAMKL1	DCAMKL1			DCLK1	DCLK1	DCLK1
	DCAMKL2		DCAMKL2	DCAMKL2	DCAMKL2	DCAMKL2(h)	DCLK2	DCLK2	DCLK2
			DCAMKL3	DCAMKL3			DCLK3	DCLK3	DCLK3
			DDR1	DDR1			DDR1	DDR1	DDR1
	DDR2		DDR2	DDR2	DDR2	DDR2(h)	DDR2	DDR2	DDR2
			DLK	DLK			DLK	MAP3K12	MAP3K12
			DMPK	DMPK	DMPK	DMPK(h)	DMPK1	DMPK	DMPK
			DMPK2	DMPK2			DMPK2	CDC42BPG	CDC42BPG
		STK17A	DRAK1	DRAK1	DRAK1/STK17A	DRAK1(h)	DRAK1	STK17A	STK17A
		STK17B	DRAK2	DRAK2			DRAK2	STK17B	STK17B
			RIPK5	RIPK5	RIPK5		Dusty	DSTYK	DSTYK
	DYRK1A	DYRK1A	DYRK1A	DYRK1A	DYRK1/DYRK1A		DYRK1A	DYRK1A	DYRK1A
	DYRK1B		DYRK1B	DYRK1B	DYRK1B		DYRK1B	DYRK1B	DYRK1B
	DYRK2	DYRK2	DYRK2	DYRK2	DYRK2	DYRK2(h)	DYRK2	DYRK2	DYRK2
					DYRK3		DYRK3	DYRK3	DYRK3
					DYRK4		DYRK4	DYRK4	DYRK4
						eEF-2K(h)	eEF2K	EEF2K	EEF2K
	EGFR		EGFR	EGFR	EGFR	EGFR(h)	EGFR	EGFR	EGFR
			EPHA1	EPHA1	EPHA1	EphA1(h)	EphA1	EPHA1	EPHA1
	EPHA2		EPHA2	EPHA2	EPHA2	EphA2(h)	EphA2	EPHA2	EPHA2
	EPHA3		EPHA3	EPHA3	EPHA3	EphA3(h)	EphA3	EPHA3	EPHA3
	EPHA4		EPHA4	EPHA4	EPHA4	EphA4(h)	EphA4	EPHA4	EPHA4
			EPHA5	EPHA5	EPHA5	EphA5(h)	EphA5	EPHA5	EPHA5
			EPHA6	EPHA6	EPHA6		EphA6	EPHA6	EPHA6
			EPHA7	EPHA7	EPHA7	EphA7(h)	EphA7	EPHA7	EPHA7
			EPHA8	EPHA8	EPHA8	EphA8(h)	EphA8	EPHA8	EPHA8
			EPHB1	EPHB1	EPHB1	EphB1(h)	EphB1	EPHB1	EPHB1
	EPHB2		EPHB2	EPHB2	EPHB2	EphB2(h)	EphB2	EPHB2	EPHB2
	EPHB3		EPHB3	EPHB3	EPHB3	EphB3(h)	EphB3	EPHB3	EPHB3
	EPHB4		EPHB4	EPHB4	EPHB4	EphB4(h)	EphB4	EPHB4	EPHB4
			EPHB6	EPHB6			EphB6	EPHB6	EPHB6
	ERBB2		ERBB2	ERBB2	ERBB2/HER2		ErbB2	ERBB2	ERBB2
			ERBB3	ERBB3			ErbB3	ERBB3	ERBB3
	ERBB4		ERBB4	ERBB4	ERBB4/HER4	ErbB4(h)	ErbB4	ERBB4	ERBB4
	MAPK3	MAPK3	ERK1	ERK1	ERK1	MAPK1(h)	Erk1	MAPK3	MAPK3
	MAPK1		ERK2	ERK2	ERK2 MAPK1	MAPK2(h)	Erk2	MAPK1	MAPK1
			ERK3	ERK3			Erk3	MAPK6	MAPK6
			ERK4	ERK4			Erk4	MAPK4	MAPK4
		MAPK7	ERK5	ERK5			Erk5	MAPK7	MAPK7
			ERK8	ERK8			Erk7	MAPK15	MAPK15
			FAK	FAK	FAK/PTK2	FAK(h)	FAK	FAK	FAK
	FER		FER	FER	FER	Fer(h)	FER	FER	FER
	FES	FES	FES	FES	FES/FPS	Fes(h)	FES	FES	FES
	FGFR1		FGFR1	FGFR1	FGFR1	FGFR1(h)	FGFR1	FGFR1	FGFR1
	FGFR2		FGFR2	FGFR2	FGFR2	FGFR2(h)	FGFR2	FGFR2	FGFR2
	FGFR3		FGFR3	FGFR3	FGFR3	FGFR3(h)	FGFR3	FGFR3	FGFR3
	FGFR4		FGFR4	FGFR4	FGFR4	FGFR4(h)	FGFR4	FGFR4	FGFR4
	FGR		FGR	FGR	FGR	Fgr(h)	FGR	FGR	FGR
	FLT1		FLT1	FLT1	FLT1/VEGFR1	Flt1(h)	FLT1	FLT1	FLT1
	FLT3		FLT3	FLT3	FLT3	Flt3(h)	FLT3	FLT3	FLT3
			FLT3-autoinhibited				FLT3	FLT3
	FLT4		FLT4	FLT4	FLT4/VEGFR3	Flt4(h)	FLT4	FLT4	FLT4
	FMS		CSF1R	CSF1R	FMS	Fms(h)	FMS	CSF1R	CSF1R
			CSF1R-autoinhibited				FMS	CSF1R
			MTOR	MTOR		mTOR(h)	FRAP	MTOR	MTOR
						mTOR/FKBP12(h)	FRAP/FKBP12	MTOR/FKBP1A
	PTK5		FRK	FRK	FRK/PTK5	PTK5(h)	FRK	FRK	FRK
			STK36	STK36			Fused	STK36	STK36
	FYN		FYN	FYN	FYN	Fyn(h)	FYN	FYN	FYN
		GAK	GAK	GAK			GAK	GAK	GAK
	MAP4K2		MAP4K2	MAP4K2	GCK MAP4K2	GCK(h)	GCK	MAP4K2	MAP4K2
			GCN2(Kin.Dom.2,S808G)	GCN2(Kin.Dom.2,S808G)			GCN2	EIF2AK4	EIF2AK4
			GRK4	GRK4	GRK4		GPRK4	GRK4	GRK4
		GRK5			GRK5	GRK5(h)	GPRK5	GRK5	GRK5
	GRK6				GRK6	GRK6(h)	GPRK6	GRK6	GRK6
	GRK7		GRK7	GRK7	GRK7	GRK7(h)	GPRK7	GRK7	GRK7
		GSG2	HASPIN		Haspin	Haspin(h)	GSG2	GSG2	GSG2
	GSK3A		GSK3A	GSK3A	GSK3a	GSK3α(h)	GSK3A	GSK3A	GSK3A
	GSK3B		GSK3B	GSK3B	GSK3b	GSK3β(h)	GSK3B	GSK3B	GSK3B
	HCK		HCK	HCK	HCK	Hck(h)	HCK	HCK	HCK
						Hck(h) activated	HCK	HCK
	MAP4K4	MAP4K4	MAP4K4	MAP4K4	HGK MAP4K4		HGK	MAP4K4	MAP4K4
			TNNI3K	TNNI3K			HH498	TNNI3K	TNNI3K
	HIPK1		HIPK1	HIPK1	HIPK1	HIPK1(h)	HIPK1	HIPK1	HIPK1
			HIPK2	HIPK2	HIPK2	HIPK2(h)	HIPK2	HIPK2	HIPK2
			HIPK3	HIPK3	HIPK3	HIPK3(h)	HIPK3	HIPK3	HIPK3
	HIPK4		HIPK4	HIPK4	HIPK4		HIPK4	HIPK4	HIPK4
			HPK1	HPK1			HPK1	MAP4K1	MAP4K1
			EIF2AK1	EIF2AK1			HRI	EIF2AK1	EIF2AK1
			HUNK	HUNK			HUNK	HUNK	HUNK
			ICK	ICK			ICK	ICK	ICK
	IGF1R	IGF1R	IGF1R	IGF1R	IGF1R	IGF-1R(h)	IGF1R	IGF1R	IGF1R
						IGF-1R(h), activated	IGF1R	IGF1R
	IKKA		IKK-alpha	IKK-alpha	IKKa/CHUK	IKKα(h)	IKKa	CHUK	CHUK
	IKKB		IKK-beta	IKK-beta	IKKb/IKBKB	IKKβ(h)	IKKb	IKBKB	IKBKB
	IKKE		IKK-epsilon	IKK-epsilon	IKKe/IKBKE		IKKe	IKBKE	IKBKE
	INSR		INSR	INSR	IR	IR(h)	INSR	INSR	INSR
						IR(h), activated	INSR	INSR
			IRAK1	IRAK1	IRAK1	IRAK1(h)	IRAK1	IRAK1	IRAK1
			IRAK3	IRAK3			IRAK3	IRAK3	IRAK3
	IRAK4		IRAK4	IRAK4	IRAK4	IRAK4(h)	IRAK4	IRAK4	IRAK4
			ERN1	ERN1			IRE1	ERN1	ERN1
	IRR		INSRR	INSRR	IRR/INSRR	IRR(h)	IRR	INSRR	INSRR
	ITK		ITK	ITK	ITK	Itk(h)	ITK	ITK	ITK
	JAK1		JAK1(JH1domain-catalytic)	JAK1(JH1domain-catalytic)	JAK1 (866-1154)		JAK1(JH1)	JAK1	JAK1
			JAK1(JH2domain-pseudokinase)	JAK1(JH2domain-pseudokinase)			JAK1(JH2)	JAK1
	JAK2		JAK2(JH1domain-catalytic)	JAK2(JH1domain-catalytic)	JAK2 (809-1132)	JAK2(h) 808-end	JAK2(JH1)	JAK2	JAK2
	JAK3		JAK3(JH1domain-catalytic)	JAK3(JH1domain-catalytic)	JAK3 (781-1124)	JAK3(h) 781-end	JAK3(JH1)	JAK3	JAK3
		MAPK8	JNK1	JNK1	JNK1	JNK1α1(h)	JNK1	MAPK8	MAPK8
	JNK2		JNK2	JNK2	JNK2	JNK2α2(h)	JNK2	MAPK9	MAPK9
			JNK3	JNK3	JNK3	JNK3(h)	JNK3	MAPK10	MAPK10
	KDR		VEGFR2	VEGFR2	KDR/VEGFR2	KDR(h)	KDR	KDR	KDR
			MAP4K5	MAP4K5	KHS MAP4K5		KHS1	MAP4K5	MAP4K5
			MAP4K3	MAP4K3			KHS2	MAP4K3	MAP4K3
	KIT		KIT	KIT	c-Kit	cKit(h)	KIT	KIT	KIT
			KIT-autoinhibited				KIT	KIT
			LATS1	LATS1			LATS1	LATS1	LATS1
			LATS2	LATS2			LATS2	LATS2	LATS2
	LCK		LCK	LCK	LCK	Lck(h)	LCK	LCK	LCK
						Lck(h) activated	LCK	LCK
			LIMK1	LIMK1	LIMK1	LIMK1(h)	LIMK1	LIMK1	LIMK1
			LIMK2	LIMK2			LIMK2	LIMK2	LIMK2
			LKB1	LKB1	LKB1	LKB1(h)	LKB1	STK11	STK11
	LOK	STK10	LOK	LOK	LOK/STK10	LOK(h)	LOK	STK10	STK10
	LRRK2		LRRK2	LRRK2	LRRK2		LRRK2	LRRK2	LRRK2
	LTK		LTK	LTK	TYK1/LTK		LTK	LTK	LTK
	LYNA		LYN	LYN	LYN	Lyn(h)	LYN	LYN	LYN
	LYNB				LYN B		LYN(Q23-R43del)	LYN
			LZK	LZK			LZK	MAP3K13	MAP3K13
			MAK	MAK			MAK	MAK	MAK
	MEK1		MEK1	MEK1	MEK1	MEK1(h)	MAP2K1	MAP2K1	MAP2K1
			MEK2	MEK2	MEK2		MAP2K2	MAP2K2	MAP2K2
			MEK3	MEK3			MAP2K3	MAP2K3	MAP2K3
			MEK4	MEK4			MAP2K4	MAP2K4	MAP2K4
			MEK5	MEK5			MAP2K5	MAP2K5	MAP2K5
			MEK6	MEK6	MKK6	MKK6(h)	MAP2K6	MAP2K6	MAP2K6
			MKK7	MKK7		MKK7β(h)	MAP2K7	MAP2K7	MAP2K7
			MAP3K1	MAP3K1			MAP3K1	MAP3K1	MAP3K1
			MAP3K2	MAP3K15			MAP3K15	MAP3K15	MAP3K15
			MAP3K3	MAP3K2	MEKK2		MAP3K2	MAP3K2	MAP3K2
			MAP3K4	MAP3K3	MEKK3		MAP3K3	MAP3K3	MAP3K3
			ASK1	MAP3K4			MAP3K4	MAP3K4	MAP3K4
			ASK2	ASK1	ASK1/MAP3K5	ASK1(h)	MAP3K5	MAP3K5	MAP3K5
			MAP3K15	ASK2			MAP3K6	MAP3K6	MAP3K6
	MAPKAPK2		MAPKAPK2	MAPKAPK2	MAPKAPK2	MAPKAP-K2(h)	MAPKAPK2	MAPKAPK2	MAPKAPK2
	MAPKAPK3				MAPKAPK3	MAPKAP-K3(h)	MAPKAPK3	MAPKAPK3	MAPKAPK3
	PRAK		MAPKAPK5	MAPKAPK5	MAPKAPK5/PRAK	PRAK(h)	MAPKAPK5	MAPKAPK5	MAPKAPK5
	MARK1		MARK1	MARK1	MARK1	MARK1(h)	MARK1	MARK1	MARK1
	PAR-1Bα		MARK2	MARK2	MARK2/PAR-1Ba	PAR-1Bα(h)	MARK2	MARK2	MARK2
	MARK3		MARK3	MARK3	MARK3		MARK3	MARK3	MARK3
	MARK4		MARK4	MARK4	MARK4		MARK4	MARK4	MARK4
			MAST1	MAST1			MAST1	MAST1	MAST1
			YSK4	YSK4			MEKK15	MAP3K19	MAP3K19
	MELK		MELK	MELK	MELK	MELK(h)	MELK	MELK	MELK
	MER		MERTK	MERTK	c-MER	Mer(h)	MER	MERTK	MERTK
	MET		MET	MET	c-MET	Met(h)	MET	MET	MET
	MINK		MINK	MINK	MINK/MINK1	MINK(h)	MINK	MINK	MINK
			MLK1	MLK1	MLK1/MAP3K9	MLK1(h)	MLK1	MAP3K9	MAP3K9
			MLK2	MLK2	MLK2/MAP3K10		MLK2	MAP3K10	MAP3K10
			MLK3	MLK3	MLK3/MAP3K11		MLK3	MAP3K11	MAP3K11
	MKNK1		MKNK1	MKNK1	MNK1		MNK1	MKNK1	MKNK1
	MNK2		MKNK2	MKNK2	MNK2	Mnk2(h)	MNK2	MKNK2	MKNK2
		STK16	STK16	STK16	STK16		MPSK1	STK16	STK16
	MRCK-α		MRCKA	MRCKA	MRCKa/CDC42BPA	MRCKα(h)	MRCKa	CDC42BPA	CDC42BPA
	MRCK-β	CDC42BPB	MRCKB	MRCKB	MRCKb/CDC42BPB	MRCKβ(h)	MRCKb	CDC42BPB	CDC42BPB
	MSK1				MSK1/RPS6KA5 (full)	MSK1(h) 2-end	MSK1	RPS6KA5	RPS6KA5
			RPS6KA5(Kin.Dom.1-N-terminal)	RPS6KA5(Kin.Dom.2-C-terminal)			MSK1(Cterm)	RPS6KA5
			RPS6KA5(Kin.Dom.2-C-terminal)	RPS6KA5(Kin.Dom.1-N-terminal)			MSK1(Nterm)	RPS6KA5
	MSK2				MSK2/RPS6KA4 (full)	MSK2(h) 2-end	MSK2	RPS6KA4	RPS6KA4
			RPS6KA4(Kin.Dom.1-N-terminal)	RPS6KA4(Kin.Dom.2-C-terminal)			MSK2(Cterm)	RPS6KA4
			RPS6KA4(Kin.Dom.2-C-terminal)	RPS6KA4(Kin.Dom.1-N-terminal)			MSK2(Nterm)	RPS6KA4
	MSSK1		SRPK3	SRPK3	MSSK1/STK23	MSSK1(h)	MSSK1	SRPK3	SRPK3
	MST1		MST1	MST1	MST1/STK4	MST1(h)	MST1	STK4	STK4
	MST2		MST2	MST2	MST2/STK3	MST2(h)	MST2	STK3	STK3
		STK24	MST3	MST3	MST3/STK24	MST3(h)	MST3	STK24	STK24
	MST4	MST4	MST4	MST4	MST4		MST4	STK26	STK26
	MUSK		MUSK	MUSK	MUSK	MuSK(h)	MUSK	MUSK	MUSK
			MYO3A	MYO3A			MYO3A	MYO3A	MYO3A
			MYO3B	MYO3B	MYO3b		MYO3B	MYO3B	MYO3B
		PKMYT1	PKMYT1	PKMYT1			MYT1	PKMYT1	PKMYT1
			NDR1	NDR1	STK38/NDR1		NDR1	STK38	STK38
		STK38L	NDR2	NDR2			NDR2	STK38L	STK38L
	NEK1	NEK1	NEK1	NEK1	NEK1		NEK1	NEK1	NEK1
			NEK10				NEK10	NEK10	NEK10
			NEK11	NEK11	NEK11	NEK11(h)	NEK11	NEK11	NEK11
	NEK2	NEK2	NEK2	NEK2	NEK2	NEK2(h)	NEK2	NEK2	NEK2
			NEK3	NEK3	NEK3	NEK3(h)	NEK3	NEK3	NEK3
			NEK4	NEK4	NEK4		NEK4	NEK4	NEK4
			NEK5	NEK5			NEK5	NEK5	NEK5
	NEK6		NEK6	NEK6	NEK6	NEK6(h)	NEK6	NEK6	NEK6
	NEK7		NEK7	NEK7	NEK7	NEK7(h)	NEK7	NEK7	NEK7
	NEK9		NEK9	NEK9	NEK9		NEK9	NEK9	NEK9
			NIK		NIK/MAP3K14		NIK	MAP3K14	MAP3K14
			NIM1	NIM1			NIM1	NIM1K	NIM1K
			NLK	NLK	NLK	NLK(h)	NLK	NLK	NLK
	ARK5		ARK5	ARK5	ARK5/NUAK1	ARK5(h)	NuaK1	NUAK1	NUAK1
			SNARK	SNARK	SNARK/NUAK2		NuaK2	NUAK2	NUAK2
			OSR1	OSR1	OSR1/OXSR1		OSR1	OXSR1	OXSR1
	P38α		p38-alpha	p38-alpha	P38a/MAPK14	SAPK2a(h)	p38a	MAPK14	MAPK14
	P38β		p38-beta	p38-beta	P38b/MAPK11	SAPK2b(h)	p38b	MAPK11	MAPK11
	P38δ	MAPK13	p38-delta	p38-delta	P38d/MAPK13	SAPK4(h)	p38d	MAPK13	MAPK13
	P38γ		p38-gamma	p38-gamma	P38g	SAPK3(h)	p38g	MAPK12	MAPK12
	P70S6K1		S6K1	S6K1	p70S6K/RPS6KB1	p70S6K(h)	p70S6K	RPS6KB1	RPS6KB1
					p70S6Kb/RPS6KB2		p70S6Kb	RPS6KB2	RPS6KB2
	PAK1		PAK1	PAK1	PAK1		PAK1	PAK1	PAK1
	PAK2		PAK2	PAK2	PAK2	PAK2(h)	PAK2	PAK2	PAK2
	PAK3		PAK3	PAK3	PAK3	PAK3(h)	PAK3	PAK3	PAK3
		PAK4	PAK4	PAK4	PAK4	PAK4(h)	PAK4	PAK4	PAK4
	PAK5		PAK7	PAK7	PAK5	PAK5(h)	PAK5	PAK5	PAK5
	PAK6		PAK6	PAK6	PAK6	PAK6(h)	PAK6	PAK6	PAK6
	PASK				PASK	PASK(h)	PASK	PASK	PASK
					PBK/TOPK		PBK	PBK	PBK
			PCTK1	PCTK1			PCTAIRE1	CDK16	CDK16
		PCTK2	PCTK2	PCTK2			PCTAIRE2	CDK17	CDK17
			PCTK3	PCTK3			PCTAIRE3	CDK18	CDK18
	PDGFRα		PDGFRA	PDGFRA	PDGFRa	PDGFRα(h)	PDGFRa	PDGFRA	PDGFRA
	PDGFRβ		PDGFRB	PDGFRB	PDGFRb	PDGFRβ(h)	PDGFRb	PDGFRB	PDGFRB
	PDK1	PDPK1	PDPK1	PDPK1	PDK1/PDPK1	PDK1(h)	PDHK1	PDK1	PDK1
				PFCDPK1(P.falciparum)			N/A
				PFPK5(P.falciparum)			N/A
			PFTK1	PFTK1			PFTAIRE1	CDK14	CDK14
			PFTAIRE2	PFTAIRE2			PFTAIRE2	CDK15	CDK15
	PHKG1		PHKG1	PHKG1	PHKg1		PHKg1	PHKG1	PHKG1
	PHKG2	PHKG2	PHKG2	PHKG2	PHKg2	PhKγ2(h)	PHKg2	PHKG2	PHKG2
			PIK3C2B	PIK3C2B			PIK3C2B	PIK3C2B	PIK3C2B
			PIK3C2G	PIK3C2G			PIK3C2G	PIK3C2G	PIK3C2G
			VPS34				PIK3C3	PIK3C3	PIK3C3
	PI3-K-α		PIK3CA	PIK3CA			PIK3CA	PIK3CA	PIK3CA
			PIK3CB	PIK3CB			PIK3CB	PIK3CB	PIK3CB
	PI3-K-δ		PIK3CD	PIK3CD			PIK3CD	PIK3CD	PIK3CD
			PIK3CG	PIK3CG			PIK3CG	PIK3CG	PIK3CG
	PI4-K-β		PIK4CB	PIK4CB			PIK4CB	PI4KB	PI4KB
	PIM1	PIM1	PIM1	PIM1	PIM1	Pim-1(h)	PIM1	PIM1	PIM1
	PIM2	PIM2	PIM2	PIM2	PIM2	Pim-2(h)	PIM2	PIM2	PIM2
	PIM3	PIM3	PIM3	PIM3	PIM3	Pim-3(h)	PIM3	PIM3	PIM3
			PIP5K1A	PIP5K1A			PIP5K1A	PIP5K1A	PIP5K1A
			PIP5K1C	PIP5K1C			PIP5K1C	PIP5K1C	PIP5K1C
			PIP5K2B	PIP5K2B			PIP5K2B	PI4PK2B	PI4PK2B
			PIP5K2C	PIP5K2C			PIP5K2C	PI4PK2C	PI4PK2C
			PIKFYVE				PIP5K3	PIKFYVE	PIKFYVE
	PKA		PKAC-alpha	PKAC-alpha	PKA	PKA(h)	PKACa	PRKACA	PRKACA
			PKAC-beta	PKAC-beta			PKACb	PRKACB	PRKACB
					PKAcg		PKACg	PRKACG	PRKACG
	PKC-α				PKCa	PKCα(h)	PKCa	PRKCA	PRKCA
	PKC-β1				PKCb1	PKCβI(h)	PKCb1	PRKCB	PRKCB
	PKC-β2				PKCb2	PKCβII(h)	PKCb2	PRKCB
			PRKCD	PRKCD	PKCd	PKCδ(h)	PKCd	PRKCD	PRKCD
			PRKCE	PRKCE	PKCepsilon	PKCε(h)	PKCe	PRKCE	PRKCE
	PKC-γ				PKCg	PKCγ(h)	PKCg	PRKCG	PRKCG
	PKC-η			PRKCH	PKCeta	PKCη(h)	PKCh	PRKCH	PRKCH
	PKC-ι			PRKCI	PKCiota	PKCι(h)	PKCi	PRKCI	PRKCI
	PKC-θ			PRKCQ	PKCtheta	PKCθ(h)	PKCt	PRKCQ	PRKCQ
					PKCzeta	PKCζ(h)	PKCz	PRKCZ	PRKCZ
	PRKD1		PRKD1	PRKD1	PKCmu/PRKD1	PKCμ(h)	PKD1	PRKD1	PRKD1
	PRKD2		PRKD2	PRKD2	PKD2/PRKD2	PKD2(h)	PKD2	PRKD2	PRKD2
	PRKD3		PRKD3	PRKD3	PKCnu/PRKD3		PKD3	PRKD3	PRKD3
	PRKG1		PRKG1	PRKG1	PKG1a	PKG1α(h)	PKG1	PRKG1	PRKG1
					PKG1b	PKG1β(h)	PKG1b	PRKG1
	PRKG2		PRKG2	PRKG2	PKG2/PRKG2		PKG2	PRKG2	PRKG2
			PKN1	PKN1	PKN1/PRK1		PKN1	PKN1	PKN1
			PKN2	PKN2	PKN2/PRK2	PRK2(h)	PKN2	PKN2	PKN2
				PKNB(M.tuberculosis)			N/A
			PRKR	PRKR			PKR	EIF2AK2	EIF2AK2
	PLK1		PLK1	PLK1	PLK1	Plk1(h)	PLK1	PLK1	PLK1
			PLK2	PLK2	PLK2	Snk(h)	PLK2	PLK2	PLK2
			PLK3	PLK3	PLK3	Plk3(h)	PLK3	PLK3	PLK3
		PLK4	PLK4	PLK4			PLK4	PLK4	PLK4
	PRKX		PRKX	PRKX	PRKX	PrKX(h)	PRKX	PRKX	PRKX
			PRP4	PRP4			PRP4	PRPF4B	PRPF4B
	PYK2		PYK2	PYK2	PYK2	Pyk2(h)	PYK2	PTK2B	PTK2B
	SNF1LK2 (QIK)	SNF1LK2	SIK2	SIK2	SIK2		QIK	SIK2	SIK2
			QSK	QSK			QSK	SIK3	SIK3
	CRAF		RAF1	RAF1	RAF1	c-RAF(h)	RAF1	RAF1	RAF1
	RET		RET	RET	RET	Ret(h)	RET	RET	RET
			GRK1	GRK1			RHOK	GRK1	GRK1
			RIOK1	RIOK1			RIOK1	RIOK1	RIOK1
			RIOK2	RIOK2			RIOK2	RIOK2	RIOK2
			RIOK3	RIOK3			RIOK3	RIOK3	RIOK3
			RIPK1	RIPK1			RIPK1	RIPK1	RIPK1
			RIPK2	RIPK2	RIPK2	RIPK2(h)	RIPK2	RIPK2	RIPK2
	ROCK1		ROCK1	ROCK1	ROCK1	ROCK-I(h)	ROCK1	ROCK1	ROCK1
	ROCK2		ROCK2	ROCK2	ROCK2	ROCK-II(h)	ROCK2	ROCK2	ROCK2
	RON		MST1R	MST1R	RON/MST1R	Ron(h)	RON	MST1R	MST1R
	ROS		ROS1	ROS1	ROS/ROS1	Ros(h)	ROS	ROS1	ROS1
	RSK1				RSK1 (full)	Rsk1(h) full	RSK1	RPS6KA1	RPS6KA1
		RPS6KA1	RSK1(Kin.Dom.1-N-terminal)	RSK1(Kin.Dom.2-C-terminal)			RSK1(Cterm)	RPS6KA1
			RSK1(Kin.Dom.2-C-terminal)	RSK1(Kin.Dom.1-N-terminal)			RSK1(Nterm)	RPS6KA1
	RSK2				RSK2 (full)	Rsk2(h) 2-end	RSK2	RPS6KA3	RPS6KA3
			RSK2(Kin.Dom.1-N-terminal)	RSK2(Kin.Dom.1-N-terminal)			RSK2(Nterm)	RPS6KA3
			RSK2(Kin.Dom.2-C-terminal)				RSK2(Cterm)	RPS6KA3
	RSK3				RSK3 (full)	Rsk3(h) full	RSK3	RPS6KA2	RPS6KA2
			RSK3(Kin.Dom.1-N-terminal)	RSK3(Kin.Dom.2-C-terminal)			RSK3(Cterm)	RPS6KA2
			RSK3(Kin.Dom.2-C-terminal)	RSK3(Kin.Dom.1-N-terminal)			RSK3(Nterm)	RPS6KA2
	RSK4				RSK4 (full)	Rsk4(h) full	RSK4	RPS6KA6	RPS6KA6
		RPS6KA6	RSK4(Kin.Dom.1-N-terminal)	RSK4(Kin.Dom.2-C-terminal)			RSK4(Cterm)	RPS6KA6
			RSK4(Kin.Dom.2-C-terminal)	RSK4(Kin.Dom.1-N-terminal)			RSK4(Nterm)	RPS6KA6
			SBK1	SBK1			SBK	SBK1	SBK1
			MYLK4	MYLK4			SgK085	MYLK4	MYLK4
	SGK1		SGK		SGK1	SGK(h)	SGK1	SGK1	SGK1
			SgK110	SgK110			SgK110	SBK3	SBK3
	SGK2		SGK2		SGK2	SGK2(h)	SGK2	SGK2	SGK2
			ANKK1	ANKK1			SgK288	ANKK1	ANKK1
	SGK3		SGK3	SGK3	SGK3/SGKL	SGK3(h)	SGK3	SGK3	SGK3
	SNF1LK (SIK)		SIK	SIK		SIK(h)	SIK	SIK1	SIK1
			MYLK2	MYLK2	MLCK2/MYLK2		skMLCK	MYLK2	MYLK2
		SLK	SLK	SLK	SLK/STK2		SLK	SLK	SLK
			MYLK	MYLK	MLCK/MYLK	MLCK(h)	smMLCK	MYLK	MYLK
			SNRK	SNRK			SNRK	SNRK	SNRK
	SPHK1						SPHK1	SPHK1	SPHK1
	SPHK2						SPHK2	SPHK2	SPHK2
	SRC		SRC	SRC	c-SRC	cSRC(h)	SRC	SRC	SRC
	SRMS		SRMS	SRMS	SRMS		SRM	SRMS	SRMS
	SRPK1	SRPK1	SRPK1	SRPK1	SRPK1	SRPK1(h)	SRPK1	SRPK1	SRPK1
		SRPK2	SRPK2	SRPK2	SRPK2	SRPK2(h)	SRPK2	SRPK2	SRPK2
		STK33	STK33	STK33	STK33	STK33(h)	STK33	STK33	STK33
		STK39	STK39	STK39	STK39/STLK3		STLK3	STK39	STK39
	SYK		SYK	SYK	SYK	Syk(h)	SYK	SYK	SYK
			TAK1	TAK1	TAK1	TAK1(h)	TAK1	MAP3K7	MAP3K7
			TAOK1	TAOK1	TAOK1	TAO1(h)	TAO1	TAOK1	TAOK1
			TAOK2	TAOK2	TAOK2/TAO1	TAO2(h)	TAO2	TAOK2	TAOK2
			TAOK3	TAOK3	TAOK3/JIK	TAO3(h)	TAO3	TAOK3	TAOK3
	TBK1		TBK1	TBK1	TBK1	TBK1(h)	TBK1	TBK1	TBK1
	TEC	TEC	TEC	TEC	TEC	Tec(h) activated	TEC	TEC	TEC
			TESK1	TESK1			TESK1	TESK1	TESK1
			TGFBR1	TGFBR1	ALK5/TGFBR1	TGFBR1(h)	TGFbR1	TGFBR1	TGFBR1
			TGFBR2	TGFBR2	TGFBR2		TGFbR2	TGFBR2	TGFBR2
			TIE1	TIE1			TIE1	TIE1	TIE1
	TIE2		TIE2	TIE2	TIE2/TEK	Tie2 (h)	TIE2	TEK	TEK
		TLK1	TLK1	TLK1			TLK1	TLK1	TLK1
			TLK2	TLK2	TLK2	TLK2(h)	TLK2	TLK2	TLK2
		TNIK	TNIK	TNIK			TNIK	TNIK	TNIK
	TNK1		TNK1	TNK1			TNK1	TNK1	TNK1
	TRKA		TRKA	TRKA	TRKA	TrkA(h)	TRKA	NTRK1	NTRK1
	TRKB		TRKB	TRKB	TRKB	TrkB(h)	TRKB	NTRK2	NTRK2
	TRKC		TRKC	TRKC	TRKC		TRKC	NTRK3	NTRK3
	TSSK1		TSSK1B	TSSK1B	STK22D/TSSK1	TSSK1(h)	TSSK1	TSSK1B	TSSK1B
	TSSK2				TSSK2	TSSK2(h)	TSSK2	TSSK2	TSSK2
			TSSK3				TSSK3	TSSK3	TSSK3
	TTK	TTK	TTK	TTK	TTK		TTK	TTK	TTK
	TXK		TXK	TXK	TXK	Txk(h)	TXK	TXK	TXK
	TYK2		TYK2(JH1domain-catalytic)	TYK2(JH1domain-catalytic)	TYK2 (833-1187)		TYK2(JH1)	TYK2	TYK2
		TYK2	TYK2(JH2domain-pseudokinase)	TYK2(JH2domain-pseudokinase)			TYK2(JH2)	TYK2
	TYRO3		TYRO3	TYRO3	TYRO3 SKY	Rse(h)	TYRO3	TYRO3	TYRO3
			ULK1	ULK1	ULK1		ULK1	ULK1	ULK1
			ULK2	ULK2	ULK2	ULK2(h)	ULK2	ULK2	ULK2
			ULK3	ULK3	ULK3	ULK3(h)	ULK3	ULK3	ULK3
		VRK1			VRK1		VRK1	VRK1	VRK1
			VRK2	VRK2		VRK2(h)	VRK2	VRK2	VRK2
			WEE1	WEE1	WEE1		Wee1	WEE1	WEE1
			WEE2	WEE2			Wee1B	WEE2	WEE2
			WNK1				Wnk1	WNK1	WNK1
			WNK2		WNK2	WNK2(h)	Wnk2	WNK2	WNK2
			WNK3		WNK3	WNK3(h)	Wnk3	WNK3	WNK3
			WNK4				Wnk4	WNK4	WNK4
		STK32A	YANK1	YANK1			YANK1	STK32A	STK32A
			YANK2	YANK2			YANK2	STK32B	STK32B
			YANK3	YANK3			YANK3	STK32C	STK32C
	YES		YES	YES	YES/YES1	Yes(h)	YES	YES	YES
			YSK1	YSK1	STK25/YSK1		YSK1	STK25	STK25
		ZAK	ZAK	ZAK	ZAK/MLTK		ZAK	MAP3K20	MAP3K20
	ZAP70		ZAP70	ZAP70	ZAP70	ZAP-70(h)	ZAP70	ZAP70	ZAP70
number of kinases:	203	68	403	388	300	234
total number of kinases:							457
number of unique human kinase genes:									416
number of unique kinase genes:									419
