# Supplementary material for: Kinase inhibition profiles as a tool to identify kinases for specific phosphorylation sites
Source: Nat Commun. 2020 Apr 3;11:1684. doi: 10.1038/s41467-020-15428-0 (PMC7125195; doi:10.1038/s41467-020-15428-0)
Supplement: Supplementary file 5 — Supplementary Data 2 [file 41467_2020_15428_MOESM5_ESM.xlsx]

## Sheet: Suppl Data 2. PKIS1 library
GI261520A		Supplementary Data 2. PKIS1 library.
GI261520X#4		PKIS1 was supplied by GlaxoSmithKline LLC and the Structural Genomics Consortium under an open access Material Transfer and Trust Agreement: http://www.sgc-unc.org.
GR105659X		Note: inhibitor highlighted in red was profiled in the DSF but not Nanosyn datasets
GR269666A
GSK1023156A
GSK1030058A
GSK1030059A
GSK1030062A
GSK1173862A
GSK1220512A
GSK1326255A
GSK1392956A
GSK1713088A
GSK1751853A
GSK180736A
GSK1819799A
GSK182497A
GSK192082A
GSK200398A
GSK204925A
GSK2186269A
GSK2219385A
GSK2220400A
GSK237700A
GSK269962B
GSK270822A
GSK299115A
GSK300014A
GSK312948A
GSK317315A
GSK317354A
GSK319347A
GSK466314A
GSK466317A
GSK554170A
GSK561866B
GSK571989A
GSK579289A
GSK605714A
GSK614526A
GSK619487A
GSK620503A
GSK625137A
GSK635416A
GSK711701A
GSK718429A
GSK938890A
GSK949675A
GSK980961A
GW275616X
GW275944X
GW276655X
GW278681X
GW279320X
GW280670X
GW282449A
GW282536X
GW282974X
GW284372X
GW284408X
GW290597X
GW296115X
GW297361X
GW300653X
GW300657X
GW300660X
GW301789X
GW301888X
GW305074X
GW305178X
GW335962X
GW352430A
GW405841X
GW406108X
GW406731X
GW407323A
GW410563A
GW416469X
GW416981X
GW429374A
GW432441X
GW434756X
GW435821X
GW439255X
GW440139B
GW441756X
GW441806A
GW442130X
GW445012X
GW445014X
GW445015X
GW445017X
GW450241X
GW458344X
GW458787A
GW458787B
GW459057A
GW461104A
GW513184X
GW549034X
GW549390X
GW559768X
GW561436X
GW566221B
GW567808A
GW568326X
GW568377B
GW569293E
GW572399X
GW572401X
GW572738X
GW574782A
GW574783B
GW575533A
GW575808A
GW576484X
GW576609A
GW576609B
GW576924A
GW577921A
GW578748X
GW580496A
GW580509X
GW581744A
GW581744X
GW583373A
GW589961A
GW607049A
GW607049C
GW607117X
GW612286X
GW615311X
GW616030X
GW618013X
GW621431X
GW621823A
GW621970X
GW622055X
GW627512B
GW627834A
GW631581B
GW632046X
GW632580X
GW633459A
GW641155A
GW641155B
GW642125X
GW642138X
GW643971X
GW644007X
GW651576X
GW654652X
GW659893X
GW673715X
GW678313X
GW679410X#4
GW680191X
GW680908A
GW680975X
GW682841X
GW683134A
GW684626B
GW693481X
GW693917X
GW694234A
GW694590A
GW695874X
GW700494A
GW708336X
GW708893X
GW709042A
GW711782X
GW734508X
GW743024X
GW759710A
GW768505X
GW769076X
GW770220A
GW770249A
GW771127A
GW775608X
GW778894X
GW779439X
GW780056X
GW780159X
GW781673X
GW782612X
GW782912X
GW784307A
GW784684X
GW784752X
GW785404X
GW785804X
GW786460X
GW794607X
GW795486X
GW799251X
GW801372X
GW804482X
GW805758X
GW806290X
GW806742X
GW806776X
GW807930X
GW807982X
GW809885X
GW809897X
GW810372X
GW811168X
GW811761X
GW813360X
GW814408X
GW817394X
GW817396X
GW819077X
GW820759X
GW824645A
GW827105X
GW827106X
GW827396X
GW828525X
GW829874X
GW829877X
GW830263A
GW830900A
GW831090X
GW831091X
GW832467X
GW837331X
GW843682X
GW846105X
GW852849X
GW853606X
GW853609X
GW856804X
GW869810X
SB-210313
SB-216385
SB-220025-A
SB-220025-R#3
SB-220455
SB-221466
SB-223133
SB-226879
SB-236687
SB-239272
SB-242717
SB-242718
SB-242719
SB-242721
SB-245392
SB-250715
SB-251527
SB-253226
SB-253228
SB-254169
SB-264865
SB-264866
SB-278538
SB-278539
SB-285234-W
SB-333612
SB-347804
SB-358518
SB-360741
SB-361058
SB-376719
SB-390523
SB-390527
SB-400868-A
SB-409513
SB-409514
SB-431533
SB-431542-A
SB-437013
SB-476429-A
SB-590885-AAD
SB-610251-B
SB-614067-R
SB-633825
SB-675259-M
SB-678557-A
SB-682330-A
SB-686709-A
SB-693162
SB-698596-AC
SB-725317
SB-732881
SB-732941
SB-734117
SB-735465
SB-735467
SB-736290
SB-736302
SB-737198
SB-738482
SB-738561
SB-739245-AC
SB-739452
SB-741905
SB-742864
SB-742865
SB-743899
SB-751148
SB-751399
SB-759335-B
SB-772077-B
SB-814597
SKF-62604
SKF-86002-A2
SKF-86055
