# Supplementary material for: Kinase inhibition profiles as a tool to identify kinases for specific phosphorylation sites
Source: Nat Commun. 2020 Apr 3;11:1684. doi: 10.1038/s41467-020-15428-0 (PMC7125195; doi:10.1038/s41467-020-15428-0)
Supplement: Supplementary file 6 — Supplementary Data 3 [file 41467_2020_15428_MOESM6_ESM.xlsx]

## Sheet: Suppl Data 3. Custom library
Compound	Other names	CAS number	Source	Catalog number	Batch number	Davis et al.	Anastassiadis et al.	Gao et al.
A-674563		552325-73-2	Selleck	S2670	Z193060	A-674563
ABT-869	Linifanib	796967-16-3	Selleck	S1003	Z193060	ABT-869
AC220	Quizartinib	950769-58-1	Selleck	S1526	Z193060	AC220
AG-013736	Axitinib	319460-85-0	Selleck	S1005	Z193060	AG-013736
AG 1024	Tyrphostin AG1024	65678-07-1	Selleck	S1234	Z193060		AG 1024	AG 1024
AG 1296	Tyrphostin AG1296	146535-11-7	Selleck	S8024	Z193060		AG 1296	AG 1296
AG 490	Tyrphostin B42	133550-30-8	Selleck	S1143	Z193060		AG 490	AG 490
Akt Inhibitor V, Triciribine		35943-35-2	Selleck	S1117	Z193060		Akt Inhibitor V, Triciribine	Akt Inhibitor V, Triciribine
Akt Inhibitor VIII, Isozyme-Selective, Akti-1/2	Sigma A6730/KIN001-102	612847-09-3	Selleck	S7776	Z193060		Akt Inhibitor VIII, Isozyme-Selective, Akti-1/2	Akt Inhibitor VIII, Isozyme-Selective, Akti-1/2
Alsterpaullone		237430-03-4	Calbiochem	126870	B55888		Alsterpaullone	Alsterpaullone
AMG-706	Motesanib Diphosphate	857876-30-3	Selleck	S1032	Z193060	AMG-706
AST-487		630124-46-8	Cayman	19477	0485077-8	AST-487
AT-7519		844442-38-2	Selleck	S1524	Z193060	AT-7519
ATM Kinase Inhibitor	KU-55933	587871-26-9	Selleck	S1092	Z193060		ATM Kinase Inhibitor	ATM Kinase Inhibitor
ATM/ATR Kinase Inhibitor	CGK733	905973-89-9	Selleck	S7136	Z193060		ATM/ATR Kinase Inhibitor	ATM/ATR Kinase Inhibitor
Aurora Kinase/Cdk Inhibitor	JNJ-7706621	443797-96-4	Selleck	S1249	Z193060		Aurora Kinase/Cdk Inhibitor	Aurora Kinase/Cdk Inhibitor
AZD-1152HQPA	Barasertib_HQPA	722544-51-6	Selleck	S1147	Z193060	AZD-1152HQPA
AZD-2171	Cediranib	288383-20-0	Selleck	S1017	Z193060	AZD-2171
AZD-6244/ARRY-886	Selumetinib	606143-52-6	Selleck	S1008	Z193060	AZD-6244/ARRY-886
BAY 11-7082		19542-67-7	Selleck	S2913	Z193060		BAY 11-7082	BAY 11-7082
Bcr-Abl Inhibitor	GNF-2	778270-11-4	Selleck	S2899	Z193060		Bcr-Abl Inhibitor	Bcr-Abl Inhibitor
BI-2536	NPK33-1-98-1	755038-02-9	Selleck	S1109	Z193060	BI-2536
BIBF-1120	Nintedanib/Vargatef	656247-17-5	Selleck	S1010	Z193060	BIBF-1120 (derivative)
BIBW-2992	Afatinib	439081-18-2	Selleck	S1011	Z193060	BIBW-2992
BIRB-796	Doramapimod	285983-48-4	Selleck	S1574	Z193060	BIRB-796
Bisindolylmaleimide I	GF109203X/Go 6850/BIM1	133052-90-1	Selleck	S7208	Z193060		Bisindolylmaleimide I	Bisindolylmaleimide I
BMS-345541		445430-58-0	Selleck	S8044	Z193060	BMS-345541
BMS-387032/SNS-032		345627-80-7	Selleck	S1145	Z193060	BMS-387032/SNS-032
BMS-540215	Brivanib	649735-46-6	Selleck	S1084	Z193060	BMS-540215
Bosutinib	SKI-606/Bosulif	380843-75-4	LC Labs	B1788-25M	BSB-104	SKI-606
Bosutinib isomer 1		1391063-17-4	LC Labs	B1722-25M	BWC-102		Bosutinib (isomer 1)
Casein Kinase I Inhibitor, D4476		301836-43-1	Selleck	S7642	Z193060		Casein Kinase I Inhibitor, D4476	Casein Kinase I Inhibitor, D4476
Cdc2-Like Kinase Inhibitor, TG003		300801-52-9	Selleck	S7320	Z193060		Cdc2-Like Kinase Inhibitor, TG003	Cdc2-Like Kinase Inhibitor, TG003
CEP-701	Lestaurtinib	111358-88-4	Sigma-Aldrich	C7869	084M4703V	CEP-701
CHIR-258/TKI-258	Dovitinib	405169-16-6	Selleck	S1018	Z193060	CHIR-258/TKI-258	Dovitinib
CHIR-265/RAF-265	RAF265	927880-90-8	Selleck	S2161	Z193060	CHIR-265/RAF-265
CI-1033	PD183805/Canertinib	289499-45-2	Sigma-Aldrich	C7249	035M4777V	CI-1033
CI-1040	PD184352	212631-79-3	Selleck	S1020	Z193060	CI-1040
Crizotinib	Xalkori/PF-02341066	877399-52-5	Selleck	S1068	Z193060	Crizotinib
Dasatinib	Sprycel/BMS-354825-03/BMS-354825	302962-49-8	LC Labs	D3307-500M	BDS-107	Dasatinib	Dasatinib
ERK Inhibitor II, FR180204		865362-74-9	Selleck	S7524	Z193060		ERK Inhibitor II, FR180204	ERK Inhibitor II, FR180204
Erlotinib	RG-1415/Tarceva/OSI-774/R-1415/CP-358774/Ro-508231/CP-35877401	183319-69-9	LC Labs	E4997-500M	ELB-101	Erlotinib	Erlotinib
Flavopiridol	Alvocidib/HMR-1275/L868275	146426-40-6	Selleck	S1230	Z193060	Flavopiridol
Flt-3 Inhibitor	TCS 359/Thienylcarboxamide1/K00612a	301305-73-7	Selleck	S8023	Z193060		Flt-3 Inhibitor	Flt-3 Inhibitor
GDC-0879		905281-76-7	Selleck	S1104	Z193060	GDC-0879
GDC-0941	Pictilisib	957054-30-7	Selleck	S1065	Z193060	GDC-0941
Gefitinib	Iressa/ZD-1839	184475-35-2	LC Labs	G4408-1G	BGF-106	Gefitinib	Gefitinib
Gö 6976		136194-77-9	Selleck	S7119	Z193060		Gö 6976	Gö 6976
Gö 6983		133053-19-7	Selleck	S2911	Z193060		Gö 6983	Gö 6983
EXEL-2880/GSK-1363089	Foretinib/XL-880	849217-64-7	Selleck	S1111	Z193060	EXEL-2880/GSK-1363089
GSK-1838705A		1116235-97-2	Selleck	S2703	Z193060	GSK-1838705A
GSK-3 Inhibitor IX	6BIO/BIO/Indirubin-6bromo-oxi	667463-62-9	Selleck	S7198	Z193060		GSK-3 Inhibitor IX	GSK-3 Inhibitor IX
GSK-3b Inhibitor I	TDZD-8	327036-89-5	Selleck	S2926	Z193060		GSK-3b Inhibitor I	GSK-3b Inhibitor I
GSK-3b Inhibitor VIII	AR-A014418	487021-52-3	Selleck	S7435	Z193060		GSK-3b Inhibitor VIII	GSK-3b Inhibitor VIII
GSK3b Inhibitor XII, TWS119		601514-19-6	Selleck	S1590	Z193060		GSK3b Inhibitor XII, TWS119	GSK3b Inhibitor XII, TWS119
GSK-461364A	GSK-461364	929095-18-1	Selleck	S2193	Z193060	GSK-461364A
GSK-690693		937174-76-0	Selleck	S1113	Z193060	GSK-690693
GW-2580	cFMS Receptor Tyrosine Kinase Inhibitor/Diaminopyrimidine1	870483-87-7	Selleck	S8042	Z193060	GW-2580	cFMS Receptor Tyrosine Kinase Inhibitor	cFMS Receptor Tyrosine Kinase Inhibitor
H-89, Dihydrochloride		127243-85-0	Selleck	S1582	Z193060		H-89, Dihydrochloride	H-89, Dihydrochloride
HA-1077, Dihydrochloride	Fasudil/AT-877/ZK-258594	103745-39-7	Merck (Upstate)	19-164	23180		HA 1077 Dihydrochloride, Fasudil	HA 1077 Dihydrochloride, Fasudil
HKI-272	Neratinib	698387-09-6	Selleck	S2150	Z193060	HKI-272
IC261		186611-52-9	Selleck	S8237	Z193060		IC261	IC261
IGF-1R Inhibitor II	PQ401/Quinolinyl-urea1	196868-63-0	Selleck	S8003	Z193060		IGF-1R Inhibitor II	IGF-1R Inhibitor II
IKK-2 Inhibitor IV	TPCA-1	507475-17-4	Selleck	S2824	Z193060		IKK-2 Inhibitor IV	IKK-2 Inhibitor IV
Imatinib	Gleevec/STI-571	220127-57-1	LC Labs	I5577-500M	MTB-101	Imatinib	Imatinib
INCB018424	Ruxolitinib	941678-49-5	Selleck	S1378	Z193060	INCB18424
Indirubin-3′-monoxime		160807-49-8	Calbiochem	402085	B71022-1		Indirubin-3′-monoxime	Indirubin-3′-monoxime
JAK3 Inhibitor II	WHI-P154	211555-04-3	Selleck	S2867	Z193060		JAK3 Inhibitor II	JAK3 Inhibitor II
JAK3 Inhibitor IV	ZM 39923 HCl	58753-54-1	Selleck	S8004	Z193060		JAK3 Inhibitor IV	JAK3 Inhibitor IV
JNJ-28312141		885692-52-4	Enzo Life Sciences	ENZ-CHM190	1071612	JNJ-28312141
JNK Inhibitor II	SP600125	129-56-6	Selleck	S1460	Z193060		JNK Inhibitor II	JNK Inhibitor II
JNK Inhibitor IX	TCS JNK 5a/KIN001-188/JNK-IN-5A	312917-14-9	Selleck	S7508	Z193060		JNK Inhibitor IX	JNK Inhibitor IX
Kenpaullone		142273-20-9	Selleck	S7917	Z193060		Kenpaullone	Kenpaullone
Ki-20227		623142-96-1	MedChem Express	HY-10408	8935	Ki-20227
KN-62		127191-97-3	Selleck	S7422	Z193060		KN-62	KN-62
KW-2449		1000669-72-6	Selleck	S2158	Z193060	KW-2449
Lapatinib	GW-572016/Tykerb	231277-92-2	Selleck	S2111	Z193060	Lapatinib	Lapatinib
LY-294002		154447-36-6	Selleck	S1105	Z193060		LY 294002	LY 294002
LY-317615	Enzastaurin	170364-57-5	Selleck	S1055	Z193060	LY-317615
LY-333531	Ruboxistaurin	169939-93-9	Selleck	S7663	S766301	LY-333531
Masitinib	AB-1010	790299-79-5	LC Labs	M7007-10M	MSB-102	AB-1010	Masitinib
MEK1/2 Inhibitor	SL-327	305350-87-2	Selleck	S1066	Z193060		MEK1/2 Inhibitor	MEK1/2 Inhibitor
Met Kinase Inhibitor	SU11274	658084-23-2	Selleck	S1080	Z193060		Met Kinase Inhibitor	Met Kinase Inhibitor
MLN-120B		783348-36-7	APExBIO	A3628	1	MLN-120B
MLN-8054		869363-13-3	Selleck	S1100	Z193060	MLN-8054
MNK1 Inhibitor	CGP 57380	522629-08-9	Selleck	S7421	Z193060		MNK1 Inhibitor	MNK1 Inhibitor
Mubritinib	TAK 165	366017-09-6	Selleck	S2216	Z193060		Mubritinib
NF-kB Activation Inhibitor	QNZ/EVP4593	545380-34-5	Selleck	S4902	Z193060		NF-kB Activation Inhibitor	NF-kB Activation Inhibitor
Nilotinib	AMN107/Tasigna	641571-10-0	LC Labs	N8207-100M	BNL-109	Nilotinib	Nilotinib
Pazopanib	Votrient/GW786034B	444731-52-6	Selleck	S3012	Z193060	Pazopanib	Pazopanib
PD-173955		260415-63-2	Selleck	S7269	Z193060	PD-173955
PD-98059		167869-21-8	Selleck	S1177	Z193060		PD 98059	PD 98059
PHA-665752		477575-56-7	Selleck	S1070	Z193060	PHA-665752
PI 3-Kg Inhibitor II	AS-604850	648449-76-7	Selleck	S2681	Z193060		PI 3-Kg Inhibitor II	PI 3-Kg Inhibitor II
PI-103		371935-74-9	Selleck	S1038	Z193060	PI-103	PI-103	PI-103
PKC-412	Midostaurin	120685-11-2	Selleck	S8064	S806401	PKC-412
PLX-4720		918505-84-7	Selleck	S1152	Z193060	PLX-4720
PP-242	Torkinib	1092351-67-1	Selleck	S2218	Z193060	PP-242
Purvalanol A		212844-53-6	Selleck	S7793	Z193060		Purvalanol A	Purvalanol A
R406		841290-81-1	Selleck	S2194	Z193060	R406
R547		741713-40-6	Selleck	S2688	Z193060	R547
Rapamycin	Sirolimus	53123-88-9	Selleck	S1039	Z193060		Rapamycin	Rapamycin
ROCK Inhibitor, Y-27632		146986-50-7	Selleck	S1049	Z193060		ROCK Inhibitor, Y-27632	ROCK Inhibitor, Y-27632
Roscovitine	CYC202/Seliciclib	186692-46-6	Selleck	S1153	Z193060		Roscovitine
SB-202190	FHPI (p38 MAPK)	152121-30-7	Selleck	S1077	Z193060		SB 202190	SB 202190
SB-202474		172747-50-1	Calbiochem	559387	D00094551		SB 202474	SB 202474
SB-203580		152121-47-6	Selleck	S1076	Z193060	SB-203580	SB 203580	SB 203580
SGX-523		1022150-57-7	Selleck	S1112	Z193060	SGX-523
Sorafenib	BAY-439006	284461-73-0	Selleck	S7397	Z193060	Sorafenib	Sorafenib
Sphingosine Kinase Inhibitor	SKI II	312636-16-1	Selleck	S7176	Z193060		Sphingosine Kinase Inhibitor	Sphingosine Kinase Inhibitor
Staurosporine		62996-74-1	Cayman	81590	041974-38	Staurosporine	Staurosporine, Streptomyces sp.	Staurosporine, Streptomyces sp.
SU-14813		627908-92-3	APExBIO	A3844	1	SU-14813
SU-6656		330161-87-0	Selleck	S7774	Z193060		SU6656	SU6656
Sunitinib	SU-11248/Sutent	557795-19-4	LC Labs	S8877-300M	SUB-102	Sunitinib	Sunitinib
Syk Inhibitor III	MNS	1485-00-3	Selleck	S4921	Z193060		Syk Inhibitor III	Syk Inhibitor III
TAE-684	NVP-TAE684	761439-42-3	Cayman	17670	0467695-11	TAE-684
Tandutinib	MLN-518	387867-13-2	LC Labs	T7802-25M	TNB-103	MLN-518	Tandutinib
TG-100-115		677297-51-7	Selleck	S1352	Z193060	TG-100-115
TG-101348	Fedratinib/SAR302503	936091-26-8	Selleck	S2736	Z193060	TG-101348
TGF-b RI Inhibitor III	SB 505124	356559-13-2	Selleck	S2186	Z193060		TGF-b RI Inhibitor III	TGF-b RI Inhibitor III
Tofacitinib	CP-690550	477600-75-2	LC Labs	T1377-25M	CPS-116	CP-690550	Tofacitinib
Tozasertib	VX-680/MK-0457	639089-54-6	LC Labs	T2304-25M	BVX-105	VX-680/MK-0457	Tozasertib
Vandetanib	Caprelsa/GNF-Pf-2188/Zactima/ZD-6474	443913-73-3	LC Labs	V9402-25M	BTB-107	Vandetanib	Vandetanib
Vatalanib	PTK-787	212141-51-0	LC Labs	V8303-25M	BTL-105	PTK-787	Vatalanib
VEGF Receptor 2 Kinase Inhibitor III	Semaxanib/SU5416	204005-46-9	Selleck	S2845	Z193060		VEGF Receptor 2 Kinase Inhibitor III	VEGF Receptor 2 Kinase Inhibitor III
VEGF Receptor Tyrosine Kinase Inhibitor III, KRN633		286370-15-8	Selleck	S1557	Z193060		VEGF Receptor Tyrosine Kinase Inhibitor III, KRN633
VX-702		745833-23-2	Selleck	S6005	Z193060		VX-702
VX-745	Neflamapimod	209410-46-8	Selleck	S1458	Z193060	VX-745
Number of inhibitors						72	76	55
Supplementary Data 3. custom library. Details of the 128 kinase inhibitors constituting the Custom Library.
Note: Davis et al. profiled 72 inhibitors, Anastassiadis et al. profiled 178 inhibitors, and Gao et al. profiled 158 inhibitors. We selected all 72 of the compounds used to generate the most extensive kinome profile among these relevant papers (ie Davis et al.). We supplemented this with all compounds available from Selleck that were present in the EMD Millipore compound set used in both Gao et a…
