# Supplementary material for: Kinase inhibition profiles as a tool to identify kinases for specific phosphorylation sites
Source: Nat Commun. 2020 Apr 3;11:1684. doi: 10.1038/s41467-020-15428-0 (PMC7125195; doi:10.1038/s41467-020-15428-0)
Supplement: Supplementary file 7 — Supplementary Data 4 [file 41467_2020_15428_MOESM7_ESM.xlsx]

## Sheet: Suppl Data 4. PKIS2 library
AH20685		Supplementary Data 4. PKIS2 library.
AH2635		PKIS2 was supplied by GlaxoSmithKline LLC and the Structural Genomics Consortium under an open access Material Transfer and Trust Agreement: http://www.sgc-unc.org.
AH5015		Note: inhibitors highlighted in red were not used in the "PKIS2 Repeat 1" experiment.
GI230329
GI261590
GI261656
GI262866
GI98581
GSK1014915
GSK1024304
GSK1024306
GSK1033723
GSK1034945
GSK1122999
GSK1229496
GSK1229782
GSK1269851
GSK1287544
GSK1292139
GSK1307810
GSK1321561
GSK1321565
GSK1322949
GSK1323434
GSK1325775
GSK1326180
GSK1379706
GSK1379708
GSK1379710
GSK1379712
GSK1379713
GSK1379714
GSK1379715
GSK1379716
GSK1379717
GSK1379720
GSK1379721
GSK1379722
GSK1379723
GSK1379724
GSK1379725
GSK1379727
GSK1379729
GSK1379730
GSK1379731
GSK1379732
GSK1379735
GSK1379737
GSK1379738
GSK1379741
GSK1379742
GSK1379745
GSK1379746
GSK1379748
GSK1379751
GSK1379753
GSK1379754
GSK1379757
GSK1379760
GSK1379761
GSK1379762
GSK1379763
GSK1379765
GSK1379766
GSK1379767
GSK1379788
GSK1379800
GSK1379812
GSK1379825
GSK1379859
GSK1379860
GSK1379874
GSK1379878
GSK1379879
GSK1379880
GSK1379882
GSK1379883
GSK1379896
GSK1379899
GSK1379901
GSK1379944
GSK1383280
GSK1383281
GSK1389063
GSK1398460
GSK1398463
GSK1398467
GSK1398468
GSK1398470
GSK1398471
GSK1398472
GSK1398473
GSK1398474
GSK1398475
GSK1398477
GSK1440913
GSK1487252
GSK1520489
GSK1535721
GSK1558669
GSK1576028
GSK1581427
GSK1581428
GSK1627798
GSK1645895
GSK1649598
GSK1653537
GSK1653539
GSK1660437
GSK1660450
GSK1669917
GSK1669921
GSK1693850
GSK1723980
GSK175726
GSK1804250
GSK189015
GSK190937
GSK1917008
GSK198271
GSK2008607
GSK204559
GSK204607
GSK204919
GSK205189
GSK2137462
GSK2177277
GSK2181306
GSK2188764
GSK2189892
GSK2192730
GSK2193613
GSK2197149
GSK2206003
GSK2219329
GSK2221681
GSK2224810
GSK2225749
GSK2227430
GSK2228768
GSK223675
GSK223810
GSK2250882
GSK2258759
GSK2269905
GSK2276055
GSK2283293
GSK2286062
GSK2286096
GSK2286295
GSK2286775
GSK2288359
GSK2289044
GSK2291363
GSK2296823
GSK2297099
GSK2297428
GSK2297430
GSK2297542
GSK2297543
GSK2298859
GSK2299009
GSK2306394
GSK2328680
GSK2333389
GSK2334006
GSK2336394
GSK2342769
GSK2344444
GSK2347225
GSK2363608
GSK2373690
GSK2373693
GSK2375584
GSK2376236
GSK2576924
GSK257997
GSK2587663
GSK2593067
GSK260205
GSK2603346
GSK2603358
GSK2606414
GSK2606590
GSK2608885
GSK2608899
GSK2634140
GSK2634758
GSK2635225
GSK2645446
GSK292658
GSK299495
GSK301329
GSK301362
GSK306886
GSK312879
GSK323521
GSK326180
GSK327238
GSK336313
GSK336735
GSK346294
GSK357952
GSK361061
GSK364507
GSK398099
GSK429286
GSK448459
GSK479719
GSK483724
GSK507274
GSK507358
GSK580432
GSK581271
GSK682037
GSK683281
GSK846226
GSK902056
GSK907232
GSK977617
GSK977620
GSK986310
GSK993273
GW271431
GW272142
GW273749
GW275568
GW281179
GW282450
GW284543
GW320571
GW407034
GW412617
GW424170
GW440132
GW440135
GW440137
GW440138
GW440146
GW440148
GW457859
GW461484
GW461487
GW466413
GW468513
GW475620
GW482059
GW493036
GW494601
GW494610
GW494702
GW497681
GW514784
GW514786
GW515532
GW525701
GW548057
GW549034
GW551191
GW552771
GW554060
GW560106
GW560109
GW560116
GW560459
GW567142
GW567143
GW567145
GW567148
GW569716
GW574783
GW576604
GW577382
GW578342
GW579362
GW582764
GW582868
GW583340
GW591947
GW595885
GW599550
GW608005
GW621581
GW622475
GW630813
GW635815
GW639905
GW654607
GW659008
GW659009
GW663929
GW664114
GW679395
GW679396
GW679662
GW680061
GW680338
GW680903
GW681170
GW681251
GW682569
GW683134
GW684083
GW684088
GW684374
GW684941
GW689066
GW692089
GW693028
GW693542
GW694077
GW696155
GW697465
GW697999
GW701424
GW702865
GW707818
GW709199
GW767488
GW768504
GW775604
GW775610
GW776245
GW779439
GW781483
GW784041
GW787226
GW789449
GW792479
GW800172
GW809893
GW810083
GW810437
GW810445
GW810578
GW811603
GW812171
GW813244
GW813349
GW819776
GW823670
GW824645
GW827654
GW828205
GW829058
GW829116
GW829351
GW830707
GW830899
GW835314
GW839464
GW854278
GW855857
GW856795
GW856805
GW867253
GW867587
GW867588
GW868318
GW869516
GW869640
GW869641
GW872411
GW873004
GW876019
GW876731
SB-202620
SB-211742
SB-211743
SB-213663
SB-217146
SB-217360
SB-217780
SB-219952
SB-219980
SB-222516
SB-222517
SB-222903
SB-223132
SB-229482
SB-236560
SB-238039
SB-245391
SB-249175
SB-282852
SB-282975
SB-284851
SB-284852
SB-300079
SB-317651
SB-317658
SB-317661
SB-326892
SB-331032
SB-333613
SB-334860
SB-334865
SB-340867
SB-341528
SB-341556
SB-342409
SB-342411
SB-360737
SB-373598
SB-376715
SB-381891
SB-381904
SB-386023
SB-390526
SB-390530
SB-390532
SB-390534
SB-390765
SB-390766
SB-390767
SB-390769
SB-390770
SB-390771
SB-404290
SB-404321
SB-405367
SB-408010
SB-428218
SB-477794
SB-517081
SB-517389
SB-548492
SB-589132
SB-601273
SB-601436
SB-610250
SB-642057
SB-642124
SB-660566
SB-684387
SB-693578
SB-707548
SB-708998
SB-708999
SB-710363
SB-710397
SB-710903
SB-711239
SB-711805
SB-711880
SB-731254-M
SB-731284
SB-731579
SB-732932
SB-733371
SB-733416
SB-733887
SB-733894
SB-734909
SB-735216
SB-735297
SB-735464
SB-736398
SB-736715
SB-737447
SB-737856
SB-738004
SB-738481
SB-742034
SB-742251
SB-742352
SB-742609
SB-743341
SB-747651
SKF-104493
SKF-105561
SKF-105942
SKF-12778
SKF-18355
SKF-31736
SKF-96418
SKF-97184
SKF-97236
SKF-97255
SKF-97263
SKF-97293
SKF-97359
SKF-97416
SKF-97620
SKF-97623
