# Supplementary material for: Kinase inhibition profiles as a tool to identify kinases for specific phosphorylation sites
Source: Nat Commun. 2020 Apr 3;11:1684. doi: 10.1038/s41467-020-15428-0 (PMC7125195; doi:10.1038/s41467-020-15428-0)
Supplement: Supplementary file 9 — Source Data [file 41467_2020_15428_MOESM9_ESM.xlsx]

## Sheet: Figure 2A
Figure 2A: H3S28ph KiPIK screen with PKIS1. The column "UNKNOWN" contains the KiPIK in vitro kinase data obtained in extracts.
% inhibition
Nanosyn 0.1 µM	UNKNOWN	JAK1	TYK2	JAK2	JAK3	FER	FES	ABL1	ARG	CSK	BMX	BTK	TXK	TEC	ITK	BRK	SRMS	PTK5	BLK	LCK	HCK	LYNA	LYNB	FGR	FYN	SRC	YES	EPHA2	EPHA4	EPHA3	EPHB4	EPHB3	EPHB2	PYK2	SYK	ZAP70	LTK	ALK	ROS	INSR	IGF1R	IRR	DDR2	MUSK	TRKA	TRKB	TRKC	RON	MET
GI261520A	-16.9355	1.35	-2.4	1.02	0.27	-1.28	0.67	1.65	2.72	2.5	2.68	-0.01	2.73	2.8	0.5	0.54	-1.19	0.42	2.17	1.39	2.78	2.3	1.2	3.7	2.39	2.84	5.76	1.06	5.9	2.45	2.58	4.29	3.16	-1.91	-3.74	1.97	2.27	0.66	1.06	0.98	0.69	1.39	1.31	1.31	0.33	2.59	-0.03	2.03	-2.88
GI261520X#4	54.0988	1.35	-2.4	1.02	0.27	-1.28	0.67	1.65	2.72	2.5	2.68	-0.01	2.73	2.8	0.5	0.54	-1.19	0.42	2.17	1.39	2.78	2.3	1.2	3.7	2.39	2.84	5.76	1.06	5.9	2.45	2.58	4.29	3.16	-1.91	-3.74	1.97	2.27	0.66	1.06	0.98	0.69	1.39	1.31	1.31	0.33	2.59	-0.03	2.03	-2.88
GR105659X	98.9462	3.42	-2.35	1.74	-0.09	7	4.19	3.68	2.63	5.49	0.61	-0.87	2.88	5.96	3.68	5	-1.04	2.6	4.37	3.68	6.34	6.08	2.38	2.44	5.55	-0.52	3.94	2.66	7.97	6.06	1.66	7.65	3.53	18.33	-8.61	3.48	7.84	5.54	10.78	7.96	4.61	3.81	2.06	5.49	18.59	28.64	28.03	5.94	6.45
GR269666A	9.10725	1.47	-9.76	1.11	-1.75	0.32	1.75	4.49	2.8	8.17	5.75	0.25	2.03	4.4	0.82	5.48	-1.79	2.62	2.78	2.08	3.53	5.18	2.45	5.51	1.56	0.79	1.02	1.21	9.01	4.49	1.42	3.69	8.45	2.62	8.94	1.42	2.98	1.23	4.22	3.54	2.6	2.51	0.85	3.14	2.77	2.44	-0.16	4.08	4.71
GSK1023156A	23.9455	4.07	-1.33	1.97	-2.53	-0.27	2.73	4.27	4.44	1.13	3.03	-0.65	3.34	4.6	1.35	1.74	-2.72	2.57	2.16	3.94	4.21	4.01	1.96	1.44	3.58	7.25	2.41	0.63	6.29	1.18	1.58	4.52	5.64	7.34	0.26	-2.78	4.25	4.26	7.48	3.07	1.53	1.82	1.76	3.93	1.54	3.05	1.79	9.12	3.2
GSK1030058A	48.6958	3.38	-1.4	0.91	0.11	1.07	3.47	3.86	3.44	1.76	3.04	-0.65	2.16	3.18	1.1	2.66	-2.13	2.68	3.54	4.87	9.79	9.46	6.71	3.32	15.64	1.51	6.36	2.23	9.09	4.53	2.86	7.34	6.43	11.6	-5.15	1.17	5.2	3.59	6.32	5.09	0.42	1.78	2.46	15.41	3.76	5.22	3.71	0.58	-0.86
GSK1030059A	7.57804	2.15	-1.78	1.06	-2.98	2.43	2.84	5.34	6.5	0.53	4.87	1.17	-0.06	-0.08	0.57	-3.46	-2.02	0.97	3.79	4.22	5.79	3.36	4.22	3.6	1.85	6.86	2.59	1.98	5.55	1.78	0.64	3.62	5.43	1.46	0.3	-0.08	2.03	2.65	0.39	-1.39	-2.34	5	3.54	2.48	2.3	1.74	0.64	2.88	1.74
GSK1030062A	36.3373	-1.58	-4.64	0.32	-0.48	-0.2	0.2	2.99	4.85	-1.4	3.03	-1.28	1.47	0.84	0.81	-0.28	1.16	0.68	0.87	2.04	2.13	0.76	0.93	0.95	1.31	0.91	0.64	-1.69	2.87	2.89	-1.02	2.32	0.66	-0.29	4.44	1.79	1.37	0.27	1.8	2.79	1.61	-2.24	0.21	-0.19	1.49	-0.07	5.43	1.82	1.4
GSK1173862A	23.0161	-0.47	-2.19	1.82	-1.48	77.45	61.38	3.75	2.38	2.66	5.67	0.49	3.48	4.67	2.35	18.13	1.99	7.2	2.11	1.09	7.06	7.48	3.89	4.94	3.45	-0.17	5.09	-1.17	8.97	3.86	2.18	6.2	8.14	96.04	-12.79	7.83	95	98.2	63.84	98.93	93.01	93.65	2.62	3.6	3.35	4.46	3.36	0.58	2.96
GSK1220512A	1.37306	3.68	-1.63	2.05	0.12	62.8	39.85	3.76	-0.12	1.42	1.88	-0.63	8.7	6.32	2.65	4.84	1.36	2.93	1.9	2.34	3.05	2.75	1.54	0.9	2.48	6.34	0.75	0.87	4.96	1.78	1.77	2.78	4.59	95.48	0.19	6.3	93.47	88.33	51.76	102.61	101.23	76.14	0.99	1.72	-1.19	-0.6	-0.87	0.61	7.18
GSK1326255A	8.40416	2.55	-2.8	0.71	-0.92	77	62.54	1.86	2.8	1.38	3.68	-1.53	3.85	2.15	1.62	13.49	1.02	4.23	3.5	2.44	5.95	6.55	4.92	6.28	3.91	-0.59	5.76	1.29	6.74	3.91	3.08	7.06	6.06	94.93	-9.2	-56.56	94.64	97.45	60.73	97.52	91.75	93.28	0.6	4.34	1.74	4.25	2.83	8.19	8.25
GSK1392956A	25.9302	3.78	-4.74	0.29	-5.03	17.7	4.45	-1.73	-1.39	5.74	3.82	-2.66	-1.48	1.33	-1.99	4.82	-2.12	2.85	-1.34	-1.06	3.99	4.36	2.42	4.37	0.03	3.75	1.99	-2.5	9.3	0.19	-2.73	0.85	3.1	87.3	-1.02	-0.52	55.25	82.59	17.8	109.65	80.6	26.6	0.31	1.43	3.81	3.32	3.35	7.42	-1.77
GSK1713088A	-7.23504	-1.95	0.33	0.96	0.62	3.76	0.64	4.76	4.89	-0.02	-3.07	0.06	2.84	1	0.65	2.81	2.85	-0.17	0.32	-0.28	4.1	0	-0.77	0.61	1.38	-3.73	1.16	-1.48	3.96	-0.71	-0.64	1.47	5.31	38.23	1.01	-1.5	16.44	55.71	8.27	63.97	57.21	4.74	5.18	3.31	2.22	-1.93	-1.48	1.16	-1.41
GSK1751853A	24.4102	-0.19	0.12	0.65	0.64	8	14.02	-1.27	-1.03	-1.06	2.26	-0.03	7.39	5.26	1.77	-1.33	-1.09	0.37	-0.36	2.47	1.66	0.63	-1.56	0.5	1.51	4.53	1.54	1.37	3.76	1.47	1.3	1.98	2.75	57.72	3.25	2.59	27.59	62.82	31.57	69.11	57.81	6.85	-1.78	1.22	1.48	-0.13	-1.97	-1.39	5.94
GSK180736A	20.4682	14.37	1.26	2.59	1.07	0.09	0.59	3.51	2.2	0.78	-3.23	-0.15	1.25	2.11	0.65	1.78	0.2	1.9	0.5	-0.28	3.04	2.06	0.99	0.15	1.72	-8.18	2.93	-2.91	4.19	2.51	-1.65	3.4	2.76	10.14	0.2	2.76	0.93	0.35	7.19	4.97	9.13	0.88	0.44	1.49	0.85	0.91	0.06	4.69	3
GSK1819799A	32.7746	4.17	-3.16	6.66	-1.39	32.55	18.5	5.38	4.02	5.06	2.19	-0.37	1.98	4.02	1.35	4.63	-1.76	4.04	2.92	1.92	4.6	4.91	3.03	4.76	-0.12	-3.89	1.69	0.65	8.47	2.98	2.82	3.69	9.96	90.63	-4.66	2.69	66.42	68.08	13.8	82.56	65.71	22.14	1.68	4.22	4.69	3.78	2.64	0.36	9.65
GSK182497A	8.92049	2.35	-7.95	1.84	-0.68	1.02	2.17	3.76	3.49	0.6	-3.39	-1.08	2.86	3.98	1.49	5.52	0.59	1.37	2.47	1.92	4.49	3.87	1.48	1.56	-0.77	3.86	1.37	-0.69	7.54	2.97	2.43	4.55	9.47	6.18	-7.75	0.97	1.7	2.82	4.25	4.02	3.22	0.79	1.62	2.98	2.9	1.92	1.38	1.31	1.84
GSK192082A	14.1323	7.02	-3.3	3.47	-1.24	4.88	2.67	3.63	3.5	5.58	-0.06	1.15	3.06	4.9	1.32	3.17	-0.91	1.7	2.3	3.42	5.66	5.67	2.23	1.28	3.33	0.25	1.68	3.3	8.98	6.99	3.25	3.91	8.39	9.03	-1.96	-3.39	3.21	1.85	4.68	0.78	3.27	0.8	2.66	2.4	4.7	3.01	2.47	3.96	3.78
GSK200398A	34.8916	0.1	1.26	-0.37	-0.78	-0.71	-0.09	-0.22	-0.58	-1.39	-1.03	2.14	0.8	2.33	-1.11	1.71	-0.4	0.07	-0.69	0.34	-0.73	1.1	1.54	2.54	1.79	0.01	1.73	-1.74	-0.59	-0.31	-1.51	-0.25	-3.66	1.18	0.27	-4.53	0.04	-0.47	1.38	2.89	-2.85	-1.64	0.56	0.92	-1.24	-1.64	-0.59	0.29	5.14
GSK204925A	35.0465	1.72	-3.55	0.93	-0.27	4.91	1.6	2.3	2.26	2.97	-0.54	1.12	2.33	2.52	1.33	-0.83	-2.94	0.72	1.59	2.24	2.34	1.83	0.79	-0.62	2.91	1.6	1.03	1.97	4.63	3.06	2.03	2.67	3.87	3.82	-2.02	0.43	1.89	1.95	3.89	2.51	1.99	2.17	0.75	2.9	1.42	1.14	2.85	-1.46	1.96
GSK2186269A	6.90682	-0.01	-1.57	1.69	0.19	66.17	39.89	2.76	2.02	3.07	-0.34	1.01	4.42	2.67	0.83	1.24	0.05	0.34	0.59	1.15	5.42	1.75	0.29	-0.2	-1.37	1.56	-0.07	2.22	3.39	2.13	1	2.82	2.81	59.71	0.91	1.18	75.93	90.04	70.17	93	103.28	72.31	0.28	-0.85	0.79	-0.87	-1.19	-4.18	2.24
GSK2219385A	17.6464	3.43	0.02	0.96	-3.43	9.81	5.04	0.32	-2.32	1.1	-1.82	-1.73	-1.41	-0.85	-2.44	0.54	-0.25	-0.14	-3.28	-3.07	2.52	0.96	-0.16	0.53	-3.95	3.62	0.04	-2.68	3.77	-1.1	-2.25	-1.17	2.81	14.66	-0.33	-1.25	11.7	22.45	15.27	52.55	31.25	5.09	0.29	1.6	1.62	0.94	1.87	5.06	-0.92
GSK2220400A	16.6653	4.62	-3.3	1.24	2.81	71.31	44.29	4.98	2.06	2.99	3.62	0.46	3.73	5.55	1.95	4	0.09	2.49	2.8	2.48	5.56	3.52	2.33	1.73	1.75	0.68	0.73	0.62	7.88	5.44	1.64	4.77	8.66	37.78	-1.3	-0.5	86.92	94.43	83.41	100.23	96.99	78.24	2.33	5.51	5.07	3.17	2.2	-2.25	6.6
GSK237700A	42.0977	0.34	-2.87	2.38	-3.05	6.4	3.85	7.09	3.24	1.7	2.71	-0.58	-1.39	1.7	0.13	-0.13	-3.6	5.42	11.05	4.64	10.76	6.39	4.74	5.04	3.53	10.35	6.69	1.55	6.22	1.7	1.67	3.27	7.76	-0.4	-2.93	-21.7	3.53	3.25	5.59	1.26	-0.08	3.27	1.33	2.77	1.91	5.59	6.76	-0.14	4.76
GSK237700A	49.7008	0.34	-2.87	2.38	-3.05	6.4	3.85	7.09	3.24	1.7	2.71	-0.58	-1.39	1.7	0.13	-0.13	-3.6	5.42	11.05	4.64	10.76	6.39	4.74	5.04	3.53	10.35	6.69	1.55	6.22	1.7	1.67	3.27	7.76	-0.4	-2.93	-21.7	3.53	3.25	5.59	1.26	-0.08	3.27	1.33	2.77	1.91	5.59	6.76	-0.14	4.76
GSK269962B	29.0571	4.42	-1.13	5.74	0.31	3.9	2.8	3.37	4.56	2.95	0.58	-1.45	5.3	3.35	0.81	0.94	-0.56	2.25	2.22	0.98	6.47	5.8	3.05	4.08	1.07	3.92	3.49	-2.53	7.53	3.26	3.21	6.88	5.7	4.56	-4.21	-1.7	2.7	1.15	8.56	5.62	-0.59	1.29	1.27	2.09	4.32	3.18	2.85	3.1	3.9
GSK270822A	33.6524	4.05	0.09	2.05	0.88	2.1	1.76	2.85	3.07	4.44	-1.63	0.23	2.76	2.81	2.6	3.76	1.12	2.73	13.41	21.08	4.76	6.74	4.2	3.21	2	12.96	16.57	-0.93	6.86	3.77	3.21	4.2	7.74	3.97	2.43	3.08	2.82	2.78	7.1	4.67	4	0.94	1.3	2.08	3.43	1.18	5.87	33.98	8.81
GSK299115A	49.297	5.41	0.3	1.94	0.78	1.45	1.63	2.43	2.19	1.65	-1.91	0.53	1.64	2.26	1.18	3.17	1.99	1.03	1.97	4.63	6.21	3.35	2.18	1.97	1.91	17.43	4.16	-0.63	6.53	3.06	1.18	3.28	7.7	6.27	-3.45	0.71	1.06	0.6	2.14	1.45	-0.16	0.58	3.12	2.88	2.44	1.67	2.34	3.91	-0.1
GSK300014A	21.9539	-1.42	-4.26	2.28	-2.63	2.65	4.73	3.45	2.95	1.58	3.9	-1.08	7.43	7.25	1.89	1.27	-2.71	4.58	2.61	2.76	6.52	5.45	2.93	2.51	0.55	10.7	3.05	0.54	8.11	1.87	-0.19	0.62	12.34	4.47	-1.05	2.63	6.05	2.96	6.34	11.49	5.7	1.69	4.67	2.43	2.34	3.47	5.13	2.33	7.8
GSK312948A	0.542838	9.11	-2.34	1.45	-2.77	5.05	1.87	3.87	0.54	4.25	-4.41	-2.66	0.76	-0.38	-1	2.12	2.39	1.41	0.4	-0.61	4.48	4.29	2.41	11.05	-2.3	3.31	4.84	-1.31	8.34	-2.47	-2.89	-3.17	7.38	3.08	0.21	-0.46	1.76	-3.76	7.93	-0.44	-8.52	0.43	3.95	4.86	-0.38	3.23	6.48	5.86	8.19
GSK317315A	6.44179	-0.98	0.28	1.01	0.5	1.06	-0.21	0.27	4.37	-1.23	-0.1	-0.76	1.46	1.04	0.33	-0.2	3.94	-0.74	-0.74	0.65	0.81	0.92	-0.04	0.34	0.53	-2.12	-2.36	-3.1	0.27	0.39	-1.21	1.32	1.25	-4.13	-1.01	2.16	0.48	-0.81	2.67	0.11	-0.28	-2.16	-0.82	3.55	-0.31	-0.31	0.4	-2.2	-3.32
GSK317354A	19.201	1.34	-0.65	1.27	0.58	0.93	1.4	3.97	3.72	1.42	-0.04	0.06	3.02	3.03	1.64	2.13	1.74	-0.24	2.98	3.06	4.24	2.25	0.9	1.36	4.17	-1.49	1.26	-1.16	5.75	3.49	1.15	3.81	8.47	6.19	3.11	2.61	1.67	4.23	4.98	3.82	3.5	1.92	1.54	2.32	4.01	1.02	2.88	7.5	3.67
GSK319347A	72.6412	3.78	-7.35	2.72	5.19	6.67	2.71	9.66	4.77	7.28	1.45	1.87	10.79	7.94	2.84	4.42	2.07	3.38	16.56	23.27	16.2	20.45	15.12	15.17	30.95	3.54	8.67	9.06	15.18	8.09	4.74	5.99	13.98	11.96	-8.27	-10.13	4	4.25	27.41	5.14	4.3	3.69	2.02	13.19	5.48	15.01	12.89	-3.29	5.94
GSK466314A	70.2598	38.53	0.25	31.11	15.61	1.26	1.58	7.68	7.56	1.88	-2.44	1.29	3.55	4.4	1.81	3.23	0.76	1.26	3.36	5.93	4.64	4.49	1.98	1.2	2.88	1.6	2.7	2.9	5.51	2.71	1.98	5.28	5.5	10.79	-4.6	0.65	1.5	3.26	4.15	0.03	2.37	2.64	3.33	5.25	4.41	1	2.43	5.1	1.4
GSK466317A	25.4945	9.58	-1.59	2.99	2.49	4.27	2.07	2.62	3.63	4.43	0.59	-0.51	2.42	3.36	1.11	5.88	-1.35	3.64	4.37	4.9	4.68	5.29	3.46	2.78	0.13	1.84	6.96	-2.83	8.02	2.24	-1.21	5.62	1.63	5.71	-2.63	3.23	2.35	2.22	4.57	5.06	2.66	0.76	1.75	50.23	3.77	2.52	3.39	13.45	0.14
GSK554170A	25.1331	4.7	-1.24	0.61	-4.99	2.18	2.17	-2.19	-1.08	5.4	-4.33	-3.09	-1.16	-0.71	-2.28	4.21	0.75	1.13	-1.83	-3.71	2.07	3.39	1.8	5.04	-4.47	-0.03	2.71	-2.64	7.43	-0.49	-3.5	-0.37	1.63	9.34	0.62	-3.36	2.4	-2.65	3.89	2.75	-3.92	2.1	-0.24	4.04	3.1	3.08	3.15	0.01	1.64
GSK561866B	16.8202	4.06	5.99	-1.01	5.62	5.14	-1.95	1.03	-2.47	-0.42	-0.45	2.31	-1.46	-2.6	0.2	-6.06	1.1	-0.39	0.22	1.94	0.79	0.47	1.28	5.41	0.54	-2.04	0.61	5.32	-3.41	-2.35	-2.64	-7.45	-6	-5.89	8.99	2.74	-1.04	-6.6	3.3	-5.48	-5.07	-0.39	3.32	2.41	-3.88	-0.67	0.15	-2.05	0.78
GSK571989A	16.7686	8.98	-2.69	1.61	-1.46	1.28	4.96	5.81	8.53	5.15	0.11	0	5.54	6.45	2.76	5.93	-3.18	3.53	2.92	7.42	8.11	5.95	4.21	2.78	4.31	11.94	2.66	1.42	8.9	3.99	5.24	2.8	9.82	5.71	-0.18	4.61	4.38	8.57	10.23	6.64	6.33	2.3	2.64	41.5	1.86	3.02	4.35	0.85	2.19
GSK579289A	-7.672	0.47	-3.41	4.66	-5.38	3.05	2.48	0.35	-1.57	2.4	4	-4.65	3.26	2.27	-2.4	2.72	-0.74	3.35	-0.86	-0.67	6.15	3.54	1.68	3.65	-3.18	10.31	-0.81	-2.62	7.06	-0.17	-3.06	-1.42	7.8	4.13	-0.76	-2.84	4.01	-0.85	8.31	10.43	-9.14	2.49	1.72	7.63	2.29	3.68	2.56	0.07	7.84
GSK605714A	13.8701	0.28	-2.48	2.44	-2	4.03	2.97	4.11	3.92	2.75	3.29	-1.01	4.98	6.14	1.95	3.09	-0.54	4.92	3.55	3.42	6.67	4.67	2.01	3.69	2.01	11.32	-1.44	0.83	6.67	2.75	1	3.97	5.39	5.98	-1.18	-0.9	5.46	3.85	5.72	9.09	3.69	2.71	2.19	2.42	1.19	3.52	4.78	9.12	3.93
GSK614526A	8.88877	0.75	-0.97	-1.4	-2.14	-1.38	2.01	1.81	1.42	-1.37	1.21	0.66	-0.98	0.03	-1.58	3.05	1.63	-0.88	2.44	1.21	-1.1	2.35	1.2	1.47	0.24	-0.2	-0.57	1.83	-0.1	0.32	-1.76	-0.27	-7.23	1.89	-0.6	-22.53	0.71	-0.46	-0.22	0.85	-4.88	-1.3	1.15	-2.15	-2.99	-0.66	1.15	1.97	5.01
GSK619487A	29.0055	3.54	0.42	1.5	-2.24	-0.68	2.9	4.72	2.02	3.49	3.84	0.17	6.03	5.92	1.99	1.28	0.02	0.94	2.38	2.33	3.4	4.34	2.01	1.43	1.53	7.32	1.38	1.52	4.06	1.03	1.92	3.01	-2.87	6.98	2.08	0.49	1.83	1.83	7.34	1.46	1.97	1.16	0.94	3.1	2.16	1.42	2.31	-2.24	5.39
GSK620503A	20.228	3.49	-2.58	1.44	-0.87	1.98	3.18	2.42	1.26	0.77	7.08	0.21	3.85	2.88	0.92	3.05	-0.29	1.66	2.33	2.03	6.59	7.55	5	5.32	0.07	-1.61	3.3	0.4	10.09	4.53	3.64	5.88	5.78	4.56	-2.32	3.36	3.88	1.8	3.93	5.25	2.14	1.58	1.42	3.05	2.33	3.69	3.87	3.91	3.9
GSK625137A	11.9152	6.03	-3.77	2.14	-1.25	6.01	3.8	7.61	6.19	5.98	11.79	1.6	45	18.53	1.61	5.89	0.18	3.05	3.86	7.95	12.09	11.71	10	6.05	6.39	10.39	7.5	15.22	19.83	5.37	7.68	7.22	16.48	10.75	-0.73	4.11	5.44	3.8	5.79	6.28	5.73	2.11	4.49	2.46	1.66	2.94	3.19	4.63	0.99
GSK635416A	7.62968	0.17	-3.89	1.75	-1.74	2.99	2.25	3.12	2.17	-0.99	2.06	-1.58	2.21	2.93	1.41	1.87	2.11	2.42	2.16	2.58	2.71	2.72	1.59	0.33	1.22	5.46	2.18	-2.99	5.15	2.55	1.99	0.26	2.73	2.65	-0.29	-0.4	2.81	1.91	4.64	4.78	0.57	-0.17	1.09	2.8	1.97	2.22	2.53	1.89	3.93
GSK711701A	6.75193	1.1	-0.68	2.98	0.08	0.34	3.78	3.19	2.13	3.55	4.08	-1.27	9.73	7.49	2.02	3.21	-1.8	2.55	1.95	3.23	6.39	5.65	3.05	0.21	1.12	10.88	1.57	1.79	8.42	3.06	5.71	1.93	8.67	5.92	1.78	2.39	5.37	5.82	12.17	9.51	7.44	2.33	1.62	2.39	4.76	2.88	2.54	6.88	10.95
GSK718429A	35.3685	1.9	0.94	-0.01	-1.38	0.08	0.81	1.03	0.39	-0.47	1.09	0.34	-1.03	-0.28	-0.92	3.04	-1.11	1.32	2.54	2.58	0.36	5.25	2.62	7.42	0.67	1.17	1.1	1.83	0.23	0.1	-1.27	0.02	-2.33	3.44	-1.9	-0.61	1.35	0.6	1.33	2.08	-3.42	-1.45	2.59	-1.52	-1.48	-2.42	-0.62	-0.2	9.54
GSK938890A	17.2849	-3.77	2.72	0.33	1.24	-18.96	-0.53	7.72	5.61	-1.24	-0.32	-0.1	6.5	1.68	0.21	0.79	1.94	1.13	0.59	-1.85	5.84	-0.29	-1.22	5	2.28	2.45	0.68	-1.19	-5.47	-1.62	-2.4	0.34	5	-0.92	-1.58	-0.65	0.55	-0.2	2.07	-0.22	1.67	0.45	4.51	-0.69	-0.3	-1.96	-1.23	11.53	-2.86
GSK949675A	-27.8595	1.27	-0.47	2.5	-2.54	-0.15	4.11	4.99	1.91	1.36	3.16	-1.33	3.81	5.49	0.63	5.42	-1.55	3.46	1.45	2.55	5.42	5.06	2.97	0.15	1.14	8.38	3.64	0.18	4	1.69	2.31	-3.04	8.92	8.7	1.27	1.77	5.09	2.7	6.88	6.39	5.39	0.83	1.73	1.71	3.54	3.15	1.5	6.88	4.48
GSK980961A	7.73294	0.51	-2.99	1.82	-0.33	3.7	4.25	4.3	4.36	5.62	-0.13	-0.27	4.1	5.34	1.77	4.43	-1.16	3.66	2.09	2.52	7.87	5.16	2.95	1.58	4.1	5.87	0.88	1.97	8.09	2.7	2.45	6.23	4.23	6.1	-6.65	2.48	2.44	2.82	10.81	2.6	9.68	2.82	1.4	0.26	1.41	2.94	1.81	3.72	3.75
GW275616X	35.587	2.83	-2.94	1.37	-2	3.91	3.03	3.17	4.2	3.86	2.23	0.73	4.29	4.94	1.13	3.79	-0.1	3.47	2.39	2.31	6.87	5.77	3.69	5.5	2.53	1.93	4.04	0.86	7.61	3.01	4.23	5.46	9.06	14.07	-6.93	1.68	3.74	2.94	5.69	5.3	2.44	2.22	4.35	4.44	4.69	6.02	6.86	-4.07	4.45
GW275944X	12.3407	-1.86	1.2	-1.17	0.33	1.02	-0.01	0.83	3.63	-2.97	1.94	0.42	1.24	1.52	0.66	-3.49	-1.38	-0.61	0.29	1.15	1.4	0.12	0.75	-0.72	1.22	0.59	-0.04	1.34	-0.11	-0.01	0.65	2.46	-2.4	1.76	2.17	1.31	0.21	0.89	2.42	-0.03	-1.37	-1.32	-0.42	2.69	-1.8	3.81	4.95	-3.95	1.07
GW276655X	-11.3862	1.96	-0.2	0.38	-4.76	1.03	0.3	-0.39	-0.55	2.16	0.98	-4.28	-3.23	-1.76	-3.91	3.53	0.38	1.59	-1.23	-1.05	5.08	3.33	1.68	3.25	-0.9	3.76	2.12	-5.84	5.13	-2.34	-2.49	-2.23	6.73	9.59	0.72	-13.95	1.24	-3.07	6.83	1.72	-11.15	-1.08	1.59	4.18	4.49	9.38	13.35	7.46	6.22
GW278681X	42.0977	0.26	3.51	-0.93	0.43	1.8	-2.08	-0.3	0.2	-9.22	-1.58	-1.06	-1.93	-2.97	-0.24	-4.62	-2.57	-0.66	0.62	-0.69	-0.18	0.65	-0.91	1.13	0.12	-2.8	-1.31	-2.34	-6.81	-5.95	0.19	-5.53	-6.42	-3.21	-1.22	-3.14	0.19	-2.22	1.48	-0.48	-1.54	-3.26	0.64	2.12	5.97	11.16	14.14	-3.2	-4.32
GW279320X	6.79136	2.03	-5.56	-0.3	-0.31	2.65	0.93	2.11	3.13	-0.78	3.4	2.48	2.77	2.23	1.14	-0.72	-1.17	1.54	1.98	1.9	2.49	3.74	2.32	4.99	0.94	5.04	0.95	1.34	6.66	3.32	1.3	3.65	4.48	5.57	-4.26	1.82	2.82	0.72	2.22	2.78	2.32	-0.92	5.11	2.21	-1.82	1.15	1.2	0.92	-0.26
GW280670X	11.3794	4.77	-4.4	1.28	-2.01	2.95	2.52	2.16	5.17	4.9	-0.25	0.31	3.22	4.2	0.97	2.27	0.76	1.76	2.51	1.35	5	4.69	1.56	4.13	0.23	-2.96	1.72	1.86	7.66	4.83	1.05	3.51	3.99	6.41	-0.57	1.01	3.2	1.16	4.68	1.04	6.7	3.26	0.3	4.35	3.01	5.72	9.02	3.12	7.96
GW282449A	24.1824	4.18	-1.09	1.01	-1.67	0.84	2.06	3.47	0.85	11.07	3.73	4.09	0.73	3.95	0.88	13.07	0.35	1.94	13.95	19.5	11.41	10.39	7.01	18.35	7.78	10.12	39.39	-2.8	4.83	1.64	1.36	2.93	4.85	6.05	4.44	-3.74	2.67	1.67	6.51	2.75	-1.14	0.39	1.74	3.2	0.45	2.13	1.5	3.2	2.31
GW282536X	0.455446	3.68	-2.96	2.04	0	1.4	2.06	5.35	3.22	3.78	-0.08	1.48	4.98	5.22	1.75	0.03	-0.7	1.71	1.72	1.96	4.11	3.38	1.15	0.52	2.11	4.47	0.81	2.85	6.06	4.1	1.36	5.12	7.03	3.22	3.45	2.59	2.01	2.99	2.26	2.44	1.39	6.42	1.44	2.77	4.96	2.26	0.44	4.93	4.07
GW282974X	24.1004	3.23	-2.71	0.91	-0.53	1.79	2.58	2.46	1.06	6.06	3.53	1.09	3.19	3.97	1.37	5.3	-0.2	1.92	3.2	5.16	7.12	2.67	2.82	9.23	3.84	3.91	13.5	0.12	6.93	3.01	0.91	4.69	2.52	4.48	0.89	2.63	1.81	2.86	2.34	5.08	0.45	1.7	1.06	1.76	1.75	1.16	2.13	1.53	5.12
GW284372X	25.0126	4	-4.95	0.1	-2.56	1.72	2.03	2.97	2.41	0.39	-1	0.63	0.01	1.31	-0.91	1.6	0.68	-0.18	1.56	0.84	1.03	1.51	1.39	3.1	0.27	0.54	3.28	0.9	0.05	-0.08	-0.6	0.82	-10.85	-2.12	-0.45	-2.15	0.59	1.38	2.59	0.94	-0.83	0.38	0.26	0.09	-2.34	-0.32	-0.16	4.01	7.46
GW284408X	44.2388	3.96	-6.64	1.12	-1.44	3.27	4.03	8.95	7.75	6.52	5.38	0.87	6.68	9.34	1.78	4.56	-2.08	6.33	7.96	3.64	7.89	10.54	7.45	11.28	4.36	5.5	6.92	2.36	12.93	5.7	5.44	6.46	15.94	20.56	3.76	3.11	5.48	2.88	3.89	8.02	7.08	3.85	5.46	6.75	11.62	26.19	26.25	5.9	7.49
GW290597X	36.2424	5.06	-2.26	0.1	-2	-18.94	2.9	2.77	4.28	2.76	10.2	-1.04	3.46	3.92	1.19	4.87	-1.71	2.01	2.75	1.53	5.3	6.54	4.32	5.97	2.07	9.31	5.35	0.32	9.78	1.95	1.61	5.75	5.33	14.28	-1.95	0.31	5.17	3.7	9.73	6.3	2.13	2.1	0.72	4.66	2.34	9.05	9.74	-0.93	2.76
GW296115X	35.253	0.96	-2.11	-0.61	-1.14	29.12	3.43	6.32	3.1	4.3	-2.69	0.07	2.51	6.89	1.85	6.37	3.34	-0.26	6.14	4.72	20.15	10.81	7.67	10.82	3.62	-1.01	6.75	2.52	10.06	5.78	-0.01	0.84	10.73	29.47	-7.81	2.68	37.82	13.81	55.81	6.91	5.28	3.27	2.8	4.97	3.47	7.79	8.83	6.28	10.5
GW297361X	81.6862	5.09	1.37	1.74	6.45	0.16	3.55	8.9	5.92	1.61	3.85	-2.5	-0.44	1.96	1.17	2.1	-3.95	2.34	5.86	4.26	9.53	6.6	2.87	2.87	2.85	12.19	2.73	1.01	8.05	3.37	0.08	2.97	9.09	7.28	-2.47	-5.22	5.19	4.55	6.11	0.99	16	0.69	1.19	10.99	9.04	19.07	21.56	7.83	14.87
GW300653X	11.9912	-0.53	0.63	-1.94	-0.51	0.16	0.91	6.22	3.65	-1.01	0.14	-0.25	1.51	1.22	0.01	0.98	0.59	-0.9	1.27	1.79	0.57	3.02	2.61	2.93	2.02	3.8	2.45	-2	3.01	-0.36	1.07	0.49	0.18	-3.24	1.61	-0.31	1.63	-0.35	0.66	4	-0.14	-1.32	0.55	-0.51	3.96	4.87	7.71	1.23	0.7
GW300657X	2.77133	3.77	-8.31	0.74	-0.81	2.36	2.4	2.78	2.79	2.94	-3.52	0.85	2.66	3.82	0.99	1.97	0.62	1.15	2.64	2.05	5.39	5.87	3.02	4.24	9.13	2.77	4.07	1.72	8.7	4.4	1.83	3.93	4.03	3.79	-2.4	2.55	2.1	1.39	3.91	1.24	10.12	2.61	-0.45	9.84	4.11	12.98	19.22	1.31	5.14
GW300660X	-1.42348	5.75	-1.79	2.27	0.03	-23.56	5.34	5.35	4.29	8.17	-1.78	1.88	3.49	5.46	1.78	7.16	-0.78	0.73	4.25	4.09	9.6	8.15	5.07	4.54	3.46	-1.33	2.67	1.93	10.66	7.18	4.11	3.04	11.43	12.77	-4.27	1.45	5.2	3.67	10.88	6.5	5.24	6.49	1.41	10.81	5.55	6.79	9.97	0.68	8.81
GW301789X	32.0476	5.01	-4.51	0.53	-1.1	3.94	2.67	1.87	3.58	3.03	6.8	0.25	3.04	3.72	1.26	3.56	0.3	2.78	3.13	3.98	5.82	6.77	4.42	4.93	2.68	9.95	3.29	1.55	4.98	2.74	2.19	4.57	3.5	11.68	-1.28	4.53	3.3	1.97	6.51	9.38	10.75	2.54	-0.37	3.92	6.94	11.7	12.54	7.27	5.14
GW301888X	16.4072	5.67	-8.04	2.34	-1.29	5.55	3.37	5.47	4.28	17.45	1.17	1.64	8.4	5.94	1.45	4.68	1.22	-0.33	5.31	7.36	11.49	9.84	7.8	17.2	4.62	-0.18	9.2	2.13	11.56	7.81	4.92	4.07	9.32	15.68	-5.04	6.34	6.47	4.99	6.18	7.56	6.59	3.36	3.16	2.63	4.28	3.89	3.93	7.08	0.15
GW305074X	33.0844	1.44	-1.21	2.54	-0.81	-1.96	3.93	5.59	4.07	-2.19	2.64	-1.22	7.46	7.04	1.48	3.26	2.19	2.55	1.48	3.11	6.42	4.2	2.6	0.14	3	8.18	2.36	1.35	7.31	1.79	5.1	0.93	5.47	5.41	1.97	3.85	4.82	3.04	6.23	6.33	5.43	0.52	1.45	1.59	2.97	2.53	1.67	8.18	1.23
GW305178X	45.9866	2.63	7.29	1.52	14.15	3.38	2.15	9.91	4.85	1.66	6.88	1.8	5.15	8.53	2.75	5.86	-0.11	0.32	8.45	5.5	13.58	8.74	6.92	8.01	8.75	19.28	9.32	1.99	8.83	5.42	2.29	2.75	8.06	6.43	-9.38	3.49	2.17	3.06	8.1	5.75	1.63	-0.5	0.92	11.32	6.88	21.46	26.72	2.25	4.71
GW335962X	50.2252	-6.57	1.41	-0.57	-0.45	0.46	-2.91	1.79	-0.23	-5.47	-4.07	-2.32	-0.52	-1.54	-0.1	-2.78	1.16	1.09	-0.72	-1.24	-0.82	1.53	0.71	0.92	1.2	-2.31	-1.58	-4.14	-4.44	-8.6	-2.17	-3.87	-3.98	-1.67	-1.12	-2.58	1.12	-1.33	3.08	2.85	0.12	-2.56	-0.09	3.8	4.48	14.14	17.43	5.82	3.68
GW352430A	24.2261	-0.35	-0.26	0.5	0.74	4.04	0.64	3.11	2.11	1.04	3.67	0.17	2.92	-0.23	0.79	-0.69	1.9	-0.74	4.33	2.22	2.52	2.64	2.69	4.48	2.64	3.83	4.12	-2.9	3.79	0.59	1.21	2.41	4.47	4.23	0.03	-0.82	1.69	1.31	3	4.32	1.21	-0.57	1.26	12.2	6.26	17.01	17.31	-0.73	10.47
GW405841X	14.9625	3.26	5.83	1.7	1.39	-1.52	3.27	7.83	5.66	-0.27	3.04	-1.29	6.42	9.11	2.44	2.4	30.94	1.55	3.19	5.24	5.59	3.81	2.84	0.15	5.27	8.74	0.08	1.71	6.35	0.28	2.41	2.1	6.3	3.82	0.74	3.31	6.76	5.2	6.38	3.96	3.29	1.56	2.18	3	2.4	3.26	2.35	1.56	2.4
GW406108X	42.3599	5.2	-3.77	2.07	12.69	2.31	1.95	4.71	5.9	6.31	-1.7	1.4	3.45	3.56	1.31	4.83	21.33	1.7	3.04	2.53	5.82	5.67	2.95	2.46	3.62	3.8	2.58	-2.48	8.25	2.92	3.11	4.56	10.65	15.02	-6.13	2.14	9.03	3.92	6.01	5.71	4.15	1.08	2.1	4.03	4.97	5.68	9.19	14.54	2.06
GW406731X	24.095	2.46	-4.1	0.81	-1.76	2.19	1.96	11.02	12.5	4.04	4.1	1.9	4.44	6.12	0.96	11.4	0.39	2.26	3.73	5.78	8.77	12.29	7.81	5.81	3.73	11.77	4.43	10.34	19.03	7.42	6.99	6.09	15.28	9.3	-5.74	2.93	3.77	2.92		3.1	2.87	5.13	1.69	2.48	2.21	2.4	2	-3.36	1.79
GW407323A	15.4869	0.76	1.72	-0.72	1.19	5.18	-2.93	0.56	0.45	-4.69	-0.96	-1.45	-0.27	-1.8	0.01	-1.42	9.94	0.6	-4.1	-1.54	-1.41	0.87	0.59	-0.02	-0.03	0.53	-4.7	-4.92	-6.57	-6.05	-0.3	-1.61	-3.26	-1.15	1.06	0.01	1.87	-1.31	2.9	-53.65	-1.89	-3.05	0.46	0.81	1.01	1.16	2.62	-0.43	1.02
GW410563A	15.0131	1.62	-5.98	1.49	-1.17	4.24	2.91	36.13	15.83	5.1	6.28	0.81	8.65	11.11	1.63	17.54	2.71	7.74	7.68	24.99	44.86	39.74	32.63	15.27	12.76	22.88	8.25	2.35	15.93	6.24	8.74	6.58	11.09	12.54	-4.37	3.61	6.58	4.66	1.94	5.04	12.21	2.18	2.29	0.51	1.85	3.65	1.67	1.46	1.61
GW416469X	44.8942	0.51	1.02	0.74	-0.16	2.36	0.6	2.76	2.83	2.3	-8.96	-1.88	3.16	1.4	1.03	0.1	1.2	1.57	2.29	2.35	4.88	3.6	2.71	2.49	2.68	-4.52	2.8	-2.54	-0.17	2.63	2.11	4.11	3.5	8.05	-13.97	2.05	0.81	1.86	4.66	3.88	9.21	0.97	1.03	8.66	6.93	15.42	20.99	-0.09	-0.65
GW416981X	42.491	0.07	3.35	-0.31	2.41	0.76	-0.89	1.58	3.59	-2.24	0.73	-1.47	1.73	0.3	0.34	-2.24	5.32	-0.58	1.11	0.55	4.68	2.35	0.51	4.59	22.63	2.28	0.49	-3.29	-1.11	-2.74	-1.38	0.34	-3.84	2.4	4.14	-2.35	0.07	-0.71	1.71	2.06	0.52	-3.52	-1.05	7.69	2.03	6.02	8.8	-0.4	-4.39
GW429374A	-0.549561	2.38	0.81	1.07	-1.1	8.12	2.71	3.97	3.5	4.14	-2.3	0.22	2.22	3.68	1.58	4.36	12.28	1.84	2.77	3.31	3.63	2.95	1.54	1.1	2.17	2.96	2.64	2.12	3.36	4.82	2.97	4.6	7.83	9.77	-3.33	-11.53	4.94	4.13	8.46	3.63	3.8	4.28	2.03	3.42	4.7	2.93	4.91	-1.31	2.89
GW432441X	3.99482	3.98	-4.14	1.67	0.21	0.78	5.18	12.93	9.35	7.8	6.61	3.71	13.36	8.66	0.99	17.08	4.13	2.61	2.38	6.81	14.28	13.65	9.47	3.83	4.17	5.94	4.32	11.99	17.66	7.72	9.51	5.12	12.41	10.71	-1.41	2	3.84	2.46	9.53	3.13	6.27	3.12	1.69	1.43	1.04	1.03	-0.56	-0.85	-2.86
GW434756X	11.089	0.87	0.8	0.36	-0.48	1.5	0.57	1.42	3.94	-0.04	-1.75	-2.02	2.39	1.22	1.1	-1.18	-1.74	0.42	0.92	1.24	1.96	0.64	0.28	-0.1	0.52	-0.8	0.18	-1.52	5.14	3.94	1.73	4.48	5.2	3.99	2.26	0.73	1.27	0.44	1.35	1.92	0.6	-0.72	1.72	3.06	2.3	0.38	-0.15	3.62	-1.86
GW435821X	6.70397	-0.72	-2.57	2.3	-0.77	2	1.69	15.11	12.22	4.27	5.58	-0.17	5.98	5.81	1.53	22.17	5.08	2.65	3.77	8.78	15.18	14.77	10.39	5.81	5.86	5.55	6.53	8.68	18.6	5.13	9.23	5.06	16.32	8.94	-0.5	2.11	2.14	3.62	4.48	3.56	5.33	1.49	2.69	3.77	4.13	1.71	1.25	1.41	0.96
GW439255X	-5.5309	1.99	-0.75	1.65	0.72	4.09	1.48	5.51	8.31	7.62	9.3	0.92	8.06	5.96	1.16	18.08	10.23	3.51	4.36	4.23	11.27	13.67	13.58	8.01	8.16	14.06	5.5	16.55	31.13	11.19	24.82	17.41	22.99	13.17	-0.49	1.34	2.71	3.06	6.94	3.02	4.61	2.54	1.51	3.21	3.36	2.88	2.87	8.51	4.92
GW440139B	38.5058	7.02	-4.79	2.62	-1.06	5.39	4.23	84.33	74.31	14.52	19.77	4.79	41.97	45.98	1.62	52.53	9.32	18.87	12.5	33.61	70.88	72.8	65.17	52.19	55.58	60.98	58.21	34.42	91.24	79.33	87.34	18.07	90.49	10.12	-5.01	0.52	10.9	5.32	6.57	5.4	5.77	5.36	20.3	3.21	4	1.78	3.76	-2	11.73
GW441756X	47.4286	1.61	-0.05	0.37	-0.5	0.48	1.69	7.81	3.71	1.5	3.27	1.87	2.53	2.46	2.56	0.63	-1.82	0.71	6.28	4.03	6.56	6.97	5.53	7.5	4.64	12.75	5.4	1.74	5.07	2.31	0.9	4.59	3.99	5.59	3.56	1.96	2.72	5.12	4.42	3.49	1.72	0.41	0.93	3.74	13.93	25.3	20.46	3.7	0.96
GW441806A	-3.69567	1.7	-2.89	1.66	-4.63	4.18	2.28	12.36	19.93	8.08	11.18	-0.39	5.73	15.11	-2.15	29.55	9.68	6.95	0.83	1.97	20.64	21.94	16.96	9.4	3.99	11.4	5.57	39.45	37.35	12.38	3.89	-0.26	15.12	12.83	-3.2	-1.14	6.07	-0.37	6.66	7.59	-3.59	2.98	1.73	2.58	3.09	3.7	3.61	3.43	3.29
GW442130X	81.6426	2.55	-5.9	1.66	-0.19	1.71	3.24	4.63	3.44	3.21	0.75	1.5	3.05	4.41	1.08	5.88	2.16	0.6	2.49	2.46	7.67	6	4.58	2.7	5.35	4.87	-0.07	1.75	9.58	4.45	1.76	8.03	6.05	15.6	-6.56	2.43	3.94	2.62	7.94	3.72	0.89	2.46	2.75	1.98	9.43	38.72	41.67	2.48	1.57
GW445012X	-12.4349	0.62	-0.15	2.87	-3.28	1.13	-0.51	6.54	7.09	5.83	6.81	-1.07	5.71	5.68	-3.14	13.38	2.41	1.71	-1.68	3.11	17.18	22.08	17.56	6.6	0.61	17.52	6.81	8.07	25.49	2.95	7.98	-1	23.17	-2.5	0.05	-2.13	-1.27	-3.56	-2.1	0.95	-3.76	2.26	7.93	3.8	3.36	0.05	0.47	1.75	-0.92
GW445014X	-0.112601	2.61	-2.78	1.58	-4.61	0.6	2.89	8.37	7.46	0.49	4.95	-3.87	5.28	5.68	-1.98	13.52	1.5	3.04	-1.91	1.21	11.59	11.12	7.62	3.11	0.89	14.35	3.3	0.35	7.99	-0.5	2.4	-2.12	10.32	4.56	1.45	0.11	3.47	6	11.05	3.59	-8.06	2.44	3.42	3.75	2.22	2.99	2.24	6.34	2.67
GW445015X	5.87375	6.31	-2.79	1.48	-0.66	4.15	2.38	5.99	6.78	4.87	0.93	0.03	6.85	6.1	1.32	4.25	1.18	1.01	2.89	1.99	6.15	7.42	3.73	5.41	-0.42	8.47	4.29	2.22	11.65	6.53	1.77	5.82	7.84	5.28	-0.75	1.58	2.41	4.09	4.35	2.85	3.6	4.17	0.33	3.91	3.97	2.61	3.82	1.43	9.7
GW445017X	-20.5623	1.61	2.63	0.26	1.51	2.91	0.21	7.06	4.13	0.04	1.47	1.39	4.15	2.56	1.6	0.17	1.76	0.04	3.84	4.51	1.18	1.6	1.83	5.13	2.42	10.12	3.64	3.31	3.99	1.03	-0.2	-1.27	-0.8	-1.7	7.26	1.79	-0.19	0.91	-2.16	-1.75	6.84	-0.5	-0.31	0.71	-5.21	-1.43	-1.83	2.22	3.72
GW450241X	12.5592	2.03	-7.46	1.99	-1.8	1.86	2.16	8.06	5.58	1.29	0.51	2.48	3.65	4.18	0.83	2.78	0.35	0.72	2.14	3.18	5.19	3.99	1.75	3.25	3.51	2.97	3.04	3.59	5.38	2.96	1.12	3.73	7.22	4.52	-3.77	0.45	1.51	2.66	2.24	1.7	3.36	5.5	1.3	3.82	1.94	1.04	1.36	-0.25	-0.26
GW458344X	34.8879	-0.35	0.06	0	-1.94	4.17	1.75	2.83	2.77	0.88	0.7	0.68	-0.29	-0.18	-0.49	0.11	0.76	-0.44	1.51	1.77	1.62	1.98	2.99	3.13	1.3	2.38	1.68	1.36	1.64	-0.31	0.18	0.39	-9.41	1.24	0.05	-1.84	1.51	2.41	2.71	0.61	-1.5	1.36	-0.16	-1.44	-2.1	-0.9	-0.6	1.68	4.92
GW458787A	4.7899	6.4	-1.78	1.29	-2	1.45	3.93	5.38	2.73	5.85	3.59	0.51	0.48	1.49	0.71	2.05	-0.68	0.38	3.85	4.19	7.13	4.79	4.55	5.33	1.87	9.13	9.54	1.77	9.98	5.21	3.4	5.28	6.07	7.76	1.7	0.98	4.28	2.33	1.11	-0.92	1.22	1.91	1.74	2.69	1.91	2.66	3.88	2.59	-0.6
GW458787B	26.0108	6.4	-1.78	1.29	-2	1.45	3.93	5.38	2.73	5.85	3.59	0.51	0.48	1.49	0.71	2.05	-0.68	0.38	3.85	4.19	7.13	4.79	4.55	5.33	1.87	9.13	9.54	1.77	9.98	5.21	3.4	5.28	6.07	7.76	1.7	0.98	4.28	2.33	1.11	-0.92	1.22	1.91	1.74	2.69	1.91	2.66	3.88	2.59	-0.6
GW459057A	12.5155	4.47	-2.23	2.08	0.16	-0.04	3.53	7.78	5.89	1.73	1.6	2.43	2.93	4.67	0.82	9.43	-2.18	1.59	5.71	4.47	7.16	3.33	0.35	2.37	4.53	7.7	1.13	0.59	6.16	3.5	1.86	2.22	5.94	3.75	-0.33	3.62	4.42	3.44	9.51	5.7	16.53	0.66	1.22	3.02	2.23	3.94	1.49	3.67	2.88
GW461104A	6.70029	2.86	-3.38	0.34	-0.02	1.44	0.25	3.89	4.58	2.86	0.99	0.64	3.78	3.79	1.06	1.05	-0.09	-0.58	1.92	3.91	4.76	4.29	3.57	5.78	-1.21	8.61	-0.53	2.15	11.67	2.83	1.4	6.15	13.73	-0.72	2.81	-0.36	2.39	0.89	-1.86	-0.96	3.27	2.7	7.7	1.59	3.85	0.48	1.55	1.17	3.54
GW513184X	60.8433	2.76	-0.09	1.26	-0.33	-3.39	2.59	23.43	11.56	4.22	3.92	1.25	3.66	4.48	1.47	2.93	1.17	0.86	10.29	19.43	8.92	17.12	13.3	12.81	11	28.64	21.46	3.61	10.22	4.47	2.58	3.59	9.57	4.69	-2.75	3.12	2.19	2.44	7.09	3.42	1.72	3.25	5.59	7.87	3.95	5.2	5.23	23.73	21.54
GW549034X	15.0499	5.98	-1.66	1.96	-0.66	5.9	3.26	4.4	4.04	2.25	-0.5	1.6	3.75	3.65	1.11	4.51	1.09	0.05	1.38	0.68	5.97	3.33	2.02	2.86	0.86	11.41	-0.03	-0.14	7.78	5.44	1.03	5.49	6.72	4.43	0.68	1	5.66	1.5	9.11	2.87	4.98	3.31	1.73	3.36	3.39	1.05	0.03	1.17	5.36
GW549390X	23.6873	8.4	-2.68	1.08	-1.29	3.09	3.92	4.09	5.2	4.22	1.56	-0.11	2.01	4.25	0.38	3.8	0.17	3.95	1.98	3.52	6.83	5.9	4.91	5.98	3.46	9.27	2.4	1.18	7.56	3.55	4.58	2.14	7.58	10.43	1.8	-1.32	6.86	2.99	7.47	4.8	7.16	2.31	2.39	3.65	0.26	2.68	4.23	8.13	3.87
GW559768X	8.14594	3.67	-1.89	1.33	-1.23	4.91	8.11	81.29	80.76	70.29	76.52	63.84	81.05	77.91	1.1	95.31	27.37	88.95	42.8	86.32	87.17	93.2	91.89	76.21	92.43	92.22	89.32	91.34	89.31	92.25	91.64	96.88	83.63	15.72	-7.79	2.4	4.66	2.56	5.41	6.63	4.41	3.29	59.81	2.4	2.69	3.22	6.41	5.15	5.51
GW561436X	15.6843	0.46	0.53	-0.51	-1.62	-2.41	1.05	-0.74	0.94	1.65	1.17	-0.25	0.94	-0.44	0.02	-1.17	0.49	1.44	-1.08	1.08	1.95	-0.29	-0.74	1.68	-0.41	2.91	2.22	-2.09	5.96	1.29	-0.62	5.62	8.8	-1.69	0.61	-2.8	1.05	0.92	1.21	0.02	1.58	-0.15	4.32	0.58	-1.05	0.12	-1.35	2.34	3.34
GW566221B	9.19464	-1.63	1.95	1.12	-1.53	-0.6	2.79	4.85	3.06	0.42	4.64	-0.04	4.16	4.07	0.65	-1.1	3.44	1.08	2.9	3.8	4.78	3.61	3.96	3.94	1.47	8.85	4.14	2.56	8.01	7.79	2.88	3.83	3.86	3.8	2.29	1.16	4.91	2.87	4.75	3.09	0.62	-0.04	1.75	2.22	1.72	2	2.96	-5.7	9.58
GW567808A	-1.25109	1.68	-2.56	4.27	-1.49	-1.96	3.52	6.46	4.21	2.05	3.21	-2.4	5.9	6.62	1.71	2.67	-3.48	2.67	2.51	3.86	9.32	4.67	-0.37	0.16	2.75	9.03	0.5	0.34	6.4	2.95	0.6	3.02	7.05	1.85	-1.19	3.18	5.96	3	6.2	11.21	18.18	1.51	0.91	2.66	2.16	4.9	3	-1.41	2.15
GW568326X	-3.56458	-0.26	-4.56	-0.24	-1.7	5.04	5.08	0.6	2.16	-0.9	-1.09	0.89	0.11	0.64	-1.78	1.57	0.31	-1.38	0.6	2.62	-0.1	1.67	1.33	2.64	0.43	1.35	0.91	0.62	2.89	0.75	0.18	-0.56	-9.27	-1.87	-0.75	-0.68	1.83	3.84	4.58	1.38	-1.56	1.17	1.51	-1.22	-2.97	0.39	0.11	1.05	2.79
GW568377B	17.698	-1.22	1.14	-0.17	-0.19	-0.1	1.6	2.05	1.41	2.96	1.55	0.01	0.41	0.03	-0.12	1.71	-1.68	-0.85	0.99	1.79	0.7	2.38	1.69	2.61	1.81	3.56	4.12	-2.48	4.33	0.44	0.88	3.15	4.8	0.12	-2.93	-0.82	1.59	-0.16	0.39	0.36	1.37	-1.72	5.97	1.36	1.31	1.72	2.02	1.78	3.02
GW569293E	18.8078	-0.95	-6.14	1.8	0.08	1.98	1.95	6.03	3.63	4.06	5.93	0.07	4.77	3.37	1.09	1.91	-0.48	0.71	1.06	1.91	5.52	3.88	3	2.9	0.07	5.06	1.78	1.26	8.53	2.86	1.6	4.77	8.48	3.13	5.03	2.54	3.02	1.23	4.09	0.28	1.8	3.08	3.25	2.96	3.24	1.2	2.9	0.58	1.57
GW572399X	31.9602	3.09	-1.15	0.87	-0.66	2.73	2.8	5.37	4.93	6.51	0.13	0	4.63	4.68	1.19	4.11	-0.76	1.2	2.41	1.77	4.43	5.4	2.72	2.45	1.12	1.97	3.4	2.66	7.23	2.94	2.27	4.17	5.54	10.61	3.95	2.88	4.12	1.53	3.2	2.2	3.39	3.04	1.76	3.44	5.28	5.29	3.31	4	1.7
GW572401X	39.6418	1.87	-1.59	0.36	-0.47	0.84	0.12	3.01	6.09	1.59	-2.19	2.59	3.92	2.99	0.31	-0.82	1.97	1.39	3.51	4.39	7.41	4.63	4.28	10.41	6.94	9.87	24.21	4.36	9.54	2.4	0.17	3.77	5.55	-0.93	0.84	2.08	-0.3	0.5	1.91	2.78	7.86	0.57	7.09	-2.42	4.25	5.72	4.27	4	3.7
GW572738X	7.9911	0.4	2.79	-0.7	-1.04	-1.19	-0.84	0.07	-0.22	-1.65	-1.17	0.32	-0.16	-1.7	-1	0.56	2.55	-0.85	-0.71	0.15	-1.54	-0.87	-0.31	1.26	1.38	-4.11	2.43	-2.61	-3.04	-3.2	-2.29	3.63	-7.95	-10.61	0.7	-3.51	-1.29	-1.14	1.04	1.34	-4.1	-1.06	-1.61	1.84	-0.84	-1.85	0.83	-0.97	10.47
GW574782A	9.50051	2.98	-7.44	1.86	-4.36	4.03	3.29	5.33	4.59	0.54	2.52	1.47	-2.21	0.36	0.4	3.06	-2.3	3.35	3.53	3.56	4.59	4.35	2.65	1.98	1.63	6.38	2.85	2.24	6.33	8.45	3.21	2.9	7.71	8.29	-2.88	0.47	3.91	4.27	3.04	0.37	-0.48	2.84	1.76	1.44	2	2.63	2.74	-2.49	0.49
GW574783B	24.4445	-0.15	1.67	-0.29	0.91	4.02	0.53	0.58	0.92	0.67	0.69	-0.28	1.26	-0.91	-0.01	0.7	-0.03	0.96	0.85	1.77	1.16	1.21	1.19	2.49	2.44	0.6	7.69	-2.92	1.26	-2.51	1.93	-0.46	5.36	5.42	1.87	-7.6	0.32	1.08	3.99	1.79	5.19	-1.48	3.48	3.89	2.31	2.92	1.98	3.3	5.04
GW575533A	63.341	0.7	0.66	1.09	0.88	0.47	0.6	7.03	9.21	1.21	-7.7	0.8	4.28	2.91	1.19	0.75	0.67	-0.09	1.21	2.31	5.41	7.52	5.1	3.96	4.17	12.15	7	0.89	2.72	-1.2	2.84	2.4	-1.69	-5.6	4.52	1.28	1.44	1.69	7.2	1.73	0.16	-0.23	-0.12	2.37	-1.61	2.88	2.7	-0.4	2.78
GW575808A	55.8182	5.16	-1.77	5.29	-4.07	4.75	2.5	56.35	50.75	10.78	14.07	3.4	10.07	17.96	-2.42	48.87	10.84	48.58	11.82	29.23	58.83	61.18	56.45	52.58	77.23	78.27	33.5	1.66	17.14	14.26	2.22	0.29	8.62	9.71	-7.65	-1.9	4.36	-0.94	17.39	3.53	-3.28	2.88	5.32	5.89	4.38	4.59	3.13	0.19	5.11
GW576484X	7.31571	3.98	-4.14	0.47	-0.58	4.27	2.48	2.03	4.19	2.85	3.53	0.73	3.11	3.58	1.12	4.08	-1.21	2.17	2.7	1.82	5.21	6.53	3.88	3.99	1.1	-1.31	0.9	0.17	8.08	3.24	2.87	6.25	4.21	9.54	-6.45	-4.38	3.59	1.6	6.01	5.7	0.07	3.1	1.18	3.27	1.7	2.14	2.59	3.73	7.18
GW576609A	-0.941298	6.24	-1.86	1.51	-1.66	2.55	5	2.52	1.01	6.74	7.13	-0.42	-0.35	2.12	1.07	4.81	0.4	4.01	1.74	2.85	6.09	6.15	5.42	3.65	1.57	8.56	6.03	1.19	7.3	5.19	2.75	3.69	9.52	4.76	2.13	0.38	7.04	3.34	4.15	5.28	3.08	2.99	2.52	3.52	3.52	3.51	2.99	3.82	11.89
GW576609B	26.4239	6.24	-1.86	1.51	-1.66	2.55	5	2.52	1.01	6.74	7.13	-0.42	-0.35	2.12	1.07	4.81	0.4	4.01	1.74	2.85	6.09	6.15	5.42	3.65	1.57	8.56	6.03	1.19	7.3	5.19	2.75	3.69	9.52	4.76	2.13	0.38	7.04	3.34	4.15	5.28	3.08	2.99	2.52	3.52	3.52	3.51	2.99	3.82	11.89
GW576924A	17.9045	0.52	-3.81	0.4	0.01	3.77	1.91	1.83	3.02	3.39	4.65	1.11	2.49	3.42	1.08	0.34	-1.06	0.91	1.92	1.81	3.37	2.19	1.2	0.4	0.67	5.28	5.74	0.8	4.58	4.64	0.35	3.15	4.14	2.85	-2.3	2.48	2.21	1.75	3.51	4.18	4.94	0.94	0.34	1.44	1.24	1.84	0.84	2.75	6.51
GW577921A	14.9188	4.14	-6.02	0.56	-3.6	4.02	4.25	8.63	7.08	2.72	4.01	0.53	0.91	2.21	0.73	2.03	-1.24	3.68	4.5	4.55	9.81	5.91	3.58	5.21	4.02	8.59	2.01	2.74	7.21	2.8	1.6	2.82	7.35	0.49	-1.37	0.73	3.5	4.54	5.04	1.17	-0.7	3.09	0.86	4.33	1.73	4.57	4.02	6.08	10.07
GW578748X	48.8706	8.12	-2.44	1.72	-1.64	3.03	2.22	35.14	15.55	7.17	2.08	1.57	5.2	8.19	1.29	5.52	-0.95	2.72	9.75	12.47	11.05	16.8	12.63	12.42	8.72	27.86	16.4	6.02	14.88	5.55	5.34	3.99	11.7	11.44	-7.54	0.75	4.08	1.72	5.97	5.52	3.46	3.28	1.42	5.09	2.3	3.49	2.95	-1.46	1.87
GW580496A	37.8346	3.52	-5.11	1.19	-5.54	2.74	2.7	3.09	0.83	0.44	3.44	-3.57	-5.68	-2.31	-4.12	4.61	-0.64	2.64	-0.29	0.4	7.33	4.6	2.75	4.84	-0.04	6.71	4.45	-1.09	7	1.29	-1.9	-1.4	7.88	3.86	-1.09	-2.48	2.96	-0.91	4.46	2.87	-13.8	2.56	1.43	1.27	1.4	3	2	4.89	1.81
GW580509X	33.4896	-0.79	-5.06	0.87	-1.19	-0.2	1.8	29.8	27.28	-0.51	-2.1	3.67	14.53	8.3	1.61	6.68	2.74	4.05	10.4	11.69	21.12	20.24	15.94	19.85	27.57	30.69	34.53	3.67	6.27	5.57	3.32	3.22	9.46	6.52	-0.11	-1.53	1.67	2.9	9.78	0.3	2.1	3.08	3.76	4.87	7.51	7.72	11.67	3.89	-0.79
GW581744A	27.4565	0.15	-3.98	1.16	-1.31	6.31	3	4.37	4.85	6.17	1.45	0.41	9.73	5.81	1.32	6.4	14.99	4.1	2.21	2.46	7.1	6.82	4.82	3.07	2.14	0.24	2.77	2.54	11.79	5.24	4.6	4.52	9.21	17.06	-5.36	1.7	4.67	3.18	8.51	10.29	3.95	4.18	4.1	3.34	3.75	3.11	3.99	2.03	7.18
GW581744X	7.53419	0.15	-3.98	1.16	-1.31	6.31	3	4.37	4.85	6.17	1.45	0.41	9.73	5.81	1.32	6.4	14.99	4.1	2.21	2.46	7.1	6.82	4.82	3.07	2.14	0.24	2.77	2.54	11.79	5.24	4.6	4.52	9.21	17.06	-5.36	1.7	4.67	3.18	8.51	10.29	3.95	4.18	4.1	3.34	3.75	3.11	3.99	2.03	7.18
GW583373A	11.657	1.27	-1.17	0.66	-1.01	-2.55	1.31	2.3	1.82	-0.03	0.31	-1.44	0.16	-0.94	0.08	0.38	-2.27	0.22	-0.34	1.46	2.6	1.18	-1.3	-0.44	2.58	1.76	6.47	-3.15	2.8	-1.64	-0.7	0.63	6.04	6.05	1.18	-3.44	2.41	2.04	2.65	2	14.36	-1.65	0.28	1.43	1.88	1.6	0.66	1.76	3.11
GW589961A	25.8865	9.37	11.03	2.72	22.74	5.32	12.31	7.95	5.56	2.77	6.93	0.4	4.55	5.73	2.7	3.25	-1.05	4.28	8.34	5.47	12.23	11.52	7.96	6.25	5.49	14.18	9.65	2.13	11.31	5.57	4.95	5.96	4.62	21.75	-8.02	3.29	4.74	7.33	17.29	6.96	12.21	3.96	1.65	23.67	15.89	31.75	35.57	10.44	18.83
GW607049A	21.5188	0.77	2	0.38	-0.87	1.61	1.11	6.59	12.27	1.23	1.98	0.06	0.76	-0.16	0.74	0.55	-2.84	0.45	0.1	2.47	3.38	5.13	4.25	2.28	0.86	4.21	0.67	7.68	22.32	4.1	4.66	4.58	36.92	0.45	0.41	0.78	2.31	1.45	1.51	-1.15	3.52	-1.26	84.21	10.15	15.59	8.53	11.68	2.59	9.7
GW607049C	18.4145	0.69	-0.72	32.52	-1.15	1.93	0.33	3.45	11.83	1.7	3.33	2.12	3.58	3.34	0.19	1.16	1.2	0.1	0.49	5.45	39.5	5.69	4.04	1.66	-1.41	17.41	-0.49	25.79	49.45	9.91	6.3	3.25	43.4	2.56	0.25	3.14	-0.1	1.12	-2.6	2.28	10.59	1.45	56.34	32.19	62.66	15.06	15.51	-5.81	1.57
GW607117X	-4.81373	1.77	-1.14	-0.14	-1.17	2	0.91	3.64	4.17	0.99	4.54	-0.22	3.37	4.05	0.98	2.27	-0.52	2.05	2.41	1.89	4.32	3.98	2.18	4.67	3.8	3.95	1.42	-0.29	6.99	4.6	1.3	4.01	5.86	4.97	3.5	2.77	2.14	3.61	1.81	4.34	1.24	-0.6	1.45	2.58	1.28	1.33	-0.42	1.95	3.66
GW612286X	18.9888	17.81	-1.55	35.61	1.48	6.42	3.05	20.29	18.37	21.04	17.54	7.82	23.87	23.65	2.37	11.07	4.33	1.94	12.65	34.35	31.21	49.57	44.5	18.25	44.85	68.38	28.4	28.03	41.42	6.23	11.24	2.52	19.31	25.18	-1.75	9.11	2.14	5.55	40.6	13.09	27.97	1.88	9.87	21.3	12.22	4.63	-0.03	6.16	1.57
GW615311X	4.51917	1.54	-3.63	0.38	0.16	-3.62	0.82	2.88	2.62	1.76	-0.56	-1.67	-0.26	0.41	-0.7	0.18	-1.31	1.09	-1.07	1.96	3.81	1.13	-1.61	-0.06	2.16	0.66	-1.93	-3.01	2.2	-1.7	1.15	-0.47	8	4.11	1.93	-5.44	2.35	0.65	2.65	1.87	13.03	-2.12	1.97	4.67	-0.1	2.42	0.35	3.62	0.79
GW616030X	22.0867	0.62	-3.9	1.36	-5.68	-0.11	0.82	-2.3	-2.62	3.24	1.65	-4.96	-2.35	-2.12	-2.61	2.35	1.13	1.47	-2.59	-1.83	2.47	2.44	1.32	0.96	-3.25	3.38	-1.67	-5.85	1.75	-2.74	-2.59	-1.45	6.06	3.85	1.85	-3.82	1.4	-2.83	6.53	4.4	-10.86	-0.19	0.7	1.44	2.64	1.7	1.69	0.07	7.6
GW618013X	12.9525	0.29	-7.47	0.65	-2.83	1.94	0.87	2.04	2.2	2.44	-2.3	-3.09	-0.89	-0.2	-2.44	2.2	0.42	-0.09	-1.5	-2.05	3.12	1.87	0.99	1.41	-2.36	16.62	0.79	-2.91	7	0.03	-2.73	0.41	8.88	-1.38	-3.32	-2.33	1.9	-2.64	3.75	0.53	-7.12	2.55	5.29	10.06	4.23	4.65	2.89	3.96	3.45
GW621431X	83.1678	0.61	-3.16	0.16	-1.13	1.02	1.69	13.42	13	2.68	-2.05	2.71	13.02	6.22	0.98	4.59	0.94	3.25	4.6	2.7	11.02	11.29	7.74	13.2	26.38	16.34	18.58	3.84	9.55	3.51	1.8	3.26	9.45	5.43	-5.14	2.04	2.87	2.32	3.34	2.36	1.64	2.22	3.31	2.82	4.29	4.28	4.38	-2.76	1.95
GW621823A	15.8801	-0.11	-3.81	0.69	0.2	2.14	1.38	6.06	7.3	1.98	0.94	-0.01	2.27	2.93	0.49	4.08	1.1	0.49	1.35	2.06	4.4	4.64	2.71	3.69	1.13	3.8	1.86	-2.13	5.97	2.56	3.87	4.42	4.71	3.28	-1.64	-15.19	2.12	1.67	2.72	5.38	0.58	0.9	1.06	3.54	2.55	0.15	2.2	2.96	2.91
GW621970X	-3.56458	7.39	-0.94	3.25	-1.97	2.32	4.72	39.78	32.8	7.64	1.13	3.65	17.21	9.86	2.16	9.28	3.47	10.51	21.28	20.35	32.95	32.48	26.26	40.24	30.14	49.36	75.94	2.15	11.34	8.12	5.59	3.05	18.46	11.01	0.45	1.94	7.85	4.12	8.05	7.03	5.72	2.84	5.27	3.58	6.84	10.04	11.97	10.34	6.73
GW622055X	17.13	5.17	-3.24	1.84	0.9	-0.76	0.35	2.99	4.89	1.15	-1.76	2.72	1.52	3.48	0.29	-0.35	2.76	0.68	2.51	4.24	4.06	3.85	3.61	3.37	2.29	4.44	8.95	1.32	5.58	5.46	1.77	4.07	4.99	6.54	-0.36	2.78	1.67	0.79	-1.24	-0.92	1.62	1.25	3.73	4.75	2.9	1.97	3.33	-3.54	0.15
GW627512B	68.6648	-8.6	-2.24	-0.76	-0.1	-1.48	0.68	7.54	9.54	-1.07	2.78	-0.88	1.07	-2.02	-0.21	0.16	-1.26	0.5	4.17	2.17	3.3	7.48	5.8	3.9	6.4	19.7	11.48	-3.3	-7.25	-6.76	1.05	-5.87	-1.44	-6.53	-0.67	-2.95	0.26	-2.74	2.53	4.48	1.91	-2.58	0.74	1.59	3.35	2.41	2.64	-0.55	2.19
GW627834A	22.2933	0.52	-5.06	0.78	-1.06	1.76	0.93	3.9	4.38	2.15	5.35	1.01	1.62	1.29	1.16	3.51	2.21	0.92	2.28	2.79	0.69	3.97	2.56	5.47	1.43	6.64	2.87	1.14	6.35	2.39	0.33	3.66	2.84	1.87	1.05	0.3	4.04	1.63	2.33	1.81	0.34	0.61	2.3	1.86	-0.7	3.16	4.53	-0.08	2.46
GW631581B	37.1118	-0.99	-5.97	2.04	-3.48	0.58	3.89	8.41	5.68	3.66	3.71	-1.03	-1	2.12	-0.12	0.81	2.58	0.8	4.37	2.6	8.41	8.05	5.81	5.71	2.7	14.91	5.8	2.21	8.98	3.02	1.28	3.34	8.98	6.76	-2.45	2.8	4.67	2.73	3.98	1.03	-0.03	2.92	4.48	2.95	3.5	8.32	6.57	4.66	3.69
GW632046X	30.8126	2.19	1.38	2	-0.81	3.24	1.97	4.34	3.13	1.12	4.13	0.69	7.08	6.33	2.38	2.06	0.16	-0.04	3.13	3.23	4.6	3.9	2.22	2.72	3.07	8.62	0.94	2.27	5.68	2.3	2.8	1.56	0.55	-0.77	1.35	1.66	3.02	3.9	6.3	3.27	4.44	2.57	0.22	0.01	0.19	3.27	1.16	3.38	3.88
GW632580X	-10.2351	3.77	3.75	1.99	2.12	2.14	1.72	3.16	3.27	0.54	0.39	0.23	4.15	1.62	1.47	-1.66	1.82	-0.22	0.45	0.03	3.28	0.58	0.18	-0.01	0.22	3.77	-0.39	2.27	1.25	-0.07	0.94	-1.18	1.4	-3.39	1.51	3.08	-1.03	-0.54	5.47	0.54	-2.27	0.04	8.57	4.72	32.41	25.73	23.86	1.99	2.14
GW633459A	22.7063	3.16	-1.8	1.04	-3.52	3.86	4.42	5.27	4.64	7.31	5.7	-0.83	-1.02	1.85	0.82	6.2	-1.84	4.29	2.67	3.99	7.05	6.84	3.9	2.78	2.58	9.13	3.79	1.86	5.63	4.61	0.96	4.95	14.69	5.1	-4.56	2.6	5.14	4.32	4.44	3.73	4.87	4.04	5.04	6.83	2.46	3.5	3.32	1.71	-0.44
GW641155A	9.98117	0.76	-0.13	1.66	-0.5	2.19	0.55	2.29	1.49	4.92	-4.27	-0.86	1.51	2.6	0.89	-5.64	0.57	-0.25	1.93	2.67	3.85	3.36	1.38	1.2	0.57	-4.51	0.58	-2.63	4.49	2.07	2.42	2.67	7.5	6.6	-7.24	1.43	1.67	0.41	4.48	4.11	1.77	-1.75	0.51	1.27	1.43	0.87	0.46	4.82	1.79
GW641155B	33.6008	0.76	-0.13	1.66	-0.5	2.19	0.55	2.29	1.49	4.92	-4.27	-0.86	1.51	2.6	0.89	-5.64	0.57	-0.25	1.93	2.67	3.85	3.36	1.38	1.2	0.57	-4.51	0.58	-2.63	4.49	2.07	2.42	2.67	7.5	6.6	-7.24	1.43	1.67	0.41	4.48	4.11	1.77	-1.75	0.51	1.27	1.43	0.87	0.46	4.82	1.79
GW642125X	0.76257	0.98	-3.01	1.71	-1.56	6.86	4.28	3.7	3.42	2.45	7.73	0.04	2.99	3.6	1.41	3.81	-2.61	1.9	1.6	1.13	5.63	5.38	3.09	0.55	0.65	5.47	1.25	1.21	7.51	2.58	2.3	6.18	4.53	7.72	-0.77	0.06	3.02	4.4	6.03	5.22	1.64	1.82	2.79	4.06	1.6	2.05	2.53	8.95	10
GW642138X	2.67297	-0.12	-0.95	-0.86	-0.88	-0.15	-0.35	2.28	0.1	-1.51	-2.47	-0.13	0.91	-1.03	-0.48	0.01	1.52	0.49	0.55	0.2	-0.32	-0.81	1.13	1.49	0.82	-1.14	0.83	-3.93	-2.85	-3.56	0.49	-1.39	-3.46	-4.88	0.62	-2.99	-0.7	-1.19	2.19	-0.41	-3.63	-2.87	-0.42	-1.04	-0.83	-0.36	0.53	-4.17	-2.37
GW643971X	44.6758	-5.07	3.47	-1.56	0.38	3.46	-4.54	40.64	20.33	-6.66	2.02	-1.51	1.55	-0.99	-1.61	-4.22	-0.22	0.54	0.65	13.25	3.29	7.35	3.91	11.84	6.12	31.17	14.61	15.6	6.93	-4.93	4.81	-7.53	-3.14	-6.73	4.57	2.67	-2.98	-4.96	2.7	-3.1	-3.54	-3.04	-0.76	-1.07	-2.9	0.74	0.17	-1.32	-3.62
GW643971X	13.7827	-5.07	3.47	-1.56	0.38	3.46	-4.54	40.64	20.33	-6.66	2.02	-1.51	1.55	-0.99	-1.61	-4.22	-0.22	0.54	0.65	13.25	3.29	7.35	3.91	11.84	6.12	31.17	14.61	15.6	6.93	-4.93	4.81	-7.53	-3.14	-6.73	4.57	2.67	-2.98	-4.96	2.7	-3.1	-3.54	-3.04	-0.76	-1.07	-2.9	0.74	0.17	-1.32	-3.62
GW644007X	6.83506	2.44	0.13	0.62	0.75	2.02	1.26	23.33	16.73	0.38	2.71	-0.92	3.5	3.27	1.18	1.02	1.16	2.61	4.73	16.68	7.16	15.22	11.2	9.02	8.53	20.83	11.93	1.56	7.43	3.55	3.42	2.7	5.57	8.31	-1.05	1.87	1.55	0.72	11.91	2.75	9.1	-1.25	-0.03	11.6	1.66	4.28	3.32	8.98	4.44
GW651576X	21.9835	2.37	-4.7	1.34	-1.12	2.19	2.55	4.16	3.23	2.79	-2.36	1.18	1.94	4.69	1.58	6.04	-1.92	1.23	3.22	1.72	5.09	6.26	2.8	5.41	1.15	4.7	4.11	4.2	9.27	4.46	1.3	4.96	8.04	13.92	-5.72	2.29	4.37	2.52	7.63	2.77	3.73	0.84	1.28	3.76	2.85	2.56	2.81	1.12	8.24
GW654652X	-2.18048	3.52	-6.13	1.45	-1.93	2.69	3.93	58.04	41.96	1.43	3.66	2.21	1.6	4.3	0.31	18.75	11.39	20.61	15.45	26.18	39.54	45.7	37.72	23.05	38.98	42.53	29.28	3.32	11.79	4.4	17.39	2.23	16.41	4	-1.92	0.81	7.51	4.29	12.14	3.36	12.47	1.12	-0.23	2.51	2.86	5.19	4.34	2.28	3.86
GW659893X	5.09969	0.18	0.67	0.74	-2.62	2.93	2.44	3.72	3.43	-1.23	4.02	-0.24	-1.58	-0.48	0.59	0.17	-2.09	0.8	2.28	2.57	4.6	3.52	3.04	3.78	1.67	5.95	1.94	0.44	6.49	3.68	0.47	3.43	1.34	-4.77	-0.35	-0.01	3.5	3.7	1.61	1.22	1.78	2.27	1.32	-0.05	4.31	1.89	2.2	7.87	1.74
GW673715X	12.3844	1.39	-5.85	1.07	-1.05	3.85	0.9	7.41	14.82	4.01	-1.67	1.67	2.03	2.07	0.3	1.3	0.61	-0.04	2.34	5.87	4.76	10.04	7.66	5.68	-2.29	0.79	0.83	49.4	52.27	13.88	15.69	6.29	44.49	0.73	2.75	0.4	1.87	1.34	-0.48	-2.61	5.04	2.05	78	16.16	30.77	21.38	20.35	5.94	15.72
GW678313X	4.53173	-2.17	1.51	0.19	1.2	0.83	-0.07	13.7	7.9	0.57	-4.54	-0.93	5.11	2.94	0.42	1.06	8.12	0.61	8.74	9.89	16.9	14.8	10.57	11.88	47.12	12.6	25.72	-1.44	2.37	-1.38	0.78	2.15	5.91	7.79	-3.99	1.06	1.34	1.79	14.17	2.01	2.3	-1.45	4.99	2.39	6.39	7.74	7.3	2.4	2.87
GW679410X#4	25.3912	4.74	-6.95	1.59	-1.18	3.16	3.39	14.1	3.35	7.77	-1.41	2.09	1.77	4.44	1.28	6.49	-2.06	3.08	4.09	2.68	4.81	6.64	3.87	5.33	3.23	0.76	3.5	2.38	8.66	4.5	2.71	4.76	7.99	7.68	-6.85	1.69	5.4	3.73	3.05	4.5	3.75	3.63	2.09	3.4	1.86	3.7	3.2	2.4	8.94
GW680191X	1.48542	0.29	-6.6	1	-4.71	2.76	2.69	8.05	5.87	3.24	3.24	-3.76	5.2	5.96	-1.95	6.2	0.83	5.22	2.28	0.24	11.05	7.93	5.05	10.52	-1.92	1.2	4.13	-2.77	12.26	1.3	1.68	4.21	10.27	12.13	-6.78	-1.39	5.05	3.38	3.71	8.82	-0.58	2.65	4.72	1.86	2.95	3.91	3.6	1.53	3.29
GW680908A	11.7727	0.99	-1.55	1.28	-1.12	3.79	2.47	3.92	5.17	2.8	6.6	1.86	2.55	3.65	1.08	2.94	-0.37	2.02	1.71	2.26	3.3	3.86	1.56	0.25	1.02	7.41	1.97	2.49	4.8	3.46	2.15	5.22	6.82	2.8	1.38	2.44	1.63	2.66	2.51	0.84	1.19	0.18	10.35	2.5	1.94	0.88	1.98	0.24	-2.38
GW680975X	7.53419	4.79	-1.71	1	-0.89	4.53	2.57	4.06	2.48	5.1	-2.56	0.31	3.64	3.71	0.99	5.01	-0.96	2.82	2.97	1.94	5.58	6.32	5.14	5.85	3.45	0.27	5.64	1.25	11.95	3.9	3.71	7.2	3.6	7.36	0.3	2.71	4.6	4.07	6.8	6.47	0.26	2.45	1.07	2.06	2.16	4.04	4.06	4.71	6.72
GW682841X	13.3092	-1.37	0.66	0.74	0.23	2.22	0.8	7.53	8.41	1.02	-0.47	-1.28	2.1	2.3	0.84	-0.52	0.28	-0.8	1.02	1.31	2.47	1.49	0.81	0.18	1.14	1.53	0.42	-1.11	6.74	2.58	0.47	3.79	7.84	1.78	2.53	1.32	1.24	1.28	2.06	-0.15	1	-0.94	3.76	5.54	0.99	0.33	0.32	-5.99	-1.81
GW683134A	20.5556	-1.24	1.41	1.11	-3.43	3.08	0.02	27.92	35.63	2.94	-2.09	-3.7	-1.98	-1.71	-2.86	1.76	3.74	0.19	-3.12	1	7.54	13.99	9.31	1.62	-1.01	7.67	0.93	18.83	36.29	4.15	8.82	2.25	36.07	0.95	1.01	-25.77	0.05	-1.81	0.05	1.23	-8.65	0.43	60.29	49.94	30.25	27.78	30.8	-2.7	3.13
GW684626B	18.2834	-0.79	-0.26	-0.63	1.46	5.4	0.45	1.23	1.27	2.73	1.58	-0.95	2.2	-0.73	0.84	-1.94	-1.04	1.12	1.15	0.99	1.68	0.57	0.13	1.43	1.11	2.2	0.57	-3.04	-0.88	-3.5	1.37	0.38	5.23	-5.04	0.32	-1.83	-0.03	0.25	5.26	4.85	0.38	-1.46	-0.48	-0.17	1.3	1.85	1.21	-5.24	-1.35
GW693481X	6.70029	0.52	-3.74	-0.07	-1.07	0.93	2.12	5.61	3.71	9.09	-0.49	1.06	2.05	3.91	1.05	2.76	-0.44	2.13	2.58	0.48	2.25	4.59	2.14	1.09	-1.79	0.7	-0.44	0.85	7.9	2.58	2.74	2.99	5.32	8.82	-1.33	0.82	2.47	1.41	2.94	2.46	3.05	2.58	3.14	3.99	3.9	2.11	1.67	3.66	2.46
GW693917X	43.9272	0.07	-0.09	1.98	-0.26	3.43	0.15	42.71	51.42	4.36	0.05	-0.69	1.96	1.25	1.03	1.06	0.28	0.62	0.64	15.18	8.79	28.67	22.65	1.85	6.49	0.46	4.21	63.5	83.35	51.32	29.6	16.79	74.08	1.98	0.09	1.19	1.83	0.95	1.61	1.59	-0.75	-2.9	62.74	76.31	24.18	24.88	25.7	1.92	9.69
GW694234A	14.2197	5.36	0.49	1.09	-0.45	2.5	1.77	6.66	16.06	7.57	2.76	1.15	2.73	4.37	1.01	3.81	2.26	2.82	3.1	5	6.2	9.62	7.97	4.68	3.15	3.27	4.4	28.09	52.14	13.01	9.97	5.42	56.74	5.36	-1.46	5.03	3.48	2.06	4.26	1.48	3.08	1.82	98.17	22.3	28.37	19.69	20.89	1.47	3.78
GW694590A	43.1027	3.81	-2.96	0.07	-1.68	2.73	1.46	5.66	9.07	4.95	3.17	0.55	1.84	1.83	-0.1	1.45	0.48	1.73	2.65	2.87	2.26	3.96	2.63	4.41	0.67	5.93	0.64	2.42	8.86	4.93	0.78	3.87	5.01	-1.17	-5.19	0.7	2.55	1.19	2.15	3.75	0.4	0.98	77.21	3.96	2.62	1.72	4.04	7.21	2.87
GW695874X	7.52641	6.98	4.24	0.47	6.96	7.06	0.55	18.24	5.43	-3.84	2.19	0.21	5.88	3.84	5.52	-5.63	4.69	2.08	1.62	1.7	1.69	1.31	1.54	4.14	-0.84	1.88	-1.99	4.75	-5.11	-1.39	-1.67	-5.09	0.38	-9.86	11.62	5	-0.05	-2.58	7.93	-2.85	-2.45	-0.78	7.59	6.97	-3.86	0.05	1.29	-5.76	7.49
GW700494A	1.11089	6.45	-2.82	3.76	-2.58	3.88	1.57	-0.51	-0.15	-0.95	-1.87	-3.09	1	0.68	-2.06	-0.99	2.32	-0.13	-2.37	-1.91	4.66	1.76	0.61	1.31	-4.47	4.89	-0.61	-3.26	6.02	-0.6	-1.44	-3.09	9.54	6.22	0.25	-0.98	-0.24	-3.93	5.6	-3.22	-9.82	1.22	73.91	15.04	2.88	1.65	4.05	-2.7	5.66
GW708336X	44.4136	0.54	-8.45	2.21	-1.14	0.53	3.42	3.71	3.73	10.84	0.89	1.63	3.34	5.06	1.06	6.35	0.68	1.71	2.34	1.31	7.14	3.58	2.01	3.22	0.47	10.1	0.8	2.12	10.24	5.23	0.45	2.88	10.24	15.81	3.54	-5.37	2.15	2.05	5.66	4.73	4.81	2.65	1.38	4.2	4.16	1.83	1.5	-1.82	-2.37
GW708893X	-5.69148	4.61	-6.26	1.06	-4.26	3.34	2.32	-2.31	-0.31	3.38	2.05	-1.06	-0.45	0.01	-2.09	2.2	-2.08	1.52	-0.28	-2.94	4.39	3.85	2.14	4.76	-2.42	-1.25	2.58	-3.78	6.29	-0.26	-0.5	1.15	2.73	6.59	-5.79	-11.52	1.83	-1.04	4.75	5.65	-3.42	1.93	0.22	2.38	2.65	3.47	2.79	1.1	4.09
GW709042A	18.0594	1.88	-4.63	1.51	-0.16	1.59	2.28	16.21	25.05	2.64	1.13	0.7	3.06	4.86	1.11	3.52	1.78	1.86	2.56	2.25	7.45	5.73	3.48	9.57	3.06	4.33	1.01	2.75	13.45	4.22	3.63	5.05	13.66	5.27	-1	-1.74	1.84	3.09	4.24	2	10.58	2.66	24.38	13.91	5.99	5.11	8.01	0.56	4.39
GW711782X	21.6221	0.34	1.04	0.38	-0.46	1.51	-0.05	30.46	5.73	1	-0.48	0.31	0.7	0.42	0.01	2.69	0.16	1.69	-0.32	0.89	1.8	2.2	0.89	0.78	2.86	-2.63	1.05	-2.85	0.18	-1.82	0.04	1.4	-0.16	2.99	-0.7	2.15	0.8	-0.73	3.08	2.91	6.59	-0.75	0.36	0.34	2.17	0.64	0.02	3.8	4.9
GW734508X	23.6873	2.76	-5.67	1.87	-1.21	3.39	4.04	5.41	3.81	7.99	-0.51	0.03	2.44	5.71	0.99	6.64	-2.52	1.96	3.6	2.77	5.93	7.2	3.09	5.74	1.1	12.47	5.35	1.56	11.33	5.76	1.46	4.24	11.12	12.31	-3.49	4.93	4.15	3.15	5.45	9.39	3.76	4.48	2.21	2.8	3.31	2.02	3.7	3.19	3.78
GW743024X	16.149	1	-3.59	0	-1.84	0.47	2.83	1.09	2.28	1.61	3.34	0.36	-0.38	0.28	-0.83	0.58	-1.74	0.1	1.47	2.02	4.54	3.73	3.72	2.23	0.65	5.81	3.34	0.92	5.05	1.99	0.88	3.21	2.46	0.3	-1.35	-0.49	2.79	1.85	0.21	1.81	2.46	0.32	1.48	0.54	2.04	2.58	2.37	-2.83	11.37
GW759710A	86.4723	3.17	3.52	2.34	-1.62	-2.66	1.24	11.62	11.46	0.49	4.88	0.63	6.53	6.51	-0.24	4.3	1.56	1.18	0.38	2.44	3.16	3.6	2.42	5.52	7.98	16.66	4.5	-0.63	5.65	0.42	-0.22	2.13	3.44	1.12	0.43	-0.99	0.75	0.23	18.81	4.46	1.8	-0.57	-1.54	0.8	1.89	1.46	-1.62	-6.8	7.98
GW768505X	33.2393	14.55	-5.26	2.04	1.04	8.1	3.91	7.54	13.57	10.92	8.1	1.43	3.68	5.43	5.01	3.11	1.78	11.52	5.14	21.05	31.04	48.39	43.31	16.96	8	43.13	15.74	87.88	87.28	82.11	83.66	92.66	85.67	18.8	-0.9	0.23	4.21	2.32	32.69	4.98	4.58	1.97	56.32	96.57	71.09	88.42	87.15	4.83	9.34
GW769076X	18.3692	4.61	-3.05	1.37	-2.85	0.77	5.28	-0.85	-0.85	2.53	2.83	-3.6	-1.04	0.49	-1.68	4.19	-3.02	2.28	-1.39	-3.71	4.55	3.64	1.83	1.54	-2.42	4.44	2.17	-2.27	7.04	-0.85	-3.04	1.72	4.55	12.2	-0.79	-2.27	2.27	0.36	6.76	6.4	-4.41	2.43	3.77	4.38	1.92	3.47	3.16	8.6	9.41
GW770220A	70.4663	12.35	-1.02	7.43	-0.24	4.27	2.04	28.32	30.19	5.24	8.2	-0.96	53.48	25.76	1.53	10.75	0.83	3.71	5.53	13.97	12.79	13.56	9.71	14.76	4.56	11.12	9.9	1.28	12.2	6.82	7.86	5.14	7.61	9.35	-6.41	-2.66	5.42	3.45	63.25	8.17	1.89	0.14	-2.88	2.31	2.81	2.64	2.83	5.47	7.18
GW770249A	82.9971	-0.01	-1.29	2.05	-0.84	6.66	1.99	10.94	25.19	6.39	17.79	0.97	3.14	3.07	2.22	3.76	0.41	2.63	4.09	10.9	9.61	20.38	17.22	3.04	2.34	10.07	6.63	22.38	47.08	25.61	30.57	26.45	55.42	4.45	-4.8	1.41	7.84	2.84	4.91	2.86	11.33	1.56	46.09	87.17	57.14	54.81	52.9	6.58	10.97
GW771127A	78.2628	1.56	-3.68	2.02	-4.75	25.1	15.17	16.7	19.51	5.79	-1.19	-2.88	20.48	13.82	-1.73	13.78	1.27	10.38	5.04	20.3	31.18	41.3	36.28	25.97	13.81	40.49	14.88	-1.48	8.51	0.79	0.19	3.38	5.88	10.87	-4.22	0.81	4.98	1.38	38.74	7.68	-4.22	2.78	11.43	2.38	4.18	4.05	4.05	2.6	10.64
GW775608X	19.3502	3.74	-4.98	2.88	0.07	1.61	0.35	1.51	5.35	1.03	1.47	0.59	1.75	2.02	0.79	1.34	0.9	0.07	1.6	1.81	3.46	0.88	0.08	0.72	0.22	-8.85	0.49	1.92	6.45	4.32	0.67	3.12	4.28	-1.1	3.98	0.47	1.32	0.7	-0.4	1.65	2.63	4.05	9.11	2.64	1.44	-1.18	0.16	5.65	4.85
GW778894X	29.8316	2.54	-4.17	2.15	5.73	9.92	7.07	13.59	11.91	5.02	4.87	2.23	5.32	8.87	2.91	5.32	1.1	5.2	5.38	4.61	7.16	6.49	4.82	11.13	6.76	14.27	5.64	2.26	13.03	8.11	5.63	4.19	15.05	21.57	-11.97	3.19	6.31	4.04	32.07	9.03	8.04	3.98	2.63	5.72	15.44	24.26	28.25	-3.06	6.82
GW779439X	36.5483	3.15	0.5	2.27	8.31	7.66	6.73	10.14	10.99	2.76	3.44	1.39	5.47	5.1	3.67	6.1	-0.59	2.39	1.78	5.21	7.51	6.7	5.46	11.21	7.06	12.54	9.06	-0.18	6.14	2.03	6.39	2.17	11.83	8.56	-6.39	7.22	4.13	10.35	82.98	38.23	35.41	2.7	1.77	12.08	0.49	3.37	2.46	3.19	8.81
GW780056X	90.4254	4.71	-7.84	6.24	-3.13	3.88	5.99	6.1	1.47	1.79	2.63	-3.74	0.47	0.83	-3.08	3.93	-1.32	2.63	-0.3	1.35	4.93	3.53	2.02	2.7	-1.69	10.28	4.42	-3.31	6.79	-1.76	1.62	-0.97	8.25	24.8	1.59	-3.68	4.48	2.57	34.45	21.87	3.11	2.45	1.64	6.42	2.7	4.49	2.83	4.89	7.6
GW780159X	16.4919	2.71	-3.11	0.64	-2.58	4.91	3.08	3.63	3.3	5.57	2.53	0.83	4.04	5.56	1.66	5.86	-1.79	3.21	3.51	2.31	3.98	7.27	5.14	4.53	4.49	4.18	4.06	0.6	11	4.59	2.58	5.95	6.05	10.36	-2.15	4.31	6.27	5.48	6.74	6.92	3.52	1.7	-0.28	2.01	2.32	2.86	2.95	4.75	6.65
GW781673X	25.1331	-0.37	-1.15	1.52	-0.04	3.91	0.01	1.08	3.17	3.92	-1.56	0.65	2.07	3.07	0	0.74	0.35	0.01	1.31	2.31	5.97	3.2	1.68	3.59	-1.29	0.82	-0.37	1.88	5.02	2.21	0.83	2.09	7.93	-4.51	2.92	-11.54	0.55	-0.45	0.86	0.04	2.48	2.17	1.86	3.18	1.42	0.46	0.37	-1.7	2.02
GW782612X	86.0121	-10.7	4.66	6.75	0.54	3.13	-2.33	70.15	69.13	-2.2	21.55	3.23	15.84	17.39	-0.33	68.62	8.24	61.63	9.56	36.71	63.98	58.54	52.29	53.58	85.88	86.31	31.98	7.85	31.02	40.16	22.18	-3.41	30.42	9.7	-5.51	-2.28	4.75	-0.3	21.82	-2.6	-0.89	-0.86	19.94	1.07	0.29	0.06	1.25	1.43	-1.63
GW782912X	1.43379	0.07	-0.8	0.91	-1.22	4.2	2.48	3.73	3.15	-0.66	8.25	0.87	2.58	3.37	2.02	1.28	-2.12	1.45	2.1	1.6	4.64	3.48	2.55	0.84	0.98	1.78	1.57	0.5	4.02	2.96	1.02	3.94	6.98	4.2	-0.95	3.05	2.34	2.79	3.25	4.44	2.06	0.92	0.33	2.41	-0.6	1.02	2.08	5.75	3.95
GW784307A	26.1924	4.89	-5.03	2.63	0.22	3.03	1.87	81.67	73.3	3.74	9.47	1.25	7.49	4.74	2.07	9.98	2.52	3.91	18.12	72.93	23.09	56.91	51.05	47.44	48.57	64.99	58.55	1.33	2.76	3.11	6.37	5.98	14.07	5.72	-2.88	-2.3	2.24	3.26	11.18	0.94	3.78	5.09	7.86	40.35	6.69	5.53	3.96	28.77	12.93
GW784684X	49.4003	6.88	-3.9	0.67	-0.74	6.27	4.05	4	4.53	5.63	6.37	-0.71	3.1	4.75	2.31	7.91	-1.22	3.11	3.59	7.19	4.38	7.55	5.46	10.86	2.04	-28.25	15.67	1.48	10.42	5.84	3.67	7.71	6.55	10.55	-1.76	6.43	4.17	4.3	6.46	7.21	3.7	2.44	0.39	4.74	-0.7	3.64	4.29	3.55	5.95
GW784752X	14.2634	5.43	-2.74	2.01	-0.96	4.97	3.38	69.32	47.75	5.5	12.17	-0.08	4.8	6.13	1.63	6.09	1.22	2.72	13.35	41.15	15.71	48.99	43.2	28.99	26.52	49.11	26.69	3.25	11.11	5.89	3.92	4.72	8.96	11.47	-2.07	2.84	4.93	3.94	10.25	6.46	4.62	1.64	2.12	11.08	3.46	7.74	8.44	12.45	18.86
GW785404X	24.7941	5.5	-3.66	1.07	-1.62	3.01	2.98	3.48	3.97	5.53	5.08	0.19	1.94	6.29	2.15	4.83	-2.63	2.61	3.96	2.91	4.97	7.21	3.75	4.5	2.04	4.3	4.26	0.18	11.31	4.17	1.64	6.48	7.78	19.36	3.17	3.33	3.51	5.2	5.7	5.06	4.55	4.24	0.92	2.27	2.92	4.03	3.74	0.5	8.56
GW785804X	33.4896	2.95	-2.9	2.05	-0.98	2.2	3.07	9.42	6.71	5.94	-2.65	0.27	3.19	4.57	2.58	7.59	0.67	2.59	4.2	9.43	5.89	9.43	7.37	6.43	2.8	-1.89	6.52	0.69	9.7	5.86	1.8	5.51	9.15	10.01	-1.32	1.91	3.99	3.27	4.44	6.61	4.9	2.47	0.01	3.45	4.1	4.19	3.72	-8.7	4.07
GW786460X	16.8719	-0.09	-0.15	-0.23	0.65	0.04	0.45	5.29	3.75	-1.25	3	-0.91	1.27	0.76	0.38	0.3	0.03	1.55	1.31	0.45	0.57	0.89	0.34	2.06	0.64	2.63	1.95	-2.12	3.45	0.6	-0.2	2.71	1.55	-4.16	1.27	3.21	0.62	2.05	1.26	-0.03	1.27	-0.57	0.57	0.64	-1	-0.22	0.22	3.7	2.89
GW794607X	18.8514	6.59	-0.85	0.82	-1.09	-0.72	2.38	24.33	11.62	2.59	1.67	1.43	2.17	2.52	6.02	8.53	4.26	0.57	14.15	23.13	7.22	18.01	15.45	18.89	8.6	19.49	43.12	3.57	4.65	3.09	1.55	-1.29	-1.54	2.47	3.8	2.44	1.2	0.42	6.09	1.6	0.75	0.19	1.93	8.51	-0.62	5.18	4.23	11.73	12.55
GW795486X	78.2111	-0.74	-8.39	0.74	0.06	1.71	1.31	3.94	6.22	3.53	4.42	2.44	1.73	3.65	1.65	1.52	-0.11	1.36	2.66	6.28	6.07	4.96	3.86	1.01	0.55	-4.73	1.45	7.28	8.44	6.5	9.24	6.66	22.03	8.32	-5.69	2.13	2.1	2.49	1.98	-4.81	1.24	5.56	67.74	77.61	37.08	42.34	38.99	-3.85	-0.72
GW799251X	3.60156	2.03	-3.29	1.73	0.41	2.1	3.46	4.16	3.79	10.2	1.74	0.96	3.85	5.34	1.89	4.52	0.29	2.59	3.54	1.54	5.32	3.62	3.64	0.12	-0.31	0.36	-0.62	0.65	6.14	1.8	1.01	5.26	9.67	8.24	-6.1	1.97	3.49	3.59	7.35	3.13	3.97	8.14	1.14	4.37	4.45	3.48	2.67	-0.99	4.74
GW801372X	94.1139	4.49	4.29	1.89	7.71	11.05	10.66	9.67	10.46	2.91	7.04	1.94	5.79	9.2	0.74	0.23	0.34	1.76	2	2.75	5.71	3.81	2.46	6.85	7.87	17.11	9.16	2.66	9.67	3.17	2.69	3.58	4.13	38.94	-0.4	4.5	4.41	5.68	57.05	12.29	13.84	3.56	1.4	6.23	0.98	5.6	9.63	4	4.01
GW804482X	7.83621	-1.14	-1.93	-1.09	-1.45	-2.66	0.11	-2.41	-0.24	-1.48	-0.68	0.36	-1.73	-0.82	-2.19	-0.05	-2.46	0	0.3	0.12	-1.32	-0.93	-1.21	1.93	0	-0.77	0.89	1.52	-0.79	2.67	-2.06	0.5	-2.9	-3.42	-0.33	-1.78	0.36	-0.33	1.62	-3.2	-3.85	-0.6	-1.78	-1.3	-2.49	-0.03	-2.79	-1.15	4.83
GW805758X	18.7204	2.68	-0.82	2.04	0.01	5.74	5.26	3.33	4.44	4.27	-10.35	-1.04	1.69	2.28	0.75	3.47	1.68	0.49	1.48	1.2	4	4.07	2.28	3.66	1.04	1.55	3.25	-0.98	8.08	1.96	4.64	6.52	7.64	11.98	-6.64	1.01	2.91	4.56	19.18	10.2	11.81	2.81	1.04	3.14	3.65	2.01	3.36	1.98	4.89
GW806290X	79.915	8.27	-1.73	2.1	1.94	10.7	10.48	7.67	7.27	4.46	1.58	1.69	4.21	6.85	1.86	6.27	-0.57	1.69	3.13	3.28	6.09	7.12	4.02	4.29	1.57	-0.83	6.25	2.91	11.99	7.54	3.69	3.36	12.05	32.59	-8.51	0.79	6.2	3.96	79.92	12.73	15.02	5.36	2.85	5.35	5.45	5.33	5.54	4.39	3.78
GW806742X	100	2.28	-1.91	0.3	-2.38	12.57	4.7	14.28	20.18	3.6	5.28	0.33	-0.18	0.44	10.61	16.1	0.09	5.62	29.37	33.69	25.19	39.92	37.1	13.84	8.93	41.93	15.46	3.48	9.59	5.58	1.79	3.87	10.89	5.52	-1.49	-0.16	2.69	1.46	15.25	1.9	-1.04	0.67	53.24	8.36	29.96	34.69	30.11	54.27	34.41
GW806776X	-5.12352	0.26	-2.99	1.73	-0.66	0.26	1.39	3.84	3.93	1.29	-3.65	1.12	2.43	2.57	1.15	0.45	-2.13	1.88	1.41	1.74	2.5	0.78	0.33	-0.78	1.58	2.23	-0.02	2.47	4.89	2.75	1.37	3.55	6.78	1.01	-0.53	1.15	1.6	1.84	3.69	1.73	2.46	1.19	4.92	6.72	4.07	0.56	2.02	4.01	5.94
GW807930X	10.1597	0.65	0.84	-0.2	-0.21	2.72	0.32	-0.31	-0.67	-0.86	2.32	-1.42	2.29	0.58	0.36	0.12	0.33	1.61	-0.03	0.34	2.8	-0.07	-0.59	-0.22	1.08	0.53	0.55	-3.31	-2.22	-2.09	0.57	2.82	0.63	3.96	-2.37	-1.79	1.56	-0.48	3.92	2.9	0.82	-0.93	1.32	-0.6	1.25	0.64	0.24	5.44	4.9
GW807982X	47.1284	-2.13	-2.65	1.22	0.66	2.36	0.16	5.8	6.07	-0.12	-3.75	-0.58	0.98	2.25	0.24	1.51	2.39	-0.17	0.5	1.12	3.74	2.55	0.62	1.32	3.33	-3.54	2.04	-2.58	2.94	-0.82	2.17	2.9	3.54	4.61	-3.45	0.43	0.61	-0.08	4.18	-0.85	8.6	-0.39	-0.19	0.02	0.62	-1.33	-1.23	8	4.49
GW809885X	3.1209	0.91	0.67	-0.64	-1.14	1.02	0.8	3.36	-0.17	-0.83	1.51	0.11	3.18	1.82	0.43	-1.24	0.84	0.1	-0.21	0.65	1.01	1.67	2.02	1.55	1.21	2.45	1.18	-1.68	3.69	-0.57	0.44	1.98	2.52	1.44	1.37	0.82	1.52	0.43	2.71	2.42	-0.28	-2	0.8	0.43	0.99	-1.2	-2.28	-3.77	-1.53
GW809897X	58.9206	8.34	-2.98	2.35	0.53	51.85	11.08	16.89	25.05	10.55	47.13	18.76	9.28	10.12	54.08	10.83	2.98	3.86	37.2	45.49	22.47	29.68	27.05	24.31	2.74	40.67	17.64	3.5	10.57	7.33	2.86	2.02	4.12	55.07	2.77	4.97	0.54	1.74	14.82	1.49	5.47	2.73	11.08	72.84	49.69	30.12	31.73	68.76	80.76
GW810372X	28.5408	4.66	-3.37	1.65	-0.93	4.88	3.41	4.8	4.05	8.18	0.75	1.66	2.09	6.32	1.46	7.26	-1.28	1.94	3.16	1.54	5.89	7.95	3.18	5.29	2.72	5.55	2.47	1.21	11.32	6.89	0.79	3.51	5.72	14.36	-2.58	0.87	3.12	2.4	11.08	4.34	3.31	4.74	1.53	5.85	4.63	2.97	2.73	2.53	4.94
GW811168X	14.0886	1.39	-0.06	1.22	-4.07	1.13	0.5	61.98	45.44	5.8	10.06	-4.35	0.02	-0.19	-2.33	6.33	4.95	0.47	7.91	37.73	16.97	54.1	48.08	28.49	32.39	56.53	31.93	-3.2	7.26	-2.15	-0.79	-0.24	5.46	3.04	-2.46	-3.44	1.43	-3.22	7.29	2.59	-6.32	0.2	1.49	12.14	4.94	6.69	6.62	29.38	14.46
GW811761X	1.84685	1.9	-0.74	0.91	-1.95	1.8	2.3	3.73	2.04	1.57	3.34	0.07	-0.13	-0.08	0.45	-0.32	-3.13	2.02	2.21	2.98	4.28	4.33	3.97	2.53	1.07	4.83	0.08	1.2	6.67	1.59	1.01	3.96	7.74	-2	-1.67	0.89	2.51	2.18	2.05	0.36	-0.5	0.63	4.46	2.25	0.72	0.03	0.07	4.92	3.01
GW813360X	9.93747	4.44	3.07	0.27	-2.48	4.18	-0.04	28.96	12.69	1.91	-0.75	-2.61	-1.8	-2.49	-2.76	0.43	2.47	-0.1	-0.3	3.69	0.9	7.17	6.07	6.79	-0.06	12.48	7.55	-0.82	3.18	-3.39	-2.1	-8.69	2.42	-4.12	1.9	-2.42	-1.69	-1.9	-1.03	-2.78	-11.38	1	-0.19	2.4	-1.67	0.22	0.58	0.89	0.87
GW814408X	66.8004	4.4	1.21	1.76	0.32	4.27	1.82	57.63	41.83	4.78	8.13	0.88	4.87	3.87	1.15	2.51	1.92	1.61	7.63	35.15	12.75	40.1	33.84	14.15	14.36	29.76	19.62	3.62	8.17	3.44	3.21	3.32	10.3	2.76	-4.09	1.26	3.15	0.85	4.61	1.17	0.05	3.25	3.82	13.45	6.49	2.41	4.04	9.37	4.89
GW817394X	7.4905	2.37	-0.2	1.22	-4.29	2.76	1.31	12.01	3.52	1.19	16.8	-5.62	-0.86	-1.33	-3.25	-0.23	-0.72	1.84	-0.8	7.82	5.13	13.87	10.23	7.31	4.02	0.4	6.17	-6.37	4.81	-1.03	-0.91	0.95	3.17	9.51	9.4	-0.37	0.92	-1.54	3.12	6.33	-6.82	0.81	1.22	3.52	3.27	2.75	2.97	7.02	7.49
GW817396X	7.4031	4.84	-4.95	1.38	-1.52	2.73	2.58	21.09	9.51	3.3	-0.31	1.48	4.3	5	1.34	4.36	-1.01	4.95	4.91	13.54	6.41	19.56	14.58	11.36	8.43	14.55	5.87	4.28	7.96	4.05	1.79	4.19	5.53	8.88	-4.34	2.73	4.1	2.82	3.85	-0.02	2.52	2.92	1.69	3.89	4.72	3.34	3.31	3.4	2.87
GW817396X	0.324359	4.84	-4.95	1.38	-1.52	2.73	2.58	21.09	9.51	3.3	-0.31	1.48	4.3	5	1.34	4.36	-1.01	4.95	4.91	13.54	6.41	19.56	14.58	11.36	8.43	14.55	5.87	4.28	7.96	4.05	1.79	4.19	5.53	8.88	-4.34	2.73	4.1	2.82	3.85	-0.02	2.52	2.92	1.69	3.89	4.72	3.34	3.31	3.4	2.87
GW819077X	0.105879	-0.86	-2.57	-0.15	-1.84	-2.66	1.27	-0.03	3.3	4.19	1.76	0.03	-1.01	-0.76	-0.41	-1.81	-0.79	1.24	0.07	1.68	1.72	0.75	0.52	2.98	0.72	5.04	2.51	2	5.08	2.67	-0.91	5.37	4.58	-1	-0.05	0.98	0.59	1.89	0.97	-2.61	-1.86	0.93	0.05	1.03	-0.16	0.37	-0.78	3.97	-0.38
GW820759X	13.6516	-3.33	0.52	-1.66	1.08	-2.95	-3.18	-0.56	-1.18	-11.2	-2.64	0.06	-2.22	-3.67	-2.18	-2.14	-1.77	-2.56	-1.8	-0.97	-3.84	-2.45	-2.22	-1.47	-0.87	-6.61	-1.92	-1.76	-10.57	-6.73	-2.42	-8.95	-15.52	-4.62	-1.71	-3.94	-2.04	-1.6	0.92	0.44	29.58	-3.94	-0.85	0.78	1.88	-1.91	-1.71	-3.31	-0.6
GW824645A	11.6853	3.56	-3.9	0.36	-1.55	5.3	2.34	3.39	3.38	4.6	-2.37	0.73	3.74	3.27	1.67	1.68	-0.24	1.05	2.05	1.18	3.23	5.86	3.31	6.05	1.7	3.21	2.67	0.44	8.18	4.22	0.66	3.94	5.43	7.64	-3.53	1.39	3.59	1.3	4.34	0.86	0.35	1.9	0.4	3.78	2.83	4.73	6.62	-6.54	9.61
GW827105X	5.91744	2.27	0.38	0.53	-3.85	0.8	3.15	5.5	2.28	2.1	2.37	0.09	0.17	1.14	0.45	2.5	-1.6	1.12	2.61	3.91	4.3	4.45	3.78	10.16	1.38	6.2	26.27	0.1	5.95	4.37	0.66	3.95	2.91	6.13	-1.06	-0.73	2.17	3.3	2.58	0.4	-1.5	1.52	2.63	2.37	1.79	1.95	2.64	0.53	6.61
GW827106X	28.2898	1.48	-1.16	-0.19	-1.66	1.56	4.35	2.5	5.47	-0.27	0.12	0.65	-0.79	1.33	-1.45	11.98	0.02	0.87	5.51	34.83	13.42	13.85	9.96	47.86	5.65	7.57	79.28	-0.24	0.61	-1.04	-0.35	1.77	1.72	-3.39	1.19	-10.46	3.69	8.08	6.79	1.21	-3.1	0.02	17.73	-0.81	0.04	1.61	-1.55	-3.38	-1.3
GW827396X	12.9962	3.71	-2.09	0.73	-1.36	4.09	2.66	3.82	2.7	4.89	6.68	0.77	2.4	6.05	0.92	9.68	-2.81	0.7	3.7	7.63	3.38	6.17	3.08	20.4	2.85	3.58	39.5	2.87	8.99	3.49	1.49	4.77	7.75	6.54	-2.45	2.54	4.19	2.49	6.57	4.32	2.75	3.12	4.41	3.13	1.54	2.76	2.73	1.18	1.87
GW828525X	8.32072	7.49	3.04	-0.67	6.03	7.67	-0.13	5.3	5.58	-0.13	2.61	0.26	6.36	3.97	5.77	-0.58	8.49	1.38	3.74	6.41	0.59	6.84	4.96	25.55	2.65	0.84	30.03	4.63	1.05	0.34	0.48	-5.93	3.69	2.83	3.37	5.79	1.18	-1.39	7.87	0.23	-3.01	-0.78	8.59	7.57	-1.21	1.21	1.88	11.81	5.94
GW829874X	23.8939	1.61	-3.27	3.55	-1.99	-0.09	3.43	6.38	2.78	2.79	2.16	-0.27	3.48	4.1	0.35	2.5	-1.15	2.06	1.56	2.18	4.96	5.08	3.29	1.37	2.39	7.02	2.39	-1.3	6.9	1.72	0.66	1.82	8.19	1	2.69	1.23	5	1.22	5.15	6.27	2.01	1.18	1.34	1.34	1.54	2.99	1.57	0.75	4.9
GW829877X	5.08722	5.68	-1.37	1.5	-0.38	8.13	5.32	13.04	64.21	2.91	5.21	-0.28	7.7	6.46	2.28	3.4	-2.37	2.86	3.17	7.28	7.32	9.2	5.91	3.81	5.39	14.19	4.03	2.45	7.44	3.28	3.6	2.7	6.77	4.06	0.52	3.63	4.23	12.44	14.25	21.37	5.92	2.51	0.39	6.89	9.62	3.97	3.96	2.1	-2.1
GW830263A	96.6303	2.49	-4.74	3.54	-1.34	16.24	7.35	9.79	21.93	-1.19	19.06	1.59	33.78	10.14	6.56	-1.96	0.11	1.47	2.76	5.01	3.98	2.45	1.67	5.31	0.29	10.66	2.29	0.47	5.53	0.72	2.21	2.73	8.44	29.22	-0.89	2.02	2.61	1.71	14.56	4.81	3.48	-0.19	65.96	5.5	7.78	5.61	9.24	18.65	45.63
GW830900A	95.7145	3.89	-2.14	1.46	-1.47	4.17	3.36	5.68	5.95	3.68	3.74	2.45	8.39	5.73	1.62	4.92	-2.02	0.22	2.78	3.05	6.05	5.57	2.36	1.07	1.66	4.55	0.55	2.63	6.86	3.79	2.45	5.05	10.55	18.39	-4.06	1.7	3.62	3.32	15.33	3.47	5.44	2.48	0.92	3.67	1.76	2.82	4.45	3.87	5.93
GW831090X	24.6167	4.66	-9.08	1.41	-1.44	2.71	3.6	5.23	5.93	4.63	-0.08	-0.39	2.77	5.22	2.78	4.78	-2.79	0.88	3.31	1.64	5.06	6.83	3.6	2.88	4.67	3.91	2.39	1.13	10.09	6.18	1.74	8.13	6.18	10.66	-3.9	4.04	2.99	3.58	6.66	3.33	5.98	6.28	2.49	4.32	4.76	5.48	5.55	5.75	5.16
GW831091X	19.9002	-7.43	0.21	-0.13	0.11	5.83	-3.61	0.38	0.56	-8.87	-5.24	-1.3	-1.15	-1.66	0.74	-4.55	-1.1	-1.68	-1.01	-0.68	0.38	2.66	0.57	0.78	0.43	-0.44	-3.77	-1.33	-6.46	-4.5	-0.68	-8.08	-3.09	-2.28	3.87	-10.17	-0.58	-2.35	0.96	-3.62	-1.39	-4.66	-0.38	5.85	5.68	6.06	10.51	-1.82	0.07
GW832467X	25.5977	1.09	-0.28	0.16	-2.23	0.5	0.95	2.59	2.56	-2.99	-10.04	0.75	-1.11	-0.12	-1.23	0.39	-0.03	-1.35	3.28	1.9	1.01	2.2	1.57	4.97	1.42	1.69	6.79	2.03	1.21	1.81	-1.12	-0.21	-7.93	-0.75	-0.8	-2.2	0.85	2.45	1.22	-0.36	-4.21	1.35	-0.19	-0.62	-1.98	-1.22	3.63	-0.07	6.93
GW837331X	18.9888	3.02	-1.61	1.27	-0.52	3.27	2.74	2.35	3.85	4.48	-0.78	2.11	3.45	3.55	2.02	3.48	1.58	1.36	3.39	3.24	6.2	8.46	5.92	7.22	6.79	22.56	11.55	4.32	22.44	6.02	5.85	6.46	17.14	11.81	-1.19	1.78	4.18	2.22	6.64	5.92	2.62	1.64	0.31	3.85	2.69	4.54	4.76	-0.28	8.25
GW843682X	45.6311	1.72	-1.61	1.67	-6.46	3.4	2.56	2.17	2.15	3.11	4.67	-3.7	-5.47	-1.86	-3.84	3.25	-2.2	3.08	1.67	0.99	8.32	6.12	3.89	4.79	-0.99	8.15	1.77	-0.41	11.31	-0.35	0.05	1.32	14.91	2.32	-2.39	-2.01	2.36	0.14	5.76	-1.5	-15.43	4.32	7.36	10.97	2.57	6.06	5.07	4.5	4.37
GW846105X	18.9888	3.15	-7.84	1.03	-1.53	3.38	2.94	3.08	2.9	4.69	1.86	1.29	2.26	5.71	1.39	4.94	-1.58	3.22	3.58	3.23	4.77	5.54	3.41	2.87	3.52	2.1	3.34	1.6	7.7	2.39	1.83	4.65	2.68	11.02	-4.96	4.74	3.65	5.36	6.87	5.28	10.5	2.69	-0.02	-0.25	1.04	2.03	1.56	1.63	5.94
GW852849X	21.6917	0.17	2.29	0.18	0.35	2.47	-0.24	3.59	1.8	0.5	1.94	-0.87	2.99	1.67	0.4	0.65	2.74	2.63	1	2.94	4.09	3.15	2.45	3.61	2.79	20.5	3.58	-2.86	0.5	-1.62	0.55	2.15	2	-1.12	-2.2	-2.94	1.19	1.53	9.59	4.5	2.22	-1.76	0.71	4.75	0.53	2.11	3.13	0.23	-0.6
GW853606X	5.43679	3.49	-4.87	1.84	-1.41	2.63	1.79	2.31	1.79	4.79	1.05	-0.59	1.39	2.5	1.03	3.76	-1.61	2.51	2.51	-0.17	5.59	5.8	2.92	3.5	2.36	1.66	2.93	-2.06	10.12	2.19	-1.54	7.23	5.67	9.64	-5.63	2.64	3.16	1.39	3.4	4.46	3.3	1.61	1.6	4.43	4.01	4.43	4.04	4.35	3.13
GW853609X	6.87875	5.27	0.53	0.93	-1.17	2.82	2.76	3.16	2.86	-3.78	-0.71	0.15	1.4	1.68	-0.64	2.49	0.27	0.62	1.67	1.84	2.82	3.08	2.14	2.13	2.13	3.37	2.56	2.18	4.57	3.31	0.19	1.68	-4.03	3.52	0.79	-0.71	1.94	1.22	4.23	0.33	-2.64	1.13	1.02	1.36	-0.62	3	1.41	0.35	-0.38
GW856804X	40.726	2.73	-1.25	0.29	-2.63	5.25	4	60.48	35.44	23.14	14.48	3.15	82.04	25.78	0.53	7.08	-1.03	2.22	5.6	12.93	28.19	14	10.47	10.89	7.81	19.6	11.51	40.96	54.92	27.42	49.27	9.18	67.84	2.23	0.28	1.28	10.66	4.32	-0.54	-0.93	0.87	2.94	2.61	2.5	1.33	2.61	1.75	1.48	4.62
GW869810X	0.865835	5.13	-6.96	0.79	-0.56	5.92	3.88	1.93	0.82	7.67	-1.21	0.42	1.89	5.08	0.99	5.25	-2.71	3.74	3.99	1.76	3.37	5.44	2.24	4.25	3.75	-0.25	0.43	1.93	10.42	5.97	0.52	5.55	7.71	12.3	-7	3.21	4.09	7.04	6.55	7.72	6.13	3.84	1	1.77	1.47	3.03	2.99	1.25	4.9
SB-210313	16.0458	1.72	1.6	-0.43	0.1	0.26	-0.1	1.14	1.71	-2.06	1.9	-0.91	1.42	-0.04	0.83	-4.64	-3.46	0.05	-0.04	0.17	-1.42	-0.59	-1	-2.23	-0.55	3.31	-0.25	0.95	1.1	1.04	0.93	2.51	-4.85	0.29	2.97	3.48	0.08	1.45	2.12	-0.34	2.24	-0.04	0.11	-0.13	-2.6	-0.51	-0.42	-2.7	3.89
SB-216385	-7.06026	2.73	-3.95	1.23	-0.85	2.69	3.13	2.4	2.67	2.1	3.6	-0.92	3	3.86	1.35	4.81	-1.41	1.5	2.93	2.05	5.16	5.23	2.71	2.89	0.86	-0.33	2.87	-0.08	7.96	0.74	2.19	5.73	4.96	9.24	-6.28	-2.08	2.33	2.67	5.06	0.02	9.8	2.13	-0.61	0.89	-0.29	1.18	0.23	-1.76	3.68
SB-220025-A	14.3419	-2.79	-0.21	0.8	0.86	2.2	-0.12	0.45	-0.73	4.09	-5.53	-0.93	1.02	0.94	0.6	1.44	0.6	0.26	0.8	4.01	2.85	1.67	1.01	1.9	0.67	-5.2	0.36	-2.31	0.75	-0.55	2.99	1.29	5.6	0.77	1.19	0.85	0.7	0.4	4.79	3.33	-0.62	0.92	1.35	1.87	4.53	0.85	1.09	7.21	2.87
SB-220025-R#3	46.5605	-5.03	0.9	-1.85	0.47	-1.84	-3.81	-2.44	-2.01	-4.42	1.14	-0.49	-1.02	-2.4	-0.56	-3.88	-1	0.53	-1.45	1.27	-2.39	-0.63	-1.82	-0.15	-0.69	-4.6	-1.29	-1.11	-7.34	-5.79	-1.79	-8.29	-3.07	-6.28	0.33	1.4	-2.04	-2.83	1.07	-1.93	-2.26	-5.25	-1.68	-3.15	-1.68	-1.2	-2.82	-10.17	-2.37
SB-220455	27.0435	1.99	-2.21	0.06	-0.36	1.42	2.63	2.31	2.89	7.73	3.52	0.47	2.63	3.52	1.04	3.49	1.38	0.15	1.67	2.45	3.15	1.99	1.43	4.22	0.4	1.96	2.09	0.47	5.99	1.8	1.15	4.01	5.98	-2.24	2.67	1.2	2.54	1.26	2.9	2.01	0.43	0.89	0.93	0.53	0.03	0.4	3.47	5.16	2.36
SB-221466	28.1277	-2.83	1	0.57	-0.01	3.41	-0.11	-0.56	-1.89	-0.2	-2.57	-1.42	0.09	1.41	0.29	-2.17	0.52	0.92	0.51	-0.02	2.18	0.33	-0.62	0.26	1.49	-1.43	0.2	-2.86	0.35	-0.75	0.27	3.09	0.78	4.26	-1.03	0.52	1.09	-0.41	5.01	4.97	1.3	-0.08	1.3	0.69	6.46	1.16	0.21	2.97	-5.05
SB-223133	9.06355	-6.08	-2.03	-0.54	1.29	5.39	-2.78	1.2	0.37	-1.06	-2.32	-0.78	1.58	-0.76	-0.36	1.95	-0.15	-0.89	0.25	3.6	1.96	3.13	1.4	1.87	1.57	0.34	5.1	0.36	-4.75	-4.93	2.5	1.08	7.37	-2.8	-1.99	-8.32	-1.37	-2.24	28.59	0.89	-1.46	-0.97	-0.26	0.79	0.87	1.41	2	3.96	0.14
SB-226879	10.5929	4.93	-3.21	0.46	-2.19	7.03	2.72	3.67	3.07	7.33	-6.22	0.96	2.5	6.05	1.66	3.29	-0.64	0.17	3.74	2	3.07	5.64	3.08	5.33	2.96	2.31	2.55	2.31	7.76	5.3	1.85	4.67	8.26	6.77	-2.08	2.9	4.62	3.71	6.65	2.63	3.65	3.34	2.1	3.32	2.11	2.35	4.76	-0.99	0.32
SB-236687	9.32573	1.51	1.84	0.27	-0.54	1.86	2.34	1.69	3.42	5.97	6.66	-0.86	3.25	3.59	0.83	2.56	1.77	0.85	2.74	4.17	4.85	4.88	2.82	11.52	0.05	9.92	8.83	0.44	7.5	1.78	3.77	4.66	12.93	4.25	1.08	1.81	2.75	1.58	1.54	1.5	1.01	0.31	-0.08	1.28	-0.03	0.31	1.52	2.65	-0.26
SB-239272	-3.52292	1.24	-1.8	-0.28	-6.39	1.63	1.02	-2.46	-2.93	1.9	0.89	-4.26	-5.33	-3.67	-3.91	2.9	-0.96	1.48	-3.23	-2.11	2.11	2.38	0.89	1.86	-2.88	1.52	1.72	-5.61	4.92	-1.44	-4.2	-0.53	5.55	4.92	2.45	-4.16	0.54	-2.73	2.25	2.42	-12.97	0.57	1.18	1.71	1.92	1.68	1.74		5.19
SB-242717	-2.21001	0.32	-3.11	2.11	-3.84	2.06	2.44	-0.98	-1.62	1.71	3.71	-4.19	4.26	4.04	-1.5	3.52	-2.23	2.03	-1.53	-0.24	5.89	3.83	1.4	0.72	-1.7	9.5	-0.25	-1.1	6.49	-2.65	1.62	-0.03	7	-0.55	-1.36	-4.64	5.08	-0.41	10.53	5.95	-7.87	2.47	2.89	1.5	2.73	2.64	3.07	8.43	7.6
SB-242718	24.8815	3.88	-1.79	2.78	-0.36	7.08	4.82	4.17	2.35	3.03	5.3	-0.49	8.98	8.39	3.1	3.36	-3.65	2.8	3.48	5.07	6.86	4.17	1.86	1.87	2.66	12.98	4.3	2.58	8.5	2.37	3.7	4.03	8.08	-0.03	-0.16	2.59	4.02	4.85	9.43	7.88	5.51	3.06	0.13	3.97	2.53	4.3	3.1	4.31	13.22
SB-242719	-8.84105	4.16	1.68	1.64	-1.25	-1.66	3.41	5.79	2.69	-0.21	5.07	-0.17	6.85	6.67	2.08	2.72	-0.71	0.83	2.31	3.37	4.84	5.24	1.59	2.39	1.83	10.16	4.27	0.72	9.41	4.68	1.97	4.55	4.76	-1.83	0.89	-0.22	2.71	1.79	6.34	5.54	5.24	2.18	1.91	3.3	4.16	1.6	1.82	3.67	5.76
SB-242721	15.3745	3.07	-3.12	1.47	-3.92	3.43	4.54	3.72	1.9	0.79	3.25	-1.09	-0.35	2.34	-0.47	4.1	-3.21	2.75	2.21	3.86	5.66	5.36	3.37	3.69	-0.87	7.01	3.38	0.81	7.21	2.13	-0.34	5.17	11.04	6.64	-0.77	-0.57	4.74	3.58	5	3.29	-0.43	3.14	6.23	1.86	2.46	2.91	2.17	5.63	3.69
SB-245392	5.08722	1.18	-1.07	2.34	1.04	1.51	3.48	3.87	2.96	0.47	3.11	-2.01	8.91	7.61	3.37	1.09	-1.67	2.37	3.8	4.01	5.33	3.46	1.56	-0.13	2.65	10.86	0.21	1.86	6.9	2.44	2.74	4.75	7.52	3.19	0.87	0.95	3.78	4.84	12.05	7.04	5.31	1.91	2.83	2.43	3.4	2.54	2.44	0.16	9.38
SB-250715	27.1467	3.3	-2.53	0.42	-2.3	6.11	4.19	5.17	5.06	3.85	5.5	-0.46	0.33	2.04	1.6	4.19	-2.94	3.01	4.26	3.98	6.2	5.3	3.33	3.23	1.06	7.77	3.41	3.08	11.29	3.63	1.53	5.97	10.62	7	-0.62	0.26	3.89	4.91	4.93	2.85	0.4	3.09	6.32	5.07	1.21	5.44	4.02	3.59	2.27
SB-251527	14.9098	3.67	-4.38	0.87	-1.33	3.88	4	4.06	2.57	3.89	3.59	-0.07	1.24	1.83	1.35	2.68	-2.6	3.08	3.3	3.56	4.31	6.36	3.05	3.48	0.99	8	1.67	0.33	7.94	4.31	0.68	4	9.03	3.75	-0.24	-1.27	5.36	3.92	4.8	4.99	-0.76	2.3	0.64	3.29	0.19	4.41	3.33	8.47	19.65
SB-253226	8.09437	7.56	-3.63	1.58	-4.57	3.02	5.02	6.03	5.73	5.43	5.27	-0.1	-0.4	1.75	0.41	5.49	-0.82	4.64	2.9	4.54	7.73	5.95	4.14	4.09	3.54	9.16	3.59	1.29	8.26	5.83	0.96	2.85	11.89	7.35	-0.53	2.51	4.75	4.02	5.11	4.7	3.26	3.45	2.39	1.84	2.69	2.5	1.67	0.55	6.83
SB-253228	16.2297	3.04	-3.58	1.1	-5.49	1.43	2.73	-1.26	-1.34	2.54	3.36	-4.19	-5.36	-2.35	-3.95	2.61	-3.17	2.06	-1.88	-1.59	5.11	3.84	2.34	2.76	-4.18	5.82	2.3	-2.47	6.95	-1.56	-4.11	-0.46	6.59	4.15	-1.2	-5.04	2.84	-1	5.19	-2.06	-11.92	3.04	1.67	2.92	2.3	3.23	2.87	4.15	7.87
SB-254169	-0.270077	2.94	-0.68	1.37	-3.03	2.29	4.3	3.57	3.57	-0.29	4.47	-0.44	-1.79	1.39	-0.93	4.09	-2.54	2.69	1.82	2.2	5.46	5.75	3.63	1.66	-0.5	6.81	1.1	1.96	7.19	2.49	-0.15	4.01	6.94	0.08	-1.52	0.61	5.06	3.34	2.28	1.11	-0.62	2.47	2.29	1.21	1.21	3	2.45	1.51	5.26
SB-264865	4.17031	2.63	-1.14	0.56	-1.1	6.39	1.68	2.7	2.21	0.51	7.68	1.29	3.01	4.14	1.33	2.9	-1.62	1.11	1.46	1.45	2.65	2.61	1.91	0.84	2.4	1.88	1.2	-0.02	5.89	2.08	0.65	3.13	6.12	5.56	-2.13	2.88	3.35	4.05	6.52	5.96	3.37	0.84	0.48	2.87	-0.18	0.02	0.22	-4.83	2.67
SB-264866	14.3945	-4.59	-0.18	-1	-0.4	1.8	-1.56	-1.75	-1	-0.65	-1.3	-0.99	-2.51	-4.39	-0.54	0.32	-2.26	-0.1	-2.5	-0.74	-2.31	0.19	-0.13	-0.91	0.6	-1.91	-0.77	-3.79	-8.27	-7.44	-1.79	-5.75	-3.48	-4.8	0.1	-2.46	1.49	-3.29	2.96	2.72	0.52	-3.71	0.1	-0.09	0	-1.77	-0.36	-4.13	4.01
SB-278538	15.7876	3.07	-0.01	2	-3.07	-1.13	3.94	2.32	1.72	2.73	3.34	-0.77	-0.65	1.98	-0.32	4.36	-1.17	2.96	1.04	1.62	7.2	4.8	2.74	2.61	0.6	4.96	3.05	-1.82	7.05	2.7	3.87	3.21	8.19	6.1	1.52	-3.59	4.61	2	2.92	1.4	-1.9	2.47	6.73	2.51	4.18	3.43	2.36	12.33	2.88
SB-278539	13.4768	1.44	-0.81	-1.11	0.38	3.95	-0.01	0.14	3.95	0.72	0.19	0.07	1.72	-1.47	0.41	2.34	0.88	0.37	0.54	0.42	1.04	0.7	0.36	2.09	1.88	1.09	-0.03	-3.79	-0.62	-2.51	-0.37	1	5.34	3.12	1.97	-0.15	0.61	1.35	2.81	-11.58	-0.68	-1.44	-0.11	2.45	1.77	3.05	0.66	0.89	11.53
SB-285234-W	11.7603	1.98	-2.36	3.17	0.39	-2.55	3.23	4.66	3.39	0.4	3.58	-1.81	7.4	8.41	2.79	1.43	-1.8	2.11	1.4	5.34	7.45	3.91	-0.74	0.55	2.92	9.4	0.62	2.07	7.09	1.21	3.71	2.77	8.65	-0.54	-0.23	1.32	6.24	4.3	8.51	7.59	19.58	1.17	1.01	1.88	2.34	3.29	1.7	8.05	2.19
SB-333612	25.8043	1.13	-4.08	1.54	-1.28	2.88	4.08	4.41	4.83	3.38	-0.48	0.29	5.42	6.1	1.5	4.84	-2.77	2.55	2.66	1.6	8.78	6.82	5.14	2.39	4.56	5.94	0.13	1.33	8.28	3.76	3.92	7.43	5.72	8.33	-4.42	3.14	2.8	3.63	10.88	6.09	2.02	2.18	3.2	2.09	4.36	3.69	2.99	-2.48	-1.68
SB-347804	17.3882	1.63	-3.45	-0.41	0.53	0.75	0.56	1.79	3.54	1.81	1.31	-1.3	1.7	1.75	0.64	-0.11	-1.11	0.6	0.68	0.7	1.68	0.87	0.6	2.11	-0.49	4.79	0.59	-2.58	4.24	1.47	-0.69	2.46	2.69	1	-2.1	1.26	1.24	-0.03	0.38	3.54	0.23	-2.15	0.36	1.9	0.08	0.21	0.15	1.04	1
SB-358518	7.05354	0.71	-1.44	0.39	-2.64	1.72	0.77	2.47	2.92	0.51	1.71	1.4	-2	0.43	-1.3	1.7	1.05	0.72	3.37	1.1	2.54	2.51	1.46	2.75	0.08	1.09	0.98	1.65	0.6	2.74	-0.74	1.61	-10.44	0.55	1.08	-2.36	1.42	3.25	1.82	3.24	-4.01	-0.61	0.6	0.61	-0.82	1.25	1.51	-0.68	6.61
SB-360741	14.6	-3.25	0.04	-0.25	0.01	1.93	-3.1	-0.85	-0.74	-3.37	-4.08	-0.05	-0.87	-1.66	-0.06	0.06	0.85	-0.84	-0.2	-0.44	0.67	0.02	-2.02	0.15	2.16	0.48	-3.3	-2	-6.1	-3.17	-0.68	-6.22	-0.68	-2.28	-1	-3.81	-1.15	-2.28	1.45	2.24	0.06	-0.43	0.03	-1.83	0.44	1.23	-1.8	-4.02	-1.14
SB-361058	23.2227	3.92	-3.26	2.9	-0.7	5.39	3.03	5.83	6.76	7.99	-1.14	1.91	3.28	5.51	1.76	6	7.78	2.66	3.71	4.42	8.17	6.92	5.2	5.11	2.77	-1.55	4.87	2.52	10.64	7.52	3.74	3.73	11	11.65	-4.17	3.72	5.23	1.29	6.01	4.83	4.43	2.42	1.75	2.97	5.01	3.2	3.23	9.63	6.5
SB-361058	15.0131	3.92	-3.26	2.9	-0.7	5.39	3.03	5.83	6.76	7.99	-1.14	1.91	3.28	5.51	1.76	6	7.78	2.66	3.71	4.42	8.17	6.92	5.2	5.11	2.77	-1.55	4.87	2.52	10.64	7.52	3.74	3.73	11	11.65	-4.17	3.72	5.23	1.29	6.01	4.83	4.43	2.42	1.75	2.97	5.01	3.2	3.23	9.63	6.5
SB-376719	21.7354	4.32	-2.23	1.08	6.12	4.62	2.63	5.95	7.45	3.93	-0.78	1.08	2.66	3.74	1.05	1.85	0.69	1.2	2.73	3.08	5.27	5.41	3.14	4.72	2.9	5.48	4.77	1.18	8.15	3.37	2.58	5.54	5.38	1.5	2.4	0.26	3.08	2.63	3.34	3.01	3.72	3.89	3.1	1.54	5.65	1.68	2.18	-1.52	3.31
SB-390523	11.9912	3.67	-4.14	0.42	-1.06	2.57	2.25	3.48	3.61	7.73	-1.65	0.41	3.36	3.62	0.77	3.24	-9.89	1.41	2.25	2.12	1.89	4.92	3.29	1.95	-0.84	0.44	-0.8	3.32	8.3	1.8	1.31	3.21	6.07	10.14	-1.87	2.32	2.95	2.14	1.97	0.79	1.91	2.16	5.07	1.37	3.35	2.11	2.93	0.51	1.4
SB-390527	22.6093	3.43	-5.26	2.97	0.39	4.57	1.81	4.23	4.43	1.31	2.35	0.01	3.39	3.78	1.12	3.64	-0.89	0.88	1.66	2.08	3.62	5.68	1.34	1.27	1.1	3.41	1.06	2.61	5.56	2.51	1.29	4.32	5.61	5.7	0.85	1.65	0.86	2.43	3.13	0.88	3.77	7.16	-0.34	3.23	4.19	1.19	0.46	1.7	1.79
SB-400868-A	2.46546	-2.35	-1.06	1.27	-0.19	2.91	0.9	0.85	0.69	1.01	-1.29	-0.42	1.77	1.69	0.42	0.9	-0.53	0.91	0.54	0.66	2.86	1.78	0.94	-0.63	1.85	-7.85	1.3	-2.56	4.05	-0.11	0.53	4.03	1.03	5.1	-1.33	4.17	0.09	0.99	4.52	4.57	9.41	0.08	0.99	0.55	1.9	-0.27	-0.01	0.69	2.27
SB-409513	16.3555	4.75	-0.74	0.64	-0.9	3.46	2.13	3.49	3.74	1.29	8.42	-0.87	2.81	3.38	1.1	3.64	0.43	-0.46	2.33	1.82	3.57	3.89	2.44	5.15	0.43	8.46	4.03	0.74	8.74	5.42	0.79	10.61	5.83	7.05	1.85	4.89	2.51	1.24	2	4.57	2.14	1.75	3.06	2.04	0.94	0.88	1.02	5.57	1.38
SB-409514	39.5196	2.54	3.26	0.65	3.49	3.79	0.55	2.51	2.29	0.82	4.05	-0.33	2.35	1.84	0.25	-2.09	-0.46	-0.47	0.13	1.6	1.14	1.27	0.38	-2.2	2.3	3.33	2.84	0.74	1.17	0.53	1.15	2.73	-3.19	1	1.76	1.5	0	0.73	1.16	4.11	-1.68	1.1	-1.25	0.25	-3.23	-0.13	-0.33	-9.4	0.77
SB-431533	32.2067	3.55	-1.9	2.17	-1.9	2.2	3.6	8.07	5.94	3.92	-2.19	3.02	6.42	7.61	1.59	4.49	0.43	2.25	3.13	4.57	9.2	6.03	3.09	3.43	2.25	-0.99	1.58	2.78	9.84	6.06	4.58	5.72	12.19	11.97	-7.53	1.4	3.45	3.63	6.84	3.33	1.56	4.43	2.68	3.11	3.27	3.16	4.37	-1.95	11.67
SB-431542-A	24.8815	3.36	-4.13	1.02	-1.26	1.79	1.52	1.82	1.95	5.75	6	-0.29	2.18	3.16	1.2	1.72	2.17	0.98	1.51	2.19	3.56	2.23	1.62	3.69	1.15	3.87	2.51	-0.18	7.63	3.83	3.74	4.63	6.11	1.97	0.63	0.96	3.03	1.12	2.07	3.26	1.18	3.02	2.6	2.51	1.52	1.54	0.44	-0.12	-4.12
SB-437013	4.06704	1.65	-2.53	0.86	-0.93	1.4	2.73	2.44	2.63	1.52	4.9	0.83	1.4	4.18	1.06	8.25	-0.98	2.23	1.88	2.55	4.09	2.95	1.98	1.14	3.05	4.77	2.16	1.69	-2.82	3.89	2.71	5.38	3.58	3.6	-1.34	1.94	2.55	1.63	4.08	-0.81	1.13	1.09	1.35	1.76	2.78	0.67	0.11	4.56	4.07
SB-476429-A	0.607673	-0.11	1.75	0.65	1.4	0.8	0.2	6.87	9.17	-0.21	12.42	1.91	18.9	6.38	0.2	13.86	3.6	5.22	0.72	5.93	12.88	6.73	4.81	4.3	5.91	19.77	5.85	2.14	4.74	3.13	3.82	5.47	-0.39	3.97	-2.73	0.84	1	-0.45	2.98	0.74	-0.62	-0.06	0.6	0.08	-4.35	-0.05	-0.91	-0.28	5.53
SB-590885-AAD	1.27889	3.43	-2.09	1.76	-1.43	1.86	2.16	6.41	4.57	6.25	2.12	0.76	2.32	4.78	0.77	4.89	-1.81	2.18	2.07	2.08	3.04	6.26	2.81	2.2	0.02	0.25	3.06	1.49	6.96	2.42	1.85	3.83	5.22	5.76	-2.98	-1.98	2.54	2.17	3.61	5.62	4.59	6.12	1.41	2.95	2.02	1.83	1.52	-1.14	3.76
SB-610251-B	6.80356	9.17	-1.97	1.43	0.73	3.43	2.34	8.48	13.17	6.74	7.29	2.03	3.28	5.02	1.78	12.96	3.43	2.98	2.99	4.47	13.67	9.9	6.99	5.71	3.67	18.67	4.12	1.93	11.66	7.79	6.41	9.06	8.8	7.31	-2.15	3.06	3.98	3.1	4.41	1.16	2.68	2.79	2.82	4.05	3.43	3.82	4.99	1.43	6.73
SB-614067-R	-4.17633	-0.79	-1.08	-0.01	-1.58	-0.49	0.52	1.37	2.12	-4.87	1.43	-1.11	1.85	1.46	0.74	-0.84	0	2.38	0.32	0.93	0.2	0.17	-0.33	-1.48	2.09	2.03	-1.71	1.25	-1.9	0.3	-0.77	2.51	-5.22	1.86	2.82	1.57	1.01	2.45	1.07	1.61	-1.78	-1.51	-0.82	-1.09	-3.45	-0.05	-1.73	-6.87	0.32
SB-633825	-0.321709	5.05	-5.17	1.62	-0.96	3.19	3.14	2.92	2.97	3.76	5.32	-2.49	3.55	4.38	1.82	29.02	1.11	3.55	3.03	1.82	5.89	6.65	3.79	3.77	1.95	3.38	3.64	0.22	9.07	4.84	4.32	7.13	4.7	12.83	0.01	-0.34	3.22	2.91	6.07	7.46	4.23	2.39	-1.21	3.24	3.75	2.95	2.38	0.23	2.55
SB-675259-M	13.206	1.49	1.8	-0.35	-0.15	-1.4	-0.26	3.47	0.77	-1.49	-0.2	0.26	0.3	0.17	0.11	-0.91	2.39	-0.62	0.58	1.03	0.81	0.94	1.05	2.57	1.64	0.98	1.69	-3.08	0.83	-1.3	2.37	0.63	0.05	1.2	1.35	-1.5	1.26	0.19	-0.02	3.48	0.22	-0.87	-0.82	-0.19	0.12	-0.74	-0.44	-2.07	3.88
SB-678557-A	16.0974	4.13	-3.53	1.08	-1.09	3.91	3.95	2.03	0.96	4.02	4.52	-0.63	2.62	3.47	1.35	4.01	-0.14	2.63	3.19	1.6	3.42	5.18	2.24	5.18	0.66	9.17	3.36	1.84	8.03	4.03	2.18	6.23	4.92	13.34	-4.25	4.09	3.64	2.9	5.55	7.76	3.98	1.63	0.55	3.93	0.43	2.71	2.52	-1.52	1.78
SB-682330-A	-4.30741	1.5	0.89	0.4	-0.61	-1.17	0.22	2.01	2.43	-2.53	-1.43	0.42	0.73	0.39	-1.36	1.76	3	-1.02	-0.19	2.65	-2.29	0.86	0.71	1.5	1.29	1.1	2.18	-1.99	-1.28	0.49	0.06	-0.49	-5.39	-7.75	0.85	-2.95	-0.5	-1.95	-1.28	3.17	-3.2	-1.33	0.26	-0.04	-1.52	-0.06	0.94	-0.03	12.93
SB-686709-A	41.9136	1.68	3.04	-0.5	0.12	-0.15	-0.22	0.49	1.05	2.49	-0.1	0	-0.15	-1.63	0.47	-0.63	1.44	0.31	0.62	-0.07	0.33	0.08	1.1	1.72	1.4	-1.14	2.36	-3.74	-1.7	-0.58	0.49	0.69	0.41	-2.3	0.98	-1.24	-0.09	0.15	-1.03	-0.08	-0.72	-1.17	1.13	1.86	1.95	0.46	2.09	0.53	4.13
SB-698596-AC	13.739	3.38	0.26	0.88	-2.12	-0.6	2.37	4	3.37	-1.69	1.54	0.54	-0.72	0.83	-1.01	2.53	-0.09	0.59	3.37	2.01	3.51	3.32	2.16	2.47	-0.21	5.1	2.07	0.75	5.3	3.31	-0.34	2.04	-4.82	2.01	-0.02	-0.89	2.06	2.51	1.13	1.72	0.88	1.41	1.59	1.85	-1.1	0.47	0.17	-3.31	4.54
SB-725317	32.0039	15.48	-1.54	3.57	11.86	3.43	3.04	22.78	7.68	8.35	3.85	-0.08	4.99	6.51	2.89	3.18	2.23	14.69	4.29	6.75	12.2	9.57	6.94	7.15	5.98	-2.92	5.61	4.79	15.22	8.45	7.91	9.61	11.92	9.91	-6.1	5.14	62.82	23.89	5.89	7.55	5.22	1.99	2.17	4.48	4.06	5.55	5.79	2.95	4.98
SB-732881	10.7276	2.37	-2.31	1.01	-3.69	4.47	2.73	0.28	-0.95	-13.75	4.12	-3.39	-0.5	-1.21	-2.09	4.15	-2.12	1.77	-0.49	-0.45	3.06	4.2	2.55	4.74	0.13	6.76	4	-3.15	7.94	-0.96	-1.77	1.14	2.8	10.76	-0.18	-0.14	11.73	2.7	5.2	5.36	-4.96	2.54	-0.34	2.28	1.13	2.51	3.04	-1.02	3.13
SB-732941	28.231	2.85	-4.71	2.26	-1.69	6.13	2.97	13.53	6.15	2.97	4.11	1.13	8.18	7.27	1.56	2.71	-0.84	2.92	1.88	2.21	8.61	5.94	2.77	1.51	1.14	0.33	1.86	1.75	6.13	5.17	2.92	2.9	6.68	11.33	-3.33	4.16	3.88	3.37	6.26	3.96	10.48	2.53	1.43	-0.17	2.59	1.46	0.77	3.18	0.84
SB-734117	25.9302	-2.62	4.5	-0.95	-0.04	-1.75	-2.28	-0.08	1.35	-1.78	1.92	-0.64	-1.24	-0.6	-0.34	-5.22	1.53	0.25	-1.07	-0.24	-1	-2.05	-1.46	-0.56	2.06	1.24	1.72	-4.45	-4.61	-7.25	-3.41	-1.43	-7.08	-7.07	3.45	-2	-0.53	-2.37	5.33	-0.54	-3.43	-2.35	0.11	-1.73	-1.55	-1.42	-0.5	13.14	-2.89
SB-735465	11.2956	3.49	-1	1.64	-0.26	2.98	2.89	8.06	3.87	3.87	1.69	-1.19	2.25	2.72	2.16	1.78	-0.64	2.44	1.38	1.37	7.73	5.22	3.27	3.33	2.47	-1.08	2.25	-2.28	5.23	1.66	2.32	8.17	6.32	9.57	-7.24	0.04	6.64	2.02	5.51	7.13	0.54	1.56	2.61	3.35	3.75	3.77	3.77	4.71	6.12
SB-735467	5.74266	1.55	-5.76	1.12	-0.91	5.3	1.98	5.81	3.46	3.39	0.57	-1.4	2.11	3.06	1.07	3.22	-1.28	1.74	1.55	1.9	5.36	6.61	3.7	1.35	2.62	0.9	1.98	-2.34	7.63	2.89	1.47	5.69	6.99	9.12	-3.9	1.71	2.47	1.12	4.52	3.21	4.19	1.75	2.28	2.93	4.77	2.53	2.91	3.73	1.03
SB-736290	17.9045	4.75	-2.09	1.45	-1.06	3.92	2.6	4	2.62	3.1	9.58	0.86	4.05	4.08	1.03	4.32	0.1	0.98	0.51	2.46	6.35	4.05	2.97	2.79	1.61	-0.58	1.37	1.97	7.88	6.89	2.84	3.54	4.59	8.49	-1.4	3.27	2.56	1.93	2.77	5.09	1.93	2.16	0.53	2.14	1.03	1.23	2	5.57	3.78
SB-736302	19.9002	0.62	0.09	1.12	-4.12	1.26	0.98	-2.65	-2.1	3.48	-2.61	-4.68	-0.96	-0.83	-2.28	2.92	-0.81	1.01	-2.38	-3.03	2.65	1.56	0.71	3.54	-1.92	-1.17	1.1	-6.99	5.79	-1.91	-2.43	1.12	2.91	11.2	-3.36	-1.17	1.07	-1.89	4.44	4.69	-5.78	0.39	1.25	1.45	-0.15	3.09	1.89	3.72	2.47
SB-737198	10.108	6.31	-0.93	1.55	0.47	5.59	2.51	4.96	3.48	3.08	1.6	1.49	4.89	3.96	1.74	0.8	3.59	1.66	3.42	1.92	4.58	3.8	2.33	6.66	0.3	-13.19	2.27	2.57	11.65	2.43	2.78	1.72	9.96	5.11	1.77	2.73	1.89	2.69	5.15	0.75	7.26	1.03	4.52	3.26	-1.22	-0.99	1.31	10.04	4.49
SB-738482	39.0738	1.47	-5.6	1.06	-0.06	-0.63	1.35	8.32	6.43	6.64	4.98	1.8	3.28	4.93	1.9	0.27	-2.44	1.62	1.89	2.8	4.22	2.87	1.42	1.76	1.45	1.32	0.69	3	4.83	2.34	1.05	4.28	7.57	6.65	-0.58	0.78	1.17	2.73	1.18	1.23	0.89	3.82	0.39	3.88	3.82	0.8	2.06	5.07	-4.19
SB-738561	24.7716	1.34	0.97	0.33	-1.14	2.5	0.83	1.53	2.85	-1.68	3.88	-0.43	0.17	2.56	0.26	-0.74	-0.44	0.98	0.68	1.33	3.79	2.64	1.5	0.66	2.62	8.34	1.81	1.93	5.04	0.73	-0.26	2.91	-0.84	3.23	0.22	7.67	1.29	1.59	2.31	3.48	-0.2	-0.17	0.25	-0.65	0.03	-1.44	-2.79	0.89	8.81
SB-739245-AC	9.06355	-7.81	-2.72	-1.09	0.48	0.22	-3.39	2.56	-0.08		-3.73	-1.38	-1.07	-2	-0.21	-3.07	-1.72	-1.17	-1.4	-1.7	-0.44	0.07	-0.46	-0.94	-0.42	15.38	-2.01	-3.7	-7.32	-7.71	-1.44	-2.11	-2.13	-9.91	-1.06	-3.15	0.15	-2.08	-0.25	-0.61	-1.09	-2.33	-0.58	0.33	-0.5	-0.35	-0.62	0.5	-0.73
SB-739452	11.5537	2.41	-1.26	1.5	-1.04	1.93	2.91	5.46	3.57	6.94	7.33	-0.13	2.71	4.92	3.8	6.01	-2.24	1.22	3.07	1.39	5.5	4.37	2.54	2.88	3.33	12.53	4.26	1.53	7.41	6.55	2.69	4.64	7.31	-1.24	0.12	1.19	1.93	1.26	3.63	3.98	2.77	2.25	0.37	2.24	3.1	-0.07	1.75	1.47	1.38
SB-741905	17.5431	-10.99	0.42	-0.14	-0.5	1.7	-3.2	-0.29	-1.16	-7.29	-2.14	-0.13	-2.48	-1.67	-0.53	-2.66	-0.76	0.47	-0.75	-1.55	-0.53	1.09	1.19	-1.55	1.2	-4.15	-2.48	-4.33	-5.25	-5.8	-1.93	-3.25	-1.84	-7.23	-1.3	-1.92	0.03	-1.84	3.46	3.15	-0.13	-2.37	-0.11	0.75	0.7	0.07	0.11	6.3	-4.06
SB-742864	20.0731	0.09	0.85	0.43	-0.13	-0.81	0.9	1.81	2.46	-2.14	4.15	0.45	-1.12	2.55	0.53	-1.65	1.35	0.86	0.09	1.99	3.53	1.17	0.4	-0.31	2.53	1.2	2.95	0.19	1.83	1.66	0.62	4.48	-4.01	2.77	-1.34	1.35	1.68	0.61	3.6	2.96	1.3	-0.36	0.9	0.75	-1.92	0.05	-0.22	-6.3	5.25
SB-742865	17.13	2.35	-0.89	1.06	-0.85	9.81	2.68	3.79	2.46	3.59	-5.43	1	2.62	3.96	1.56	1.77	-0.44	1.21	2.19	2.88	5.35	3.8	2.46	1.59	0.67	-4.32	-0.59	2.88	5.41	5.15	2.13	4.92	9.15	9.87	-4.62	1.11	4.21	3.16	11.32	4.13	7.15	3.14	1.42	3.2	2.98	2.22	2.1	1.04	6.7
SB-743899	4.95613	-0.37	-1.75	0.87	0.01	0.52	1.02	3.94	4.39	0.84	-0.85	0.36	2.21	1.47	1.08	2.56	1.77	0.93	0.69	1.24	3.22	2.83	1.47	0.22	1.1	-4.02	0.35	-1.58	6.1	1.58	0.45	3.53	6.87	1.43	-0.47	0.28	1.06	1.35	3	-3.11	1.21	1.25	5.94	5.75	4.04	0.95	1.6	-0.93	4.66
SB-751148	21.1574	0.52	1.46	3.71	0	5.29	0.14	1.88	2.12	1.3	-1.94	-0.56	3.63	1.47	0.88	-3.14	-1.58	0.24	0.44	0.67	11.63	3.82	1.19	-0.77	2.96	-0.62	0.39	0.61	0.87	-0.26	1.19	2.73	-5.8	3.87	-1.01	1.4	6.17	0.99	3.74	0.64	-0.66	-0.83	1.17	1.31	-30.99	3.6	0.15	-3.47	2.04
SB-751399	-12.8281	4.69	-2.99	1.25	-1.68	1.8	2.93	2.69	3.56	1.79	3.45	0.72	3.61	4	1.43	0.2	-0.98	2.2	1.44	2.27	5.43	4.87	3.03	1.37	2.62	2.96	0.2	0.86	4.85	4.17	3.38	5.3	3.03	9.44	-4.3	1.32	3.86	2.82	5.53	7.05	10.19	2.59	1.29	-0.43	1.3	-0.15	-0.01	1.31	6.53
SB-759335-B	16.0549	4.28	-1.93	4.03	-0.41	1.53	5.22	3.16	1.81	4.39	6.75	-1.34	7.08	7.87	2.63	4.01	-3.72	3.81	2.72	3.56	6.76	5.29	1.79	1.29	2.61	14.07	2.93	1.29	9.14	3.57	2.94	3.36	10.11	4.67	-1.71	2.85	5.18	3.59	7.86	10.48	8.86	4.06	1.63	3.39	1.71	3.21	3.96	3.02	2.94
SB-772077-B	6.95846	-1.1	-0.69	0.61	-0.95	1.22	2.6	4.28	5.33	5.91	2.23	-0.23	3.09	4.37	0.55	4.5	0.37	3.16	2.69	2.19	6.43	8.57	6.42	3.4	3.5	-1.35	1.84	-0.29	9.5	4.99	6.15	6.62	5.01	10.83	-5.72	-1.89	4.31	3.95	7.46	4.27	4.59	0.81	1.43	4.23	0.41	4.37	2.56	2.92	5.74
SB-814597	17.2849	6.01	-0.97	2.21	-0.43	2.26	2.9	3.73	4.64	3.33	4.4	0.52	3.72	4.19	2.26	4.04	-1.84	1.97	2.62	3.45	6.64	6.92	5.52	2.54	3.92	-1.98	2.41	0.26	10.1	5.48	3.38	6.57	6.86	10.19	-3.05	-3.29	3.63	0.57	5.05	5.82	3.94	1.72	2.37	4.97	2.86	4.05	2.78	9.81	8.25
SKF-62604	16.3608	4.68	-3.44	2.18	-0.46	3.66	3.21	8.44	4.49	6.16	-0.65	-1.36	3.78	5.62	2.2	5.31	-0.23	4.38	4.12	1.49	10.24	5.54	7.53	7.27	2.43	-1.81	2.03	1.09	11.13	6.11	3.88	6.33	7.07	11.21	0.88	3.89	6.85	4.6	4.6	6.5	5.39	2.18	1.88	2.18	4.65	4.13	2.58	-3.29	2.55
SKF-86002-A2	9.93747	2.03	-8.34	0.84	-4.98	2.18	2.58	-1.35	0.16	7.37	2.02	-2.44	-0.13	0.9	-1.96	-1.54	-2.19	1.92	-1.12	-2.03	4.65	3.56	1.97	3.23	0.03	3.03	3.03	-3.82	6.24	-0.22	-0.26	2.13	3.72	9.18	-6.2	-2.56	1.98	-0.77	7.49	7.27	-2.12	2.11	2.36	2.08	2.38	2.62	2.96	-2.87	8.26
SKF-86055	32.8263	1.7	-0.68	0.77	-3.51	0.77	1.15	-1.32	-2.22	3.65	1.44	-5.15	-1.56	-1.67	-2.9	4.76	-10.2	1.6	-2.78	-3.58	2.36	2.47	1.33	2.37	-3.03	-3.16	2.78	-5.85	6.26	-0.6	-4.56	1.23	1.66	10.74	0.99	0.51	3.49	-2.59	2.1	5.99	-4.27	0.59	0.56	4.78	3.03	1.79	3.54	7.82	3.45
Pearson correlation coef.		0.0751586	0.0273824	0.125092	0.194488	0.0654119	0.0150743	0.181774	0.213422	0.0340435	0.107856	0.0551783	0.140602	0.116705	0.171475	0.0809681	-0.017389	0.108752	0.237112	0.202176	0.173358	0.187863	0.18079	0.173662	0.191486	0.192948	0.122942	0.0600814	0.0928429	0.112977	0.0930535	0.045546	0.117694	0.118139	-0.209272	0.023212	-0.0134586	-0.0356696	0.243451	-0.0193188	-0.0222955	-0.0440402	0.173393	0.230068	0.239761	0.344404	0.348958	0.184597	0.206475
z-score		1.35105	0.502531	2.23787	3.47036	1.17794	0.283938	3.24456	3.80664	0.620834	1.93177	0.996194	2.51333	2.08891	3.06164	1.45423	-0.292619	1.94768	4.22737	3.6069	3.09508	3.35271	3.22708	3.10049	3.41705	3.44301	2.19969	1.08327	1.66512	2.02271	1.66887	0.825121	2.10648	2.11439	-3.70051	0.428464	-0.222813	-0.617286	4.33996	-0.326892	-0.379759	-0.76595	3.09571	4.10228	4.27442	6.13291	6.21379	3.29469	3.68326
% inhibition
Nanosyn 1 µM	UNKNOWN	JAK1	TYK2	JAK2	JAK3	FER	FES	ABL1	ARG	CSK	BMX	BTK	TXK	TEC	ITK	BRK	SRMS	PTK5	BLK	LCK	HCK	LYNA	LYNB	FGR	FYN	SRC	YES	EPHA2	EPHA4	EPHA3	EPHB4	EPHB3	EPHB2	PYK2	SYK	ZAP70	LTK	ALK	ROS	INSR	IGF1R	IRR	DDR2	MUSK	TRKA	TRKB	TRKC	RON	MET
GI261520A	-16.9355	3.3	-1	0.06	0.67	4.76	1.33	4.79	4.53	8.35	2.81	1.33	3.98	4.49	1.7	9.39	0.6	0.42	6.3	7.05	8.33	6.36	4.75	15.45	10.22	8.82	22.88	0.85	5.92	3.28	0.41	1.66	6.18	5.66	-1.05	1.84	-0.07	0.87	3.14	3.05	0.08	2.07	2.34	1.74	1.61	2.63	0.85	4.46	2.39
GI261520X#4	54.0988	3.3	-1	0.06	0.67	4.76	1.33	4.79	4.53	8.35	2.81	1.33	3.98	4.49	1.7	9.39	0.6	0.42	6.3	7.05	8.33	6.36	4.75	15.45	10.22	8.82	22.88	0.85	5.92	3.28	0.41	1.66	6.18	5.66	-1.05	1.84	-0.07	0.87	3.14	3.05	0.08	2.07	2.34	1.74	1.61	2.63	0.85	4.46	2.39
GR105659X	98.9462	12.7	6.88	3.79	13.33	22.14	6.81	15.02	9.37	4.47	7.52	0.47	8.68	10.2	14.62	4.05	-4.06	3.64	22	8.53	14.6	12	9.08	15.41	7.65	15.25	13.58	2	3.3	4.39	2.84	3.73	9.85	44	-3.48	7.74	36.72	25.36	18.58	23	12.46	2.83	3.76	32.06	70.6	78.01	77.53	2.23	10.07
GR269666A	9.10725	5.36	-0.14	1.7	2.4	6.1	3.02	11.31	9.97	30.9	5.59	1.7	4.47	8.08	1.07	5.84	-2.82	0.81	7.6	9.45	11.48	10.34	8.65	18.21	5.58	12.8	9.72	0.81	11.69	4.41	1.8	6.08	12.77	13.42	-0.79	-1.31	2.52	5.36		8.19	3.88	3.31	1.06	3.78	0.18	3.35	2.9	5.82	7.9
GSK1023156A	23.9455	3.98	-4.77	2.84	0.23	3.22	4.01	9.67	7.23	2.18	4.96	-0.19	5.57	4.76	2.17	7.25	-2.44	3.29	3.7	5.49	7.03	6.01	3.34	6.14	6.19	12.87	7.85	0.39	9.89	3.38	3.37	6.83	10.93	6.52	-0.37	-2.62	6.11	6.94	10.13	5.25	3.04	3.4	1.6	7.28	5.34	4.07	3.41	9.57	6.5
GSK1030058A	48.6958	-0.23	-3.12	5.28	10.72	4.19	3.74	12.28	5.92	0.42	6.66	1.6	7.15	6.98	1.09	4.35	-3.45	2.31	22.41	32.19	28.06	19.65	14.74	17.21	56.31	24.74	27.02	3.86	4.17	3.54	3.16	6.47	10.28	10.69	1.09	2.18	6.79	12.36	12.31	5.96	0.25	-0.14	2.44	48.06	3.03	14.87	16.92	1.46	6.35
GSK1030059A	7.57804	2.47	-0.07	-0.01	-1.59	7.96	2.74	10.74	10.39	3.13	2.58	1.75	5.24	5.16	6.89	3.98	0.82	2.94	4.29	9.66	9.81	6.9	6.9	6.26	8.03	6.06	6.19	2.23	10.56	4.66	3.47	3.29	9	-0.9	-5.75	-3.94	3.33	3.72	7.62	-0.63	1.09	3.18	5.22	3.03	1.61	2.56	4.16	19.99	13.49
GSK1030062A	36.3373	8.12	1.47	-0.19	14.65	3.02	0.64	18.74	11.82	0.02	3.07	-0.85	3.4	2.14	1.76	-0.8	1.35	-0.25	7.34	11.23	10.07	10.95	8.58	6.42	8.11	3.6	6.88	-2.94	4.19	1.92	1.55	0.33	3.29	-5.44	1.81	1.15	1.07	0.78	2.67	1.7	-0.15	-0.76	-0.91	2.19	8.1	7.43	16.17	-1.06	-4.49
GSK1173862A	23.0161	-0.81	-3.62	2.51	-3.27	84.4	81.27	9.3	3.99	4.58	5.71	-1.31	6.47	9.82	6	67.76	22.11	20.54	6.81	6.22	11.88	7.83	4.64	7.28	16.13	14.55	9.04	-1.1	4.53	4.27	4.67	-1.82	15.82	97.69	75.8	28.67	95.51	86.26	81.24	96.2	94.8	97.04	4.82	12.22	5.65	6.11	5.51	13.12	20.57
GSK1220512A	1.37306	2.03	-2.61	2.59	11.55	82.85	81.72	3.4	2.78	0.44	5.02	-0.07	5.7	3.59	5.47	31.17	7.98	12.66	3.73	4.79	7.94	2.96	1.29	5.03	9.69	10.45	7.33	-0.92	6.43	1.28	1.31	2.03	1.15	97.76	35.91	23.46	96.04	88.84	81.8	101.84	101.28	96.66	0.35	13.17	4.26	3.09	-0.43	-0.44	0.66
GSK1326255A	8.40416	20.84	-2.78	2.85	0.07	82.38	80.53	8.95	5.54	6.03	6.36	-1.71	6.29	7.76	7.34	64.75	14.83	19.33	8.52	9.44	11.51	11.2	7.3	7.49	25.13	15.3	19.32	-0.82	12.93	4.22	2.91	2.33	8.57	96.81	73.39	29.31	94.99	86.58	81.27	97.29	93.64	97.24	3.39	15.04	3.87	9.14	7.22	8.86	22.95
GSK1392956A	25.9302	12.34	-2.95	1.56	-8.11	60.17	20.12	0.53	1.38	6.92	4.34	-4.6	-0.56	1.93	-1.4	7.68	-0.49	4.03	0.03	-2.81	5	9.54	7	1.14	-0.08	9.14	12.27	-3.57	12.47	-0.58	-3.91	-0.23	6.9	96.55	-2.57	5.52	88.65	69.53	60.04	116.5	92.61	77.98	1.21	3.79	1.99	5.92	4.57	2.76	3.3
GSK1713088A	-7.23504	-2.49	0.45	1.42	1.56	15.99	8.02	10.11	12.32	0.71	0.44	0.8	3.46	3.16	1.18	14.75	0.37	0.23	4.43	4.94	7.31	2.61	1.89	4.19	3.01	6.62	1.57	0.75	9.42	2.51	0.69	-1.18	13.7	92.37	2.76	0.24	68.76	78.19	38.9	87.95	91.76	37.57	9.57	8.65	5.14	3.41	5.25	6.9	-2.15
GSK1751853A	24.4102	-3.81	-1.21	2.21	6.68	53.19	59.17	-0.09	-1.11	-3.02	3.16	-1.36	3.01	1.94	4.16	3.54	0.82	1.24	-0.42	0.75	2.73	-0.57	-0.54	0.3	2.53	11.77	1.04	0.53	4.41	0.43	2.98	0.18	3.39	93.4	3.08	3.22	80.73	82.31	73.65	88.17	87.68	44.33	-0.55	8.69	0.01	0.84	-0.99	-1.15	1.99
GSK180736A	20.4682	70.26	26.3	35.12	30.77	2.17	0.3	8.74	19.73	1.35	1.24	-1.83	3.78	2.37	1.33	5.55	2.69	1.47	3.91	3.1	2.81	2.69	1.73	0.7	4.69	4.28	3.94	-2.18	4.52	2.14	0.92	1.2	5.02	8.37	1.72	1.91	1.52	3.89	29.2	4.22	8.59	0.72	0.08	5.88	3.3	4.06	5.04	21.42	14.91
GSK1819799A	32.7746	8.87	-2.8	2.37	0.51	75.63	63.66	5.63	5.35	7.02	4.13	0.06	3.5	5.87	5.92	8.17	5.01	4.07	4.31	2.86	9.23	8.65	6.2	4	0.99	8.5	8.64	-0.38	11.15	6.01	2.84	6.24	12.59	96.37	-7.57	7.8	91.78	80.74	54.66	95.46	89.76	82.3	1.98	10.54	0.85	6.6	4.58	2.96	1.52
GSK182497A	8.92049	4.66	-2.89	1.89	1.63	-0.03	3.06	8.35	6.24	2.76	3.3	0.74	4.84	6.52	1.42	4.14	0.93	1.4	4.23	3.02	10.54	4.57	3.94	4.75	1.7	6.56	3.86	0.86	8.32	4.79	3.92	5.69	14.09	3.98	-0.76	3.33	3.95	5.03	4.65	3.06	2.88	1.4	1.98	3.36	0.1	2.03	2.78	5.82	6.26
GSK192082A	14.1323	-0.58	-3.06	2.64	1.79	-0.34	3.23	4.84	5.21	7.41	2.73	1.29	3.99	5.79	1.96	5.56	-2.79	1.79	2.43	3.76	5.6	3.68	1.7	1.88	1.8	6.91	-0.6	2.25	6.16	4.34	4.36	5.16	4.8	7.74	0.53	-3.28	2.99	4.55	3.52	6.61	2.91	1.47	1.39	3.77	3.06	1.6	1.74	3.52	1.15
GSK200398A	34.8916	3.26	1.01	-1.59	1.24	0.92	-1.2	2.55	2.25	4.15	2.39	1.05	2.69	2.89	-0.49	2.7	2.01	-1.26	6.27	6.67	3.3	1.11	0.75	11.25	8.19	-0.98	23.08	-2.68	1.79	0.9	0.96	2.72	1.97	-1.26	0.67	2.2	-0.87	0.05	-0.29	1.79	-0.43	-2.28	0.22	-0.19	2.5	-0.38	1.3	2.37	1.77
GSK204925A	35.0465	-5.52	-2.99	0.41	-0.4	1.49	1.71	13.7	8.26	2.94	3.43	0.02	3.1	4.4	2.27	4.33	-2.68	1.86	6.17	5.88	11.19	9.45	7.19	7.7	2.86	12.89	4.7	0.66	3.61	4.07	2.56	2.11	6.52	4.2	-0.89	0.59	1.98	5.89	6.98	0.56	2.07	2.64	2.48	3.75	3.49	8.57	14.67	6.81	5.5
GSK2186269A	6.90682	-3.36	-2.82	0.18	0.18	85.23	62.33	7.27	5.11	0.41	4.16	2.65	7.54	7.6	1.52	0.03	-1.29	0.69	4.28	6	10.02	1.39	1.23	3.44	1.51	8.12	-1.83	2.11	6.36	0.93	0.73	0.49	9.31	89.96	-0.01		89.91	85.32	79.19	91.02	98.39	90.28	0.74	4.18	3.52	2.75	5.17	4.66	-6.58
GSK2219385A	17.6464	-5.28	-1.64	1.71	-3.47	22.96	10.73	0.22	-3.83	-1.53	2.46	-2.02	-0.09	1.07	-1.94	1.53	-1.33	1.16	-1.84	-1.56	4.78	2.25	0.99	2	-2.41	5.62	-3.38	-4.61	-1.31	-3.2	-3.91	-3.39	4.5	45.84	1.76	-6.34	57.54	69.91	51.24	107.4	81.64	17.14	0.56	3.08	1.31	-2.87	-1.19	8.44	1.68
GSK2220400A	16.6653	-0.74	-1.39	1.63	0.89	80.1	80.63	7.6	5.83	2.18	4.96	1.22	1.5	7.76	2.8	6.37	-0.71	2.98	7.25	4.71	8.62	4.53	3.27	7.26	2.48	8.9	-1.63	0.22	7.89	5.06	2.22	-0.74	9.33	95.7	1.95	2.99	94.44	90.8	87.7	98.07	97.91	94.33	3.8	16.67	6.12	5.34	5.36	6.45	10.08
GSK237700A	42.0977	3.27	-4.63	1.08	1.97	8.42	2.83	28.37	11.43	5.68	6.64	1.4	5.82	7.65	3.19	7.91	-1.13	4.28	51.23	19.63	43.29	28.65	21.98	32.17	27.46	30.09	33.18	1.17	14.25	6.21	4.23	3.66	14.07	13.96	-4.6	2.45	4.56	6.34	29.06	3.04	2.3	3.99	1.58	14.08	6.09	18.59	32.53	2.55	3.23
GSK237700A	49.7008	3.27	-4.63	1.08	1.97	8.42	2.83	28.37	11.43	5.68	6.64	1.4	5.82	7.65	3.19	7.91	-1.13	4.28	51.23	19.63	43.29	28.65	21.98	32.17	27.46	30.09	33.18	1.17	14.25	6.21	4.23	3.66	14.07	13.96	-4.6	2.45	4.56	6.34	29.06	3.04	2.3	3.99	1.58	14.08	6.09	18.59	32.53	2.55	3.23
GSK269962B	29.0571	12.13	-1.28	1.29	-0.45	2.2	2.83	11.11	7.99	2.94	2.53	-2.04	5.82	5.81	0.94	4.32	-0.69	0.86	2.41	4.63	4.67	4.87	2.62	5.54	5.35	7.72	4.67	-2.47	7.73	4.85	3.05	5.06	6.97	13	1.88	-1.56	1.51	3.72	11.01	7.3	1.49	0.16	-0.68	-1.35	-0.09	0.84	2.49	5	7.84
GSK270822A	33.6524	29.46	4.98	25.82	30.89	7.14	2.99	7.38	8.71	8.49	3.91	11.43	8.34	9.73	14.2	6.55	1.41	17.31	58.52	64.28	17.88	30.84	26.16	15.11	1.8	64.87	62.85	0.37	10.24	6.3	3.76	4.54	8.42	7.64	2.59	2.98	3.95	7.11	14.51	4.45	6.6	1.74	0.24	5.45	2.53	4.38	5.78	67.51	40.34
GSK299115A	49.297	36.64	3.29	23.52	17.99	1.24	2.35	7.38	3.97	4.23	2.22	3.13	0.6	6.35	0.67	3.02	-3.08	7.47	18.33	30.03	7.31	9.96	7.24	6.08	2.37	24.89	19.96	0.57	4.28	2.8	1.59	2.88	12.49	8.74	1.43	2.3	0.02	3.88	8.67	1.96	1.11	1.03	3.67	4.26	0.57	-0.28	1.92	15.02	5.85
GSK300014A	21.9539	3.76	-4	5.69	-0.49	7.65	5.27	6.21	6.38	4.58	7.31	0.76	6.57	7	3.04	5.98	-1.03	3.68	5.05	4.18	7.87	6.19	6.07	4.32	2.71	14.71	6.33	-0.67	10.37	2.18	2.96	4.6	7.92	4.63	1.7	1.06	6.25	4.5	10.03	4.74	4.5	2.82	6.01	8.6	7.01	5.03	3.52	4	6.72
GSK312948A	0.542838	19.91	0.53	1.19	-0.29	12.88	1.21	41.97	18.45	9.5	3.5	-0.98	5.11	2.67	2.34	7.01	7.35	1.32	18.61	13.76	23.36	22.55	19.3	13.66	10.55	17.56	21.2	-1.86	19.32	0.85	-2.46	-3.49	20.8	6.94	0.32	3.04	7.14	6.72	30.5	2.03	-6.38	1.63	4.63	12.05	8.7	16.93	27.17	7.33	13.43
GSK317315A	6.44179	5.43	-1.84	-1.12	6.44	3.58	0.25	9.42	2.94	-2.18	1.93	-0.74	2.56	-0.18	1.39	-0.61	1.04	1.39	2.3	2.2	2.14	1.75	1.72	1.98	5	-0.06	1.07	-4.03	0.47	2.63	1.77	0.52	1.95	-9.62	0.76	2.62	1.97	2.16	3.29	1.34	-0.09	-0.27	-2.22	22.36	2.53	4.65	5.65	0.45	0.66
GSK317354A	19.201	1.91	-2.96	2.08	1.34	2.23	2.21	10.44	8.41	6.65	3.01	0.16	4.16	7.4	2.33	3.49	1.21	1.73	3.72	2.27	12.16	5.17	3.68	7.33	3.27	9.03	4.23	-0.31	6.21	3.54	2.78	2.31	8.11	8.2	0.81	1.68	3.48	4.29	14.86	1.7	3.35	1.25	6.22	5.28	4.07	1.46	3.8	5.38	2.53
GSK319347A	72.6412	5.39	1.09	29.39	55	10.32	3.13	48.95	17.96	4.26	33.09	11.84	42.49	35.47	11.49	9.89	26.86	4.36	72.3	69.25	61.81	65.62	60.93	59.64	76.77	50.12	39.21	34.38	57.27	13.64	17.11	4.4	35.96	25.65	-2.95	4	7.89	9.85	68.74	5.1	5.83	3.13	8.19	50.61	18.76	57.18	56.07	8.3	15.56
GSK466314A	70.2598	70.66	37.47	82.43	68.75	3.02	2.34	9.26	7.08	5.65	4.58	2.32	6.06	8.29	7.86	23.47	-1.98	6.47	17	18.77	9.34	6.25	3.89	3.75	2.72	22.72	11.85	2.18	5.67	2.28	4.06	2.84	3.69	5.14	-0.48	2.13	3.55	6.8	17.61	1.72	3.78	1.26	1.65	23.68	3.25	3.58	6.4	23.94	17.31
GSK466317A	25.4945	51.52	-1.04	29.24	42.3	3.32	2.33	1.72	3.51	2.47	4.11	0.33	1.68	6.05	2.35	10.34	3.11	7.85	33.18	27.1	6.23	10.95	9.12	4.88	4.45	30.79	27.44	-2.1	6.71	2.48	0.29	2.94	6.01	9.35	1.05	3.9	3.88	2.26	6.5	6.02	2.67	1.79	1.35	9.6	2.71	3.55	6.01	11.36	4.94
GSK554170A	25.1331	12.53	1.52	1.31	-3.39	6.84	4.04	2.09	-2.22	3.99	2.37	-3.54	-1.53	0.43	-1.96	4.11	1.57	1.21	-1.39	-1.12	5.41	7.23	5.79	4.9	2.15	8.65	6.72	-3.81	7.66	-1.92	-2.94	-1.35	7.37	29.72	-0.6	-3.17	5.07	0.19	5.45	1.72	-4.46	2.17	1.71	3.71	2.62	1.98	3.69	7.68	2.5
GSK561866B	16.8202	13.73	5.33	-1.7	4.64	6.76	-1.62	2.03	-0.76	2.55	-3	2.06	-3.71	-1.5	-1.36	-3.37	1.96	-0.01	-2.12	0.46	-3.58	2.24	0.49	1.7	-1.61	-4.29	3.6	1.78	3.82	-1	-2.62	1.18	-5.25	8.44	-0.1	2.46	-1.19	-0.9	4.46	-4.01	-6.11	0.07	3.8	12.25	-4.23	-1.3	2.14	-3.31	4.36
GSK571989A	16.7686	6.05	-4.49	2.26	29.26	7.17	7.97	14.03	12.42	3.59	2.71	0.95	8.91	6.29	3.2	6.07	-0.97	3.93	10.38	29.75	29.58	17.67	13.8	13.71	15.31	33.17	15.53	1.71	11.57	4.27	3.86	6.12	8.25	13.66	2.34	6.88	10.31	24.53	21.62	8.87	7.27	3.31	8.53	88.28	5.94	10.13	10.43	13.1	9.62
GSK579289A	-7.672	-0.07	-7.54	2.46	13.47	3.96	3.52	7.3	2.18	5.07	6.6	-3.35	18.97	1.73	-1.75	3.15	-2.64	3.66	-0.94	4.21	12.96	6.86	5.6	4.89	-4.42	18.68	3.04	-3.66	9.83	-0.53	-1.28	-0.38	7.99	11.68	2.16	-1.32	4.72	5.48	15.46	-1.99	0.05	3.03	4.56	40.77	8.12	7.84	9.09	9.84	5.01
GSK605714A	13.8701	3.27	-3.25	3.4	0.37	3.22	3.83	5.76	4.08	2.12	5.58	-0.13	5.36	5.31	2.32	3.57	-5.88	5.68	3.47	4.47	9.92	4.69	4.65	4.6	3.66	12.37	3.66	0.98	8.05	4.65	2.03	3.63	8.22	11.3	0.26	1.01	5.79	6.43	17.52	6.94	4.13	2.24	2.53	8.58	6.42	3.6	4.79	1.15	5.8
GSK614526A	8.88877	2.18	-1.89	-2.12	0.33	0.7	4.12	-0.45	2.28	-0.82	-0.7	1.17	1.67	1.67	0.41	2.47	0.87	0.68	1.76	3.66	1	1.33	1.89	2.16	1.07	-2.58	2.07	0.02	2.58	-1.12	1.1	0.62	-3.01	22.98	-4.11	-0.24	2.22	1.45	0.45	-1.35	0.19	-0.44	2.67	-3.74	-3.52	0.79	-0.37	-2.78	5.81
GSK619487A	29.0055	3.51	-1.36	2.39	-1.24	3.91	5.88	3.17	3.67	1.26	7.52	0.56	3.86	3.33	2.09	1.62	1.37	2.25	3.31	4.05	7.03	4.35	2.89	4.57	5.91	11.44	5.89	0.34	6.59	3.69	1.63	4.06	4.11	45.29	1.12	1.77	3.06	4.92	6.9	3.32	2.36	2.07	1.03	5.05	3.24	1.02	-0.14	0.48	-3.51
GSK620503A	20.228	12.16	-2.58	1.06	-2.1	1.93	3.59	6.04	5.07	5.4	7.6	-0.9	12.43	5.71	-0.8	5.71	-1.13	1.82	4.55	7.42	7.14	9	5.99	3.24	5.17	10.91	8.03	3.67	12.71	2.83	3.21	5.99	8.83	14.13	1.28	4.08	2.67	4.91	6.41	5.27	-0.61	1.32	2.13	1.32	-0.4	3.15	2.92	2.73	8.57
GSK625137A	11.9152	4.31	-2.55	1.86	-1.1	4.57	3.92	40.16	54.19	16.1	49.65	11.79	76.11	58.7	1.74	36.91	5.81	7.89	17.49	41.61	43.71	48.79	43	26.96	37.62	59.78	36.05	56.26	62.84	8.77	36.05	21.09	57.73	13.45	1.64	28.99	6.16	5.19	14.74	6.25	5.9	1.56	27.57	3.55	1.84	3.86	4.68	2.14	3.43
GSK635416A	7.62968	1.74	-1.28	3.18	-0.38	2.21	1.64	5.19	3.71	2.28	2.39	-0.59	2.22	3.29	0.87	1.57	-2.91	2.21	2.11	2.91	3.16	2.56	1.39	2.93	5.48	6.17	3.44	-1.92	6.55	2.23	2.03	3.7	5.41	7.64	0.73	-0.59	3.29	2.88	6.55	5.39	1.32	1.33	1.38	0.83	2.94	2.48	2.33	4.58	5.04
GSK711701A	6.75193	3.15	-6.53	3.05	-0.75	5.66	5.26	3.54	3.9	4.45	6.04	-0.85	4.4	3.79	2.4	4.09	-2.15	3.5	3.34	2.89	7.93	6.7	3.95	2.86	2.81	14.63	4.52	1.53	10.13	4.11	3.61	4.65	8.13	12.06	4.05	4.12	6.74	7.26	14.61	5.04	4.41	3.46	2.64	7.45	4.22	3.12	2.2	6.97	5.98
GSK718429A	35.3685	1.7	0.52	-1.69	-0.25	5.87	2.87	2.88	6.44	2.9	-0.27	3.3	1.79	0.98	-0.24	16.23	-1.61	1.39	18.74	21.75	2.34	19.38	13.62	34.06	1.64	6.43	24.81	0.05	3.4	1.02	3.47	0.9	-2.78	3.88	-2.75	2.51	-0.91	0.71	0.45	3.81	0.41	-1.26	20.96	-5.2	-2.6	-0.53	8.83	23.8	46.4
GSK938890A	17.2849	2.1	0.35	6.32	4.39	4.88	5.13	10.05	1.83	-2.13	0.02	1.72	5.38	6.92	0.95	-0.34	5.92	1.5	0.29	0.18	11.91	1.01	0.53	10.15	2.07	0.1	0.4	0.2	6.31	7.71	1.73	-0.22	12.1	9.22	1.52	-0.38	9.21	10.18	11.22	-0.5	1.05	1.06	12.22	2.97	1.12	0.07	3.35	6.11	-4.52
GSK949675A	-27.8595	2.83	-2.59	3.3	-0.89	1.17	4.46	5.14	4.33	5.91	6.56	-0.61	2.46	3.22	0.12	3.09	-2.34	3.09	3.35	2.44	8.69	5.53	3.02	3.62	4.65	11.86	3.28	-0.52	8.24	3.22	2.13	4	8.26	10.63	0.91	1.49	4.95	3.58	6.96	5.58	3.53	1.9	2.04	3.32	6.23	3.59	2.5		0.4
GSK980961A	7.73294	2.7	-5.35	0.92	0.81	4.16	7.11	12.22	15.18	4.74	4.21	0.84	10.17	8.79	3.72	4.64	-2.93	1.68	6.09	5.46	11.09	6.45	3.74	7.39	4.87	11.18	2.73	1.53	5.03	3.87	2.84	4.28	9.74	7.82	-1.17	4.15	1.46	7.12	17.12	4.4	10.43	1.54	6.85	4.58	5.54	6.23	6.72	-2.44	4.68
GW275616X	35.587	6.08	-1.95	2.13	0.9	6.18	3.46	10.86	13.3	-0.23	5.84	-0.4	6.83	7.41	3.54	5.69	-1.56	5.58	8.59	6.78	17.57	11.56	8.12	13.75	4.25	12.91	9.49	1.68	3.9	3.78	3.73	2.58	10.77	27.35	-1.66	4.58	10.56	12.71	9.87	11.93	5.81	2.55	6	12.12	16.17	32.9	32.26	7.57	6.92
GW275944X	12.3407	-1.74	1.67	-0.24	4.38	0.29	0.85	8.09	12.05	-6.97	-0.8	3.78	3.92	4.33	1.38	-3.16	-2.68	0.7	11.19	3.66	6.19	4.93	4.77	9.99	0.85	6.44	5.49	-11.35	-5.42	2.43	0.71	-0.26	-1.87	0.28	-2.83	1.47	1	2.77	4.27	1.98	-2.24	-0.18	-0.71	16.19	11.83	31.21	39.24	-1.57	4.08
GW276655X	-11.3862	6.12	9.13	5.7	24.05	0.94	0.19	9.41	9.88	4.17	5.77	-2.57	0.12	4.09	-0.93	4.99	0.29	1.95	10.45	4.4	23.34	11.05	8.81	12.86	7.81	20.5	12.08	-4.92	10.81	0.23	-0.26	-3.53	7.61	19.67	-1.05	2.47	3.37	-0.11	9.22	7.36	-2.26	0.6	2.15	18.51	36.06	46.35	51.86	4.84	2.64
GW278681X	42.0977	5.33	9.24	1.03	8.16	5.06	-1.95	11.02	8.69	-6.43	0.63	-0.9	1.85	0.17	3.61	-2.23	1.32	0.76	18.22	5.83	14.07	12.13	11.32	15.03	4.85	8.01	10.37	-1.5	-2.53	-4.36	-0.64	-3.88	0.55	20.14	-3.83	-2.93	3.76	5.88	6.73	8.57	5.77	-1.01	0.83	35.86	46.69	58.61	57.01	6.3	-0.23
GW279320X	6.79136	12.66	0.66	0.42	0.84	5.08	0.42	7.99	7.59	3.65	2.55	0.33	3.71	1.43	1.14	1.77	-2.07	3.32	1.63	1.89	4.3	4.11	4.84	2.96	3.01	5.85	2.2	1.02	7.34	2.87	1.46	1.13	1.31	-0.13	0.95	1.81	2.25	1.88	3.14	4.18	0.19	1.47	4.88	0.5	2.26	4.46	3.59	0.34	5.08
GW280670X	11.3794	11.66	0.36	1.55	1.21	7.24	2.84	10.6	11.62	7.01	4.68	0.56	4.96	6.14	4.1	5.96	0.2	1.45	6.13	3.7	11.41	8.22	6.78	7.63	8.06	14.06	3.69	1.3	12.17	4.35	2.86	2.43	6.46	13.96	-3.16	3.02	4.81	5.53	4.73	2.77	4.64	3.42	3.13	12.63	17.85	34.71	42.32		7.49
GW282449A	24.1824	2.43	-3.38	1.11	1.82	7.92	2	3.36	4.75	58.21	23.39	29.1	4.56	17.73	1.9	53.2	4.63	6.16	60.8	61.12	48.47	46.08	40.71	44.2	35.67	41.79	79.93	-2.26	6.82	2.12	2.63	4.39	7.52	9.57	0.48	2.96	2.45	3.06	4.63	3.75	-0.72	2.09	1.78	2.89	2.18	3.38	2.59	2.02	4.07
GW282536X	0.455446	0.61	-0.5	4	4.14	0.93	2.97	11.4	10.05	4.79	2.79	1.48	6.66	7.22	2.45	1.67	-2.11	0.62	5.96	2.95	6.57	5.9	2.52	4.37	1.92	6.45	-0.24	3.42	7.18	3.43	2.09	2.12	5.1	9.89	-1.74	2.59	2	4.7	1.51	2.27	2.37	0.05	1.81	5.17	1.49	1.7	6.52	2.48	-0.51
GW282974X	24.1004	-0.82	-5.95	2.18	0.54	7.22	3.25	5.43	8.48	27.62	20.83	9.11	4.31	9.92	0.99	29.24	1.29	2.5	22.64	22.6	19.93	13.51	10.58	33.25	15.29	13.06	49.75	0.17	2.96	3.25	2.11	1.55	0.46	5.1	0.09	5.85	3.01	4.13	2.03	6.13	2.94	0.35	3.09	1.56	1.97	0.6	1.66	0.62	0.45
GW284372X	25.0126	2.21	-2.46	-0.74	-0.1	4.05	1.74	1	4.34	1.89	2.02	1.73	1.09	3.25	0.76	2.35	0.99	0.89	3.68	4.49	1.93	2.5	1.94	7.56	3.93	1.64	13.11	-0.47	2.86	0.71	1.67	3.5	1.06	1.9	-0.46	0.17	1.92	2.45	3.28	0.94	-0.77	0.28	1.14	1.01	-2.33	3.16	0.74	7.76	2.85
GW284408X	44.2388	20.82	18.73	1.93	8.66	12.11	5.17	25.78	19.37	9.18	7.7	4.29	7.08	13.83	5.35	8.06	3.2	8.07	33.02	11.91	21.54	30.05	23.23	26.5	10.88	30.99	27.25	3.88	16.31	9.27	5.98	5.55	20.6	46.42	-5.15	7.45	13.16	16.42	11.75	32.36	24.82	6.41	8.62	29.5	53.89	72.66	74.25	10.88	14.81
GW290597X	36.2424	23.78	-1.72	4.95	18.79	-62.56	3.18	13.29	9.85	6.51	8.26	0.06	4.42	10.48	3.12	6.65	1.02	2.76	12.16	7.02	17.75	16.12	12.45	13.41	19.18	27.08	24.09	2.41	18.22	4.65	5.27	4.37	13.29	20.94	-1.66	8.11	7.11	11.1	13.21	6.66	3.17	3.71	1.93	21.55	11.98	43.16	44.21	7.24	11.99
GW296115X	35.253	5.89	-0.6	-1.31	12.76	67.68	10.4	33.99	12.08	9.75	16.63	8.32	14.6	31.01	6.11	19.64	15.61	0.68	36.47	21.1	75.62	35.28	31.51	28.03	18.99	20.35	33.49	0.85	22.63	6.32	4.21	-4.62	17.62	80.56	10.5	8.6	78.26	58.27	79.09	10.28	4.22	6.93	16.79	11.79	16.57	33.93	41.47	16.85	19.75
GW297361X	81.6862	26.78	40.98	11.09	54.36	13.06	7.01	32.91	21.77	3.86	6.44	0.29	10.81	10.64	8.24	4.82	-1.72	3.93	36.72	13.21	28.91	28.26	22.15	21.55	9.66	42.86	26.68	1.66	22.41	6.86	8.11	4.36	18.14	43.63	-8.48	5.97	10.43	15.06	17.01	11.72	19.44	4.17	3.5	51.18	51.33	65.89	66.93	39.25	43.33
GW300653X	11.9912	0.94	1.48	-0.2	1.08	1	-0.14	32.78	25.69	0.99	6.03	0.07	3.5	3.98	2.46	1.26	0.2	2.77	13.97	8.63	10.98	12.23	10.54	15.5	7.54	13.97	9.19	-1.68	5.06	1.64	0.29	1.76	3.71	-0.35	1.53	1.5	0.89	2.81	3.01	1.87	1.33	-1.93	0.19	3.81	26.08	31.49	34.89	-1.8	1.76
GW300657X	2.77133	9.66	0.98	1.38	6.2	5.14	1.67	15.16	9.41	7.78	4.33	0.4	5.17	7.13	3.12	4.41	1.01	0.41	13.38	8.27	16.3	17.72	14.68	12.49	50.86	29.18	17.05	1.75	14.99	3.58	4.17	2.6	11.09	8.61	-2.54	3.8	2.51	4.24	4.83	3.32	9.32	2.45	3.57	21.87	33.74	59.96	66.2	7.54	12.97
GW300660X	-1.42348	0.16	0.3	2.46	3.43	-76.84	8.37	15.29	9.57	9.56	6.53	1.29	3.55	12.07	3.56	5.31	1.4	3.44	17.2	9.31	24.97	15.57	12.58	19.06	17.21	33	11.76	1.88	16.29	8.06	6.29	0.13	16.25	24.18	-0.45	5.13	7.32	12.93	18.06	32.04	17.32	2.5	5.19	43.06	14.95	31.42	41.84	6	12.29
GW301789X	32.0476	29.92	12.32	0.69	6.49	11.23	2.63	13.5	7.69	7.33	4.54	-0.4	5.07	5.42	4.51	6	-0.18	3.04	19.67	9.02	11.74	21.62	17.34	12.76	7.09	19.2	15.7	1.91	12.34	4.04	2.59	2.77	8.52	24.68	-1.86	7.33	7.47	11.82	8.39	14.75	16.73	5.98	0.37	30.87	44.22	56.51	58.36	6.25	13.62
GW301888X	16.4072	8.16	-7.84	1.44	-1.24	10.52	3.11	9.51	7.06	55.27	21.51	4.82	13.71	11.87	1.51	6.35	8.06	3.88	26.3	33.03	30.63	32.08	28.73	42.16	27.73	20.1	36.96	2.37	15.18	5.67	3.25	4.22	15.3	11.8	1.5	12.43	3.97	4.24	11.78	8.05	11.51	4.95	7.23	0.22	3.31	2.87	4.24	3.46	5.85
GW305074X	33.0844	2.67	-0.2	3	-3.69	4.37	4.1	6.33	6.48	4.94	7.27	-0.86	6.98	3.72	1.44	6.68	27.21	4.15	3.74	3.54	8.5	7.49	4.55	3.52	6.7	14.23	4.8	1.12	9.77	4.64	4.33	5.23	6.84	3.05	1.56	5.52	9.99	4.7	8.1	5.95	2.95	2.5	3.44	6.35	7.89	5.74	6.01	13.22	4.15
GW305178X	45.9866	17.26	33.52	22.37	67.72	22.8	6.75	50.23	33.67	9.03	25.3	12.97	26.92	38.28	18.5	31.86	3.96	4.11	60.04	30.07	73.47	44.3	39.97	42.35	30.11	71.06	48.24	9.56	31.03	12.38	13.2	-3.76	29.14	43.23	22.35	18.72	10.09	16.07	35.26	27.78	13.74	1.85	6.09	49.48	50.41	72.02	78.45	13.3	19.37
GW335962X	50.2252	-1.09	6.88	0.27	6.44	10.52	-3.39	11.68	10.07	-4	-0.17	-1.09	-0.74	-2.14	4.72	-1.43	4.16	0.76	12.03	4.22	6.24	8.14	6.94	11.41	2.57	0.81	14.1	-3.36	-2.02	-1.74	-2.22	-3.57	-0.51	17.83	0.6	0.18	9.41	14.24	8.7	12.74	9.94	-0.64	0.07	30.86	38.27	61.81	87.09	4	9.39
GW352430A	24.2261	1.96	-1.59	1.19	5.91	5.66	-0.42	4.4	3.55	0.36	4.79	0.16	8.22	4.92	2.79	-1.07	1.2	-0.31	10.44	5.75	6.49	6.56	5.45	10.82	4.54	9.5	11.38	-1.98	5.47	0.71	0.87	2.85	5.15	20.11	-2.6	13.66	1.43	4.47	9.09	5.06	1.06	0.48	1.42	24.16	19.13	45.43	41.88	5.76	15.4
GW405841X	14.9625	12.25	51.52	6.21	7.25	7.48	4.01	21.2	15.39	5.89	7.64	0.81	12.35	7.75	3	6.95	75.88	7.02	11.64	15.33	18.29	17.13	12.93	9.32	22.52	19.56	12.17	0.89	12.15	4.62	3.68	3.26	7.02	13.75	-1.69	5.41	33.96	15.04	9.41	3.99	2.72	1.64	7.08	8.06	6.54	8.43	12.09	3.36	8.25
GW406108X	42.3599	7.05	26.36	6	66.91	11.46	2.89	21.5	15.29	7.85	5.27	1.76	11.2	9.55	3.21	6.88	59.74	7.16	19.1	12.83	17.38	18.88	16.17	11.55	20.67	15.47	15.77	-0.21	14.32	6.1	2.52	5.53	14.97	34.63	-0.93	3.97	44.16	20.77	11.15	3.98	4.7	2.14	6.8	8.26	20.96	29.08	47.14	18.77	15.74
GW406731X	24.095	4.21	-3.53	2.05	0.99	2	3.05	62.85	57.43	24.82	29.61	2.92	22.49	20.52	1.55	50.25	12.67	6.54	13.57	30.53	37.49	46.24	41.85	20.95	19.99	38.21	18.75	40.22	66.57	16.19	38.66	11.85	56.39	10.06	-1.42	-0.01	4.87	4.4	6.7	0.15	2.99	2.83	10.33	3.88	0.47	4.35	6.12	7.09	11.5
GW407323A	15.4869	-0.48	2.43	-1.87	2.02	3.05	-3.65	12.72	9.86	-6.6	-0.09	-0.23	0.27	-1	1.31	0.1	52.98	3.29	5.56	4.41	7.14	6.57	4.62	5.44	8.82	-0.25	6.08	-4.26	-2.56	-2.41	-2.45	-4.71	-1.17	6.43	0.99	-1.62	17.39	1.3	7.73	1.87	0.82	-2.21	2.46	2.75	2.45	9.18	16.65	2.87	4.73
GW410563A	15.0131	12.6	-3.35	0.53	2.14	7.9	3.54	78.49	65.15	16.83	13.02	15.88	29.51	36.6	1.28	65.49	18.72	19.92	48.95	72.24	75.14	83.88	80.83	46.22	56.25	70.55	41.95	10.61	49.93	16.73	36.9	2.9	41.35	18.9	0.27	1.79	24.81	13.84	10.18	6.96	10.98	3.05	9.45	7.42	2.17	6.25	7.05	2.44	9.16
GW416469X	44.8942	14.2	17.16	2.09	20.42	8.18	0.4	21.33	4.52	0.76	1.7	-0.24	4.14	2.35	3.68	2.14	3.48	2.09	33.16	12.72	20.49	22.38	17.35	16.69	13.05	27.38	14.31	-2.52	1.13	3.13	3.08	1.83	5.77	31.68	0.31	5.7	2.8	8.32	8.86	6.31	11.87	3.14	2.54	46.81	46.22	65.2	73.06	7.23	4.48
GW416981X	42.491	12.66	4.42	12.3	45.55	11.13	-0.27	36.29	20.35	-1.85	-1.5	-1.1	4.75	6.56	5.29	-2.63	3.32	1.92	28.58	13.88	38.5	24.31	20.45	31.96	71.6	39.47	22.14	-3.24	1.79	0.31	1.51	-4.87	-4.93	16.46	-2.67	1.21	4.2	4.93	15.31	2.17	1.72	0.22	2.05	51.3	30.37	40.23	48.45	16.74	13.34
GW429374A	-0.549561	1.97	6.13	3.68	15.85	9.05	2.85	8.78	5.72	-1.69	4.31	1.61	6.14	8.99	2.67	10.7	57.94	5.49	10.78	13.25	11.12	11.11	9.06	7.55	10.48	12.11	5.79	0.76	5.16	3.94	3.11	2.28	11.03	9.16	-2.96	-8.3	22.96	9.22	18.32	0.1	4.14	2.51	5.97	5.67	12.84	12.17	24.08	8.32	5.75
GW432441X	3.99482	-1.5	-0.46	1.34	-1.11	3.53	7.85	55.84	64.3	23.03	48.17	7.17	34.72	39.1	1.69	66.24	19.26	13.1	17.73	40.98	51.09	57.13	52.26	24.56	32.38	49.24	23.44	49.58	61.39	17.62	49.69	6.12	52.78	6.54	-0.86	-0.7	5.56	14.22	13.74	3.08	6.14	2.02	4.31	4.49	-0.56	0.99	2.73	4.22	-0.63
GW434756X	11.089	-0.62	-0.08	1.23	0.18	0.75	0.96	9.29	7.98	2.22	1.42	-1.29	7.59	2.64	1.56	7.58	0.28	1.58	2.66	5.7	5.95	6.12	4.71	6.02	1.04	5	5.66	-1.41	11.68	5.1	4.73	8.05	17.74	4.06	0.32	2.32	0.03	1.88	3.41	4.03	0.31	0.71	5.54	3.5	0.45	0.3	-0.76	3.94	3.37
GW435821X	6.70397	2.56	-0.58	2.93	1.29	1.87	1.94	66.05	59.31	25.53	37.45	2.64	27.88	32.24	2.12	72.77	31.64	14.2	22.97	44.14	65.31	60.99	57	38.14	36.17	54.25	32.2	47.23	69.17	19.54	46.15	9.99	56.66	8.75	0.5	2.46	3.91	4.41	6.31	2.45	2.8	1.71	9.65	3.91	1.48	0.87	0.56	4.46	6.76
GW439255X	-5.5309	7.09	-2.24	3.69	6.16	3.02	2.34	31.91	36.2	32.91	47.28	12.76	36.92	30.16	2.71	67.5	43.35	20.1	21.7	26.77	51.49	57.17	53.38	34.03	39.08	58.57	31.06	60.75	80.59	22.42	70.42	49.22	67.95	7.22	0.64	1.02	2.98	5.54	10.38	4.74	2.33	1.64	2.49	3.99	2.95	5.2	5.85	8.66	5.5
GW440139B	38.5058	3.25	-4	3.62	0.79	8.05	8.97	89.41	95.72	57.07	69.19	34.46	82.28	83.4	2.42	96.88	39.81	68.23	61.8	76.61	87.9	94.33	91.89	82.67	88.51	90.39	90.74	80.17	90.94	87.51	95.12	53.28	91.9	17.56	1.9	4.03	49.67	34.14	7.97	5.51	4.82	3.66	73.99	5.77	4.34	2.4	4.64	4.51	5.41
GW441756X	47.4286	-6.11	0.73	2.77	4.53	20.83	2.19	44.7	20.93	-0.79	4.89	3.46	6.47	8.75	15.72	2.28	0.18	3.75	48.33	25.46	42.08	41.83	35.95	43.99	15.37	42.2	45.13	0.79	6.23	4.83	5.16	-0.71	12.04	25.21	-2.64	11.51	5.51	9.81	10.13	20.08	8.98	1.8	4.03	12.78	66	75.45	71.61	0.13	5.5
GW441806A	-3.69567	4.82	-2.7	2.27	-3.88	11.86	3.8	71.09	68.58	43.39	66.3	7.14	45.32	64.98	-1.93	86.28	48.09	33.82	48.11	42.52	74.94	78.36	73.92	51.51	52.27	69.41	41.3	84.42	87.62	34.84	46.2	5.69	61.46	12.08	-1.42	-34.19	27.84	4.03	11.69	8.18	-2.05	2.21	6.08	2.94	3.5	3.06	8.05	8.76	8.95
GW442130X	81.6426	0.51	-1.22	3.2	5.39	9.31	4.41	27.92	15.11	3.65	6.48	2.07	6.65	10.27	3.95	3.92	14.66	2.12	10.7	8.22	12.52	14.36	9.46	11.62	26.27	17.09	12.93	3.18	6.4	5.49	4.26	5.59	7.78	39.1	-0.96	6.67	5.69	6.47	26.15	6.87	2.09	1.02	10.57	5.9	61.66	89.24	93.93	7.63	4.03
GW445012X	-12.4349	-1.32	0.52	2.41	-0.59	3.37	-0.68	57.27	51.33	24.64	42.36	7.27	35.56	38.19	-3.29	61.86	9.33	17.32	16.2	29.99	58.86	72.38	67.82	29.57	29.56	59.01	32.95	44.44	80.91	16.06	45.71	2.29	65.93	-2.35	-0.51	-4.22	-0.39	-1.77	1.85	4.95	-5.13	1.08	36.76	5.15	0.47	0.22	1.16	0.77	1.41
GW445014X	-0.112601	2.48	-3.44	2.6	-3.71	5.39	4.62	40.45	35.68	10.57	22.8	0.37	22.66	23.41	-1.73	56.05	8.71	11.04	5.69	9.89	44.86	48.7	43.49	21.31	15.07	47.22	17.18	17.3	43.56	5.3	74.1	2.92	29.25	7.83	1	1.58	5.04	9.12	11.75	2.79	-3	2.34	21.2	6.78	6.89	4.39	2.7	-0.69	1.88
GW445015X	5.87375	12.65	-3.23	1.45	0.49	4.88	1.6	25.93	16.14	9.89	16.08	1.29	24.53	16.41	2.59	14.53	0.97	1.8	6.2	7.19	20.11	18.88	14.95	9.23	10.75	13.65	9.93	3.92	26.08	6.47	9.19	4.91	19.69	5.23	-0.24	2.36	2.98	4.22	5.86	2.34	6.92	2.86	5.42	3.97	1.73	4.3	5.34	5.25	5.5
GW445017X	-20.5623	10.63	2.16	1.2	2.32	3.78	0.02	33.61	21.1	6	8.42	2.01	16.03	10.2	2.43	10	3.3	0.05	4.55	5.49	11.29	11.34	8.12	9.91	6.88	7.14	7.95	2.6	14.99	1.99	4.63	1.05	8.47	-0.21	0.31	1.12	1	0.92	2.7	-1.65	5.76	-1.16	6.62	8.03	-0.75	2.71	3.94	7.21	4.48
GW450241X	12.5592	-10.06	-3.91	1.71	0.86	1.64	2.33	45.85	12.91	0.54	4.87	2.98	8.4	7.25	2.29	3.98	-0.17	2.05	4.46	4.94	10.03	5.8	4.91	11.65	3.44	10.25	-1.48	2.3	5.6	2.85	1.84	2.63	11.11	5.62	-0.49	0.77	0.4	4.03	4.93	1.65	3.86	2.06	6.62	0.76	1.65	3.79	3.49	6	1.69
GW458344X	34.8879	3.09	2.63	-0.44	0.31	7.85	1.63	4.58	8.69	3.48	2.83	1.5	4.01	4.27	0.9	3.58	3.61	-0.05	9	4.38	3.34	5.29	3.6	6.29	1.98	2.91	6.08	1.78	3.95	0.86	2.02	4.16	3.46	0	-0.41	0.77	1.64	2.74	3.62	0.42	1.06	-0.21	0.34	-4.43	-4.92	4.36	5.53	-0.11	3.8
GW458787A	4.7899	5.72	-2.79	0.35	-1.45	0.38	3.54	5.59	4.87	9.28	8.85	6.4	3.39	7.43	2.16	13.73	2.59	0.96	14.07	22.01	14.34	9.83	8.36	20.15	14.95	12.49	42.12	1.18	11.46	5.62	3	5.08	7.66	6.51	-0.71	2.51	4.57	2.76	8.89	2.86	2.03	2.07	2.07	1.04	2.55	4.99	5.1	3.8	4.43
GW458787B	26.0108	5.72	-2.79	0.35	-1.45	0.38	3.54	5.59	4.87	9.28	8.85	6.4	3.39	7.43	2.16	13.73	2.59	0.96	14.07	22.01	14.34	9.83	8.36	20.15	14.95	12.49	42.12	1.18	11.46	5.62	3	5.08	7.66	6.51	-0.71	2.51	4.57	2.76	8.89	2.86	2.03	2.07	2.07	1.04	2.55	4.99	5.1	3.8	4.43
GW459057A	12.5155	3.3	-2.42	2.43	0.72	2.12	5.62	12.98	20.18	20.18	31.17	0.75	4.47	12.45	0.66	51.04	11.76	4.57	33.39	12.05	17.32	14	9.56	18.24	9.92	15.39	11.44	2.96	17.27	4.9	4.98	4.35	12.83	13.32	-0.42	-2.29	4.93	5.05	10.95	5.57	10.95	2.24	5.62	5.02	10.03	4.13	2.54	3.94	4.32
GW461104A	6.70029	4.25	-3.18	4.99	3.43	4.88	-0.06	18.23	9.66	5.64	7.67	4.51	15.92	9.13	0.89	5.15	1.81	2.43	7.95	19.97	13.4	27.34	19.36	10.63	3.55	9.31	9.54	1.65	20.98	4.56	8.6	9.44	22.53	1.64	-0.34	-0.71	1.99	3.6	1.3	-3.83	3.4	1.63	10.86	2.48	1.47	4.21	2.39	-0.2	9.65
GW513184X	60.8433	3.21	0.57	8.82	4.39	4.88	4.03	73.71	71.51	5.56	21.93	2.34	5.94	12.87	4.53	14.2	4.56	3.44	65.45	63.87	41.61	65.94	62.81	49.63	47.5	78.98	64.88	11.41	17.11	8.46	9.64	-2.55	18.22	14.24	43.15	9.72	6.55	6.69	31.2	2.58	3.81	2.41	13.57	43.75	14.3	33.07	34.57	64.45	88.64
GW549034X	15.0499	-0.06	-0.21	1.39	1.16	8.61	2.57	6.01	3	-0.41	3.8	2.63	6.72	7.35	0.89	3.44	2.1	1.69	3.02	3.03	8.93	2.16	0.98	4.31	0.78	6.84	-1.08	0.64	9.13	3.08	1.88	2.17	10.13	7.84	0.1	-0.17	1.66	8.1	15.88	1.78	6.36	2.08	2.19	4.12	2.11	-0.82	0.89	2.21	2.36
GW549390X	23.6873	8.08	-4.84	1.6	-1.89	0.57	4.9	16.5	22.67	3.75	7.49	0.49	6.4	8.61	1.67	7.06	2.19	4.95	5.16	10.93	13.31	9.62	7.76	14.99	15.14	14.29	6.64	0.47	12.06	4.8	5.49	6.32	12.87	14.33	3.14	1.41	6.52	3.91	5.92	6.98	5.2	2.61	7.24	4.33	6.98	9.78	8.89	9.16	6.02
GW559768X	8.14594	11.84	9.66	2.12	0.26	18.53	39.43	85.49		94.23	93.16	77.27	83.81	82.71	1.21	102.99	68.96	95.66	91.41	97.09	89.91	96.71	96.16	81.76	94.13	95.11	99.04	95.7	93.48	81.47	95.59	97.27	86.35	41.3	-3.99	1.31	10.21	8.35	8.68	8.39	3.85	3.19	79.69	5.56	2.38	5.52	7.31	6.07	-0.38
GW561436X	15.6843	0.31	-2.44	-0.42	-1.11	-0.62	1.43	6.61	5.29	3.45	2.56	-2.34	12.31	3.17	0.51	2.88	-0.99	0.3	-3.55	0.11	1.1	1.87	1.81	1.53	0.92	3.58	3.79	-0.16	15.63	4.31	2.45	4.39	24.5	0.44	-1.91	1.15	-0.2	0.32	1.91	-1.67	-2.63	0.6	15.81	-0.28	-2.02	0.68	-1.48	0.41	3.65
GW566221B	9.19464	0.69	0.61	1.93	0.54	1.36	3.78	7.39	4.08	5.24	6.49	2.66	3.86	6.39	1.57	10.89	3.19	0.27	11.48	14.43	9.64	8.56	6.66	14.92	12.21	10.94	26.18	0.15	5.86	5.01	4.04	4.34	7.45	3.38	3.66	2.06	11.42	9.68	4.27	2.56	2.16	3.03	1.8	4.59	4.8	4.13	4.88	2.31	9.58
GW567808A	-1.25109	1.38	-4.13	3.35	0.32	0.74	4.12	8.69	8.35	3.02	6.44	0.46	5.59	4.52	1.4	3.19	-3.22	3.25	6.32	7.98	11.71	5.36	2.74	3.55	0.05	15.81	5.33	0.55	8.61	2.34	2.19	3.57	6.28	12.59	-0.03	0.41	4.64	5.12	8.72	3.04	11.55	3.38	2.9	9.15	7.21	17.5	10.14	3.05	4.91
GW568326X	-3.56458	1.9	-2.71	-1.98	-0.29	7.28	3.62	0.4	3.62	1.17	0.94	0.4	6.52	4.1	0.43	-4.29	-1.94	1.04	1.08	4.27	-0.25	2.06	2.59	4.08	2.33	1.39	1.92	-0.02	5.34	-0.28	1.91	3.25	5.83	0.52	-1.5	-1.16	2.62	5.16	2.24	2.01	1.35	1.01	5.28	-0.61	-4.55	0.48	1.1	-2.78	0.01
GW568377B	17.698	-0.53	0.15	-0.95	0.82	1.52	0.27	0.92	3.46	4.64	3.4	0.8	1.96	3.04	1.03	8.3	-0.79	0.98	7.84	8.23	5.65	4.27	4.32	12.6	7.94	4.6	21.93	-2.19	6.25	2.32	1.51	2.98	7.96	1.57	0.23	2.26	1.37	1.21	2	1.13	-0.73	0.44	7.08	3.07	1.88	4.41	1.74	-1.8	4.88
GW569293E	18.8078	-4.2	-1.77	0.99	1.33	2.56	2.62	11.49	7.2	1.58	3.3	0.45	6.39	5.41	0.19	5.03	-0.71	1.35	2.83	5.83	5.92	7.02	4.51	8.24	4.88	8.49	1.85	1.9	13.34	3.67	7.56	1.45	28.19	7.75	0.36	-1.3	-0.25	2.86	6.03	3.33	1.03	1.53	19.27	6.98	1.07	1.1	2.72	1.65	5.11
GW572399X	31.9602	5.63	2.33	3.74	3.55	4.95	4.88	37.9	42.02	5.89	5.05	1.06	5.69	7.4	2.34	4.41	0.22	1.36	4.76	6.21	10.65	12.42	9.48	10.09	5.41	18.33	7.73	3.5	12.04	4.57	1.72	3.33	7.75	19.81	-1.05	2.94	6.46	6.29	13.1	4.14	3.81	1.16	4.71	12.44	8.51	15.43	16.67	6.45	-0.71
GW572401X	39.6418	0.33	0.12	1.73	2.16	4.52	-0.42	28.05	36.61	5.35	7.38	3.38	24.95	11.9	2.62	3.3	3.53	9.88	31.44	24.84	28.1	34.76	28.91	38.84	45.22	56.36	58.58	2.14	13.75	2.35	7.93	0.54	15.14	16.48	-0.04	-0.02	-0.4	4.19	19	2.35	7.98	0.72	17.53	6.08	41.48	41.46	35.23	-1.9	4.3
GW572738X	7.9911	-1.49	0.85	-1.01	2.45	1.99	-1.66	1.47	1.82	-5.02	-1.62	-0.23	1.71	0.35	0.32	-1.93	1.79	-1.09	0.42	4.08	0.95	0.22	0.82	1.21	3.17	-4.48	-1.67	-2.44	-0.99	-1.65	0.07	0.77	-0.34	-8.67	0.42	0.2	-0.82	1.02	0.32	-1.12	0.01	-1.27	-1.14	1.48	-2.78	-1.97	-1.95	-3.33	4.86
GW574782A	9.50051	3.56	-3.76	-0.24	-1.51	1.94	3.27	5.35	4.76	3.7	1.86	1.16	4.38	3.4	2.16	3.52	-1.62	2.29	4.36	5.95	5.75	10.36	2.28	4.93	4.69	7.74	7.92	0.59	7.84	2.73	3.55	3.77	5.29	7.02	-5.62	2.41	3.64	4.07	6.52	2.62	-0.18	2.56	1.84	-0.25	-0.59	2.63	1.42	-4.8	5.8
GW574783B	24.4445	1.78	1.7	1.05	2.44	10.36	0.08	3.7	5.67	5.6	4.31	0.13	1.47	0.89	1.43	14.65	-0.79	2.22	7.53	9.7	5.85	6.25	5.08	11.53	9.03	3.9	39.37	-2.31	9.95	1.66	2.4	2.9	11.53	5.81	1.51	-0.02	4.23	4.89	4.36	1.45	-0.77	-1.47	9.08	4.27	4.84	2.87	2.17	5.38	7.4
GW575533A	63.341	7.81	5.03	3.43	10.7	4.34	3.66	57.98	57.15	-1.08	4.92	2.81	17.83	9.41	3.7	2.71	2.69	4.33	24.06	21.24	30.19	37.33	32.92	31.43	26.1	54.04	35.7	2.73	1.61	1.63	6.24	-5.15	-1.55	1.04	0.42	1.27	2.24	4.78	24.48	1.42	2.03	-0.92	5.66	19.17	14.13	27.08	27.15	5.46	1.69
GW575808A	55.8182	32.66	16.87	45.75	14	23.4	10.74	79.5	77.12	35.43	56.72	29.06	43.71	57.07	0.3	91.54	41.03	87.61	71.23	72.18	83.45	90.46	88.85	72.76	89.36	90.66	78.5	23.28	62.86	33.88	29.06	-0.39	38.58	47.76	14.24	6.83	15.94	10.86	61.35	13.7	17.17	3.49	30.01	26.74	6.07	21.65	11.51	13.34	6.87
GW576484X	7.31571	13.35	-3.56	1.17	-0.15	1.93	2.85	2.75	4.05	2.03	3.77	-0.77	3.02	4.26	0.72	5.42	-1.42	3.48	3.9	3.95	4.98	6.94	4.94	2.16	2.37	8.28	5.19	1.21	6.97	1.95	0.47	3.96	4.49	10.37	1.13	-2.61	3.49	2.6	4.01	6.44	1.69	2.55	0.88	2.72	-0.52	2.72	3.16	5	3.55
GW576609A	-0.941298	9.08	-4.3	1.04	-0.12	4.93	4.91	5.75	7.14	5.15	7.73	0.99	5.13	4.55	2.41	7.3	-1.62	4.89	7.66	8.2	9.6	8.63	7.66	6.21	6	10.17	21.1	0.52	11.56	2.42	4.27	7.49	7.63	11.7	0.31	3.57	7.31	7.82	2.36	4.61	5.73	3.54	2.37	2.81	3.26	2.84	3.32	6.8	10.63
GW576609B	26.4239	9.08	-4.3	1.04	-0.12	4.93	4.91	5.75	7.14	5.15	7.73	0.99	5.13	4.55	2.41	7.3	-1.62	4.89	7.66	8.2	9.6	8.63	7.66	6.21	6	10.17	21.1	0.52	11.56	2.42	4.27	7.49	7.63	11.7	0.31	3.57	7.31	7.82	2.36	4.61	5.73	3.54	2.37	2.81	3.26	2.84	3.32	6.8	10.63
GW576924A	17.9045	0.63	-3.99	0.64	-0.11	6.08	3.4	5.78	3.87	-3.52	5.88	1.74	3.34	4.7	2.13	6.21	-3.12	1.11	5.97	7.89	7.23	5.34	1.42	9.74	9.16	8.51	30.5	-0.21	-1.51	4.32	2.22	1.61	-0.23	-2.53	-0.11	1.13	3.33	4.79	1.61	4.1	2.99	2.32	0.62	3.05	1.44	1.51	2.26	7.9	0.93
GW577921A	14.9188	5.2	-0.92	-0.51	-1.96	11.22	3.85	14.14	11.15	3.11	6.53	3.39	6.86	7.28	3.07	6.6	2.11	5.01	5.8	9.64	13.35	8.44	5.77	12.1	8.38	11.23	6.48	1.76	12.8	4.86	5.33	3.43	10.83	11.11	-4.41	4.36	4.49	9.47	11.21	3.48	1.64	3.73	0.42	2.74	4.51	8.84	9.48	1.59	1.27
GW578748X	48.8706	9.29	4.1	4.07	2.59	14.32	7.19	78.87	65.74	24.9	32.38	7.64	24.85	38.57	7.65	30.33	6.55	3.55	59.74	54.71	54.16	63.93	59.58	52.59	41.2	83.24	58.02	21.04	55.34	16.48	20.95	5.19	38.72	29.71	14.24	7.51	12.17	8.84	26.99	15.33	12.5	3.65	2.31	22.63	3.15	10.68	11.21	17.03	14.87
GW580496A	37.8346	3.08	-4.08	-1.02	-5.98	4.54	1.88	2.83	4.36	4.59	0.49	-0.34	2.31	1.49	-2.69	11.8	2.32	3.25	3.05	4.79	10.16	7.84	5.83	10.79	1.37	6.55	20.7	-2.25	10.87	1.45	-0.22	-0.23	6.61	10.1	-5.01	-1.83	4.86	1.84	10.06	1.17	-5.4	2.95	1.04	-1.75	0.51	4.04	1.45	6.32	6.53
GW580509X	33.4896	-4.39	-4.34	1.58	5.85	3.8	2.42	77.65	72.59	10.58	25.94	21.64	53.42	35.47	5.9	40.66	30.57	26.93	64.27	47.6	67.18	68.22	63.61	65.16	76.47	79.36	80.24	3.85	12	8.5	11.91	2.36	24.28	10.95	-2.39	-2.95	3.16	8.1	43.27	5.78	4.95	3.36	20		30.87	43.51	49.3	3.42	2.24
GW581744A	27.4565	4.59	-5.12	2.01	-0.86	6.71	5.19	13.25	10.14	7.7	9.25	0.35	38.36	16.13	1.77	17.05	4.79	3.97	6.11	8.13	15.57	12.14	10.63	12.06	5.23	12.89	10.94	7.54	29.71	7.21	11.38	4.65	40.31	12.24	-0.6	1.63	6.21	7.82	10.64	6.62	6.12	4.01	22.41	2.08	2.24	2.83	2.98	9.13	15.12
GW581744X	7.53419	4.59	-5.12	2.01	-0.86	6.71	5.19	13.25	10.14	7.7	9.25	0.35	38.36	16.13	1.77	17.05	4.79	3.97	6.11	8.13	15.57	12.14	10.63	12.06	5.23	12.89	10.94	7.54	29.71	7.21	11.38	4.65	40.31	12.24	-0.6	1.63	6.21	7.82	10.64	6.62	6.12	4.01	22.41	2.08	2.24	2.83	2.98	9.13	15.12
GW583373A	11.657	2.62	-0.57	-0.25	-0.24	4.1	1.62	4.26	3.39	1.54	2.05	-0.83	2.65	1.06	1.13	10.96	-2	1.48	6.7	5.8	3.96	6.07	3.42	8.63	4.61	6.34	39.12	-2.96	3.82	-1.69	-0.05	1.88	5.17	1.47	0	1.8	7.75	8.58	3.8	3.55	10.69	0.75	1.54	1.01	3.75	2.14	0.36	1.89	5.04
GW589961A	25.8865	50.71	63.58	23.61	63.69	27.7	17.08	44.8	31.4	3.77	13.83	3.74	17.22	22.42	15.1	8.92	0.07	4.47	58.27	30.87	43.83	47.13	40.87	36.23	26.48	61.85	41.48	7.25	33.67	12.79	12.19	2.98	26.07	66.79	3.68	11.87	17.27	32.17	36.79	29.69	26.69	6.03	6.94	72.99	68.75	80.21	84.63	56.26	62.18
GW607049A	21.5188	4.07	-0.96	-0.26	-0.3	2.41	0.57	13.28	28.78	5.95	1.28	-0.37	2.29	1.83	0.42	-0.38	-1.42	0.48	1.79	9.47	2.91	13.51	11.06	4.23	2.41	1.43	2.42	41.17	62.9	8.5	14.36	5.18	68	5.25	0.56	2.42	1.17	2.26	2.59	0.68	2.1	-0.57	85.25	33.16	41.6	22.01	26.12	6.24	12.34
GW607049C	18.4145	-4.92	0.01	2.1	2.49	1.11	-0.58	32.96	58.91	7.52	-0.17	2.1	4.98	5.46	0.87	1.4	-0.15	0.7	2.36	34.7	14.4	56.1	49.81	3.71	3.27	12.5	5.58	89.59	81.62	34.54	57.18	11.32	79.89	0.15	-0.54	-0.65	-2.11	2.57	0.19	-0.75	6.91	-0.55	83.47	78.7	82.99	71.76	69.52	-0.55	36.19
GW607117X	-4.81373	6.74	-1.12	-0.34	1.29	1.72	2.11	5.81	6.56	6.38	2.78	1.88	4.78	3.86	0.58	2.95	0.42	2.02	3.76	2.99	5.14	6.36	5.78	5.11	3.47	6.82	5.81	-0.3	4.3	2.95	1.73	4.32	8.63	6.48	-0.57	3.12	1.76	2.36	1.44	3.89	0.79	1.65	1.83	2.91	-1.21	3.51	3.49	3.79	-0.54
GW612286X	18.9888	66.54	33.27	72.46	27.75	36.09	10.57	69.74	69.87	67.92	64.78	34.93	61.88	63.12	7.07	55.42	12.59	11.51	69.3	82.39	67.74	87.36	85.58	57.46	85.44	92.08	70.69	71.05	75.18	15.26	54.84	0.24	65.53	84.35	42.8	32.67	33.3	39.29	70	64.7	76.8	3.74	43.06	72.48	64.07	40.96	17.28	34.43	12.3
GW615311X	4.51917	2.21	-0.44	0.42	2.6	-0.81	1.19	5.13	6.65	1.36	1.08	-1.3	2.63	0.9	1	1.77	-2.52	0.79	1.68	3.4	6.35	2.54	-0.4	2.31	0.6	0.4	2.61	-2.3	5.8	0.9	1.36	3.29	6.76	8.55	1.2	0.81	3.13	3.74	3.57	3.13	8.7	0.31	3.8	5.38	3.9	2.72	0.31	1.46	8.46
GW616030X	22.0867	1.2	-4.41	1.26	-5.16	1.14	0.27	-2.95	-1.72	4.77	3.9	-5.01	-2.94	-1.96	-3.44	4.81	-1.83	2.48	-2.7	-3.92	3.04	3.17	1.72	1.68	-3.53	4.01	2.4	-5.32	5.59	-2.11	-3.31	-0.8	4.79	9.33	1.94	-0.8	1.95	-0.48	4.3	2.93	-4.22	0.84	0.75	1.87	4.12	3.2	1.13	0.14	2.64
GW618013X	12.9525	-0.9	-0.14	3.68	-1.89	1.37	1.2	11.15	6.34	-0.64	3.77	-2.3	0.21	1.41	-1.31	4.39	0.14	1.37	-0.77	3.17	7.89	6.57	5.88	9.12	0.28	9.03	-0.45	-2.04	9	1.47	0.9	-0.85	19.68	1.42	-0.03	-4.78	1.19	-0.07	7.77	-0.49	-5.52	0.73	11.05	12.48	2.77	0.51	2.21	5.64	10.62
GW621431X	83.1678	6.56	-1.19	1.8	1.72	3.06	2.72	60.23	60.8	10.12	15.7	8.89	50.47	26.55	2.71	18.72	17.73	14.24	35.58	25.38	71.23	45.51	40.82	44.36	71.39	70.66	65.94	2.23	16.94	6.85	6.82	5.98	21.79	8.24	-2.16	1.3	3.34	2.87	16.53	2.68	3.11	3.18	17.85	4.06	9.16	20.46	29.43	3.79	7.9
GW621823A	15.8801	4.59	-0.78	3.22	2.79	5.25	1.43	6.41	5.25	5.5	3.89	0.03	2.93	4.68	1.15	7.54	2.29	2.46	4	5.97	8.65	7.93	6.38	7.51	2.14	6.22	8.75	-0.4	5.71	2.25	1.36	2.17	5.21	-1.09	1.17	1.73	5.18	4.89	6.67	5.24	1.93	1.54	1.68	2.34	0.23	1.45	2.15	4.1	5.26
GW621970X	-3.56458	10.43	-2.12	2.43	0.45	8.9	4.79	77.46	74.59	17.89	33.03	28.55	55.98	37.2	6.38	29.77	18.48	46.39	73.84	64.1	74.27	78.71	75.39	76.24	72.44	89.28	96.29	9.85	33.52	16.96	31.74	6.76	45.9	22.91	1.66	5.25	6.89	7.35	27.5	8.47	6.74	4.59	28.31	16.3	42.83	47.2	48.15	6.8	5.27
GW622055X	17.13	-2.96	-1.06	0.94	4.04	2.34	0.33	29.27	24.51	1.96	3.11	2.31	10.26	5.03	1.73	5.66	3.31	4.99	15.73	10.18	11.83	18.55	14.8	17.02	19.09	23.35	39.33	1.73	9.33	4.36	1.22	3.23	8.86	45.19	4.5	-0.17	0.98	5.19	4.38	3.26	5.87	3.78	8.46	8.58	5.58	8.35	12.47	8.49	3.68
GW627512B	68.6648	-0.54	6.55	5.24	12.65	2.66	-1.45	52.34	52.07	-0.86	8.49	0.25	16.18	4.55	2.92	4.16	3.83	4.26	41.11	25.02	31.25	47.83	46.54	29.4	37.54	72.42	46.61	-1.26	1.47	-5.8	3.25	-2.19	5.83	5.39	-1.68	0.62	1.47	-0.68	15.84	-0.22	2.07	-1.95	8.58	14.47	23.09	28.27	25.25	3.47	2.13
GW627834A	22.2933	10.73	-1.92	0.35	-0.94	5.33	1.79	20.59	20.28	5.14	3.56	-0.7	3.17	2.29	2.42	3.45	2.55	3.54	5.45	1.76	7.33	10.47	9.05	13.46	10.81	19.94	17.68	0.54	8.39	1.84	0.44	1.53	0.63	7.64	-0.14	1.57	3.55	2.63	3.19	4.42	0.27	-0.06	2.59	2.86	12.6	26.54	25.1	-1.06	5.36
GW631581B	37.1118	5.5	-1.72	1.78	-1.92	3.14	3.89	35.37	29.43	4.79	6.51	0.87	8.54	7.94	3.63	7.86	3.5	4.62	20.14	14.47	19.92	27.44	22.06	30.18	26.54	49.71	39.52	2.39	13.69	8.57	4.64	3.15	11.46	9.54	-7.57	1.02	5.66	4.06	11.86	5.64	4.18	2.43	7.93	4.72	19.71	35.22	30.53	-0.05	5.98
GW632046X	30.8126	0.42	-4.11	2.63	-0.44	7.96	3.44	14.24	18.01	0.89	6.25	1.31	5.35	4.84	3.08	0.15	-0.12	3.76	6.39	5.7	10.15	8.28	7.24	9.59	8.62	19.32	11.26	1.53	5.88	2.7	3.6	2.29	2.78	4.02	2.98	1.24	2.88	4.76	7.89	2.89	1.6	1.2	0.44	5.58	6.23	11.68	12.2	-0.6	2.78
GW632580X	-10.2351	-0.05	0.26	4.19	3.61	2.33	2.24	7.34	5.98	-3.17	2.06	3.61	4.97	2.91	2.31	-1.6	1.88	2.07	0.47	2.78	3.12	0.33	2.08	4.25	1.28	1.97	-3.3	2.74	-0.14	0.08	3.27	-4.82	8.3	-2.43	0.65	4.05	-0.41	0.01	4.98	-1	-0.91	-0.57	8.13	9.52	49.99	75.4	72.72	5.55	5.98
GW633459A	22.7063	5.23	-2.79	1.11	-1.28	4.93	4.26	10.05	8.2	6.6	6.77	1.59	5.43	5.02	2.79	6.15	-3.16	3.5	6.67	8.49	8.65	7.64	4.05	5.07	4.09	8.52	7.66	1.73	13.34	6.18	2.99	4.03	12.99	12.86	-4.14	1.7	5.42	6.67	6.24	6.24	7.55	4.07	6.18	5.15	1.84	5.72	5.45	2.9	6.95
GW641155A	9.98117	3.56	-0.96	1.65	4.13	1.64	0.4	7.18	1.49	1.07	1.54	0.56	3.57	2.98	2.13	-0.31	1.29	1.21	2.96	2.2	5.01	2.98	2.09	4.81	2.97	3.93	-0.25	-2.48	4.79	2.91	0.76	0.66	9.65	8.05	2.28	0.91	1.13	2.22	5.71	2.94	2.01	1.99	0.6	2.81	3.28	2.96	1.12	2.2	7.6
GW641155B	33.6008	3.56	-0.96	1.65	4.13	1.64	0.4	7.18	1.49	1.07	1.54	0.56	3.57	2.98	2.13	-0.31	1.29	1.21	2.96	2.2	5.01	2.98	2.09	4.81	2.97	3.93	-0.25	-2.48	4.79	2.91	0.76	0.66	9.65	8.05	2.28	0.91	1.13	2.22	5.71	2.94	2.01	1.99	0.6	2.81	3.28	2.96	1.12	2.2	7.6
GW642125X	0.76257	2.67	-3.97	2.08	2.35	2.33	5.04	12.01	8.31	0.88	6.07	2.7	6.19	5.59	1.48	11.83	-2.53	2.14	5.06	6.38	8.51	5.54	7.61	5.25	2.02	8.84	2.89	1.62	3.15	3.4	3.43	5.65	7.88	11.38	-0.96	4.55	2.3	3.97	7.88	6.33	2.38	1.27	2.69	9.1	2.06	1.62	2.68	5.93	6.47
GW642138X	2.67297	7.71	3.74	3.1	0.39	1.69	-0.8	11.39	5.3	-0.98	2.73	-0.38	2.2	3.07	0.68	2.82	3.06	0.16	4.67	5.93	7.05	3.66	3.28	7.14	3.42	7.59	6.69	-2.53	1.4	-2.59	0.16	0.05	4.07	8.21	-0.57	-0.14	0.01	1.1	4.11	2.44	-0.91	-2.2	0.02	2.3	2.94	1.81	0.25	-1.06	0.32
GW643971X	44.6758	3.34	-1.56	-0.04	3.71	4.33	-3.75	71.94	49.24	2.56	16.87	-0.27	19.6	16.35	0.65	-0.85	4.66	1.85	23.81	14.25	33.73	41.75	35.35	52.13	4.87	76.45	30.04	32.44	21.67	3.27	7.15	-0.1	9.74	-1.9	-4.26	1.13	-1.02	-2.43	16.37	-13.41	-1.6	-4.41	5.7	17.2	2.96	23.44	14.03	12.52	7.19
GW643971X	13.7827	3.34	-1.56	-0.04	3.71	4.33	-3.75	71.94	49.24	2.56	16.87	-0.27	19.6	16.35	0.65	-0.85	4.66	1.85	23.81	14.25	33.73	41.75	35.35	52.13	4.87	76.45	30.04	32.44	21.67	3.27	7.15	-0.1	9.74	-1.9	-4.26	1.13	-1.02	-2.43	16.37	-13.41	-1.6	-4.41	5.7	17.2	2.96	23.44	14.03	12.52	7.19
GW644007X	6.83506	14.2	4.77	0.55	3.25	7.03	5.37	73.65	68.53	-1.57	17.06	0.84	14.06	13.56	5	4.8	4.98	1.87	45.05	52.81	32.61	58.55	52.73	40.42	40.24	72.67	50.77	21.07	32.93	7.89	21.38	4.2	30.43	21.88	35.39	4.45	3.76	4.12	37.53	2.59	7.79	2.79	-1.45	53.23	8.39	31.43	29.08	17.94	5.86
GW651576X	21.9835	14.73	-1.45	2.01	0.1	6.06	3.61	11.3	1.72	6.87	5.09	0.79	3.56	4.11	1.93	7.36	-0.3	1.62	3.19	2	7.44	7.71	7.49	2.24	2.9	9.06	3.65	0.3	13.07	4.68	2.18	3.65	11.29	15.14	-0.97	1.11	4.63	4.64	4.43	4.63	3.91	3.29	1.92	3.28	2.13	5.8	6.63	1.28	5.53
GW654652X	-2.18048	5.13	-2.86	-0.31	-1.6	34.33	6.48	78.53	73.93	15.16	23.23	27.15	26.21	26.96	1.96	79.35	50.3	70.19	67.45	60.23	72.07	85	82.85	61.58	65.05	81.16	73.93	10.07	45.26	12.2	65.75	6.04	43.57	19	-6.17	2.48	37.45	12.37	51.26	4.35	12.53	4.55	-2.28	1.07	11.69	14.12	17.51	11.84	5.71
GW659893X	5.09969	0.58	-2.76	0.43	-0.39	1.48	2.24	4	4.12	4.88	2.63	1.11	2.93	3.77	1.02	4.63	-0.77	1.06	3.41	4.92	5.04	4.42	3.28	4.78	1.14	3.71	8.1	0.03	8.04	3.02	2.45	3.54	6.65	0.23	-2.35	-1.74	3.27	3.34	3.55	2.12	-0.29	2.76	0.65	-0.75	0.62	1.57	1.81	1.71	3.8
GW673715X	12.3844	1.27	-2.46	4.62	1.13	1.84	0.62	23.75	44.77	3.75	1.67	1.57	5.13	3.91	1.87	1.76	1.28	2.98	0.6	8.47	7.28	20.83	15.23	5.18	4.72	5.84	-1.93	65.73	72.35	10.08	27.48	3.66	62.99	8.1	-0.99	-1.32	0.04	3.68	0.49	0.47	2.45	3.39	80.25	31.15	43.73	30.67	30.31	5.62	27.41
GW678313X	4.53173	1.93	1.31	2.27	13.9	2.29	0.23	77.81	65.09	4.82	9.3	3.93	31.23	12.71	2.37	10.8	30.3	11.7	55.48	55.76	64.38	62.48	55.78	52.11	85.56	74.51	72.95	-0.56	2.94	4.18	8.8	0.93	11.9	0.8	1.23	-0.05	4.54	4.33	54.9	1.9	3.39	-0.35	30.82	5.48	25.96	39.17	39.45	5.56	3.52
GW679410X#4	25.3912	7.4	-4.16	4.19	-0.62	7.83	3.93	59.75	35.59	10.28	5.27	1.28	3.18	5.59	2.05	7.25	0.71	2.92	3.9	5.16	10.31	15.17	11.22	4.21	3.5	11.1	7.41	1.07	14.05	7.51	2.68	2.2	10.19	13.93	-0.69	2.09	5.89	5.23	8.62	3.43	3.01	3.15	3.66	4.1	3.12	3.9	5.62	21.33	3.52
GW680191X	1.48542	13.37	-1.47	0.71	-3.57	3.37	6.01	26.77	14.79	8.24	5.57	1.2	7.94	9.84	-2.14	10.25	5.07	4.16	3.96	13.51	20.52	26.91	21.76	15.54	2.18	17.85	12.33	-2.32	15.32	5.15	-1.52	0.73	19.37	10.32	0.39	-2.29	28.49	31.9	8.09	4.34	-2.48	2.49	9.88	2.93	1.9	2.28	4.94	7.33	8.4
GW680908A	11.7727	-1.29	0.09	1.9	0.84	2.04	2.5	9.87	6.34	-1.83	5.12	0.94	4.65	2.49	2.62	2.51	-3.26	0.33	3.18	3.94	7.43	3.43	3.05	6.79	1.28	6.38	-2.4	6.48	9.4	4.35	3.46	0.8	14.65	6.27	0.05	3.21	0.53	3.54	3.41	1.88	1.62	1.09	62.66	4.85	2.05	3.21	3.91	1.14	0.66
GW680975X	7.53419	14.19	-4.52	0.86	-3.5	5.23	3.31	30.35	7.82	6.45	3.99	-1.93	2.28	3.67	0.13	7.81	-1.26	1.26	2.43	2.35	6.04	8.49	7.44	3.11	5	9	9.04	0.94	14.77	4.31	0.96	4.44	10.63	19.37	-0.94	2.35	5.88	5.67	8.14	5.34	1.04	2.16	1.14	-0.34	0.04	4.77	3.45	8.86	8.44
GW682841X	13.3092	1.1	-0.96	0.23	0.8	2.58	1.23	45.55	16.57	-3.97	2.05	-1.36	2.05	2.11	1.69	0.14	-0.57	-0.88	0.42	-0.13	4.67	1.48	1.31	1.8	1.91	0.23	0.34	-2.27	4.1	5.79	2.78	1.74	5.4	3.36	1.09	1.31	2.43	3.08	1.81	1.37	2.04	-0.37	4.98	6.85	2.9	2.07	1.76	3.62	3.3
GW683134A	20.5556	0.27	-3.76	7.23	-2.59	5.37	0.11	72.16	66.44	35.26	1.74	-3.03	-1.15	0.35	0.22	3.78	-0.11	2.9	1.7	38.77	47.26	65.67	60.51	9.51	19.93	36.99	21.9	82.81	86.9	15.88	63.8	24.22	78.35	12.9	-2.67	-9.02	5.81	7.58	11.09	1.66	-5.27	0.25	80.15	83.49	85.46	73.88	89.64	17.16	42.85
GW684626B	18.2834	-0.37	1.15	0.58	1.31	9.05	0.01	6.44	5.37	3.11	4.35	-0.95	0.81	1.47	1.32	2.02	-1.24	2.35	3.35	3.56	3.8	1.59	2.6	3.69	5.19	2.77	1.28	-2.75	2.82	-1.54	1.29	2.19	2.33	3.37	1.01	1.54	1.68	0.57	4.79	3.43	0.6	-0.83	0.6	2.36	2.88	1.29	1.03	-0.08	-0.09
GW693481X	6.70029	4.22	-1.33	2	-0.57	6.59	3.07	12.5	8.87	4.7	3.73	0.04	3.04	7.33	2.48	7.02	-2.72	1.57	1.8	0.19	6.89	4.44	3.06	2.08	-0.24	7.78	0.23	0.89	8.8	3.28	0.44	3.23	3.51	12.15	-0.74	0.6	2.34	4.86	4.03	1.2	3.2	2.92	-1.29	4.69	1.12	2.56	4.07	6.53	9.52
GW693917X	43.9272	9.06	1.02	7.31	0.75	6.3	0.99	79.75	73.6	33.41	2.68	-0.85	2.35	-0.83	2.72	0.36	-0.86	4.14	3.2	47.13	28.34	70.47	66.45	9.94	21.05	26.9	11.51	93.51	86.1	68.43	72.98	36.64	83.72	6.74	0.26	-0.75	2.2	6.26	7.35	3.09	1.6	-1.09	83.59	85.63	81.52	60.98	88.47	1.28	34.63
GW694234A	14.2197	11.75	0.6	3.06	1.27	4.33	2.25	19.04	34.36	3.27	1.32	0.55	4.17	3.43	1.87	4.63	3.49	1.12	2.8	10.53	6.79	15.24	13.81	2.98	9.52	6.9	6.98	55.2	76.88	12.36	26	7.66	80.38	9.53	0.53	3.22	3.57	3.65	3.1	5.63	2.4	-1.05	93.69	49.34	55.6	32.52	38.84	2.5	6.03
GW694590A	43.1027	9.99	-1.49	1.12	-0.28	3.19	1.32	11.26	16.79	1.41	3.73	0.58	1.98	1.84	1.86	2.78	-1.09	1.93	3.63	4.96	4.53	8.66	6.73	3.18	4.68	7.76	4.69	3.37	11.16	1.33	0.42	1.72	4.12	6.99	0.09	1.28	4.01	2.23	2.86	6.99	-0.2	1.1	81.44	2.88	0.28	3.06	7.05	8.17	18.72
GW695874X	7.52641	4.5	1.87	-0.22	5.88	5.42	0.54	69.96	34.11	-4.36	0.44	6.66	6.57	4.59	3.99	-2.62	3.57	0.63	1.61	9.5	4.55	10.15	7.34	6.86	4.24	4.39	2.34	2.42	-9.05	-0.22	0.63	-7.2	5.59	0.28	-0.16	0.13	-0.95	3.94	11.09	-1.85	-2.14	-0.34	7.75	9.04	-0.7	0.41	3.05	3.22	5.59
GW700494A	1.11089	1.78	0.88	6.4	0.29	3.71	1.53	13.62	15.44	-3.31	2.63	1.43	5.01	5.07	-1.94	1.35	0.43	5.78	-2.3	7.95	9.14	13.15	9.37	8.15	-1.88	3.58	-1.74	2.37	25.93	-0.47	16.37	-6.41	58.78	7.87	0.86	2.82	-0.03	0.57	9.76	-17.58	-7.78	0.55	83.59	59.24	34.02	10.58	17.43	5.53	8.95
GW708336X	44.4136	-6.96	-4.59	1.85	-0.05	1.58	4.53	13.69	9.11	5.31	2.31	2.33	6.11	8.36	3.22	7.89	-0.4	1.99	7.51	3.4	11.68	2.39	3.12	8.79	4.87	8.4	0.73	0.18	10.94	5.8	1.96	3.96	9.21	15.45	-2.21	-0.37	6.33	9.86	23.73	8.56	5	1.15	3.9	9.05	0.98	1.21	2.55	1.76	2.41
GW708893X	-5.69148	16.94	-3.78	1.06	-4.85	3.71	1.83	1.59	2.57	5.62	1.64	-4.02	-1.48	0.03	-2.86	6.8	-0.92	2.43	0.7	-1.25	5.02	8.64	4.87	1.82	-1.62	7.15	5.29	-3.32	5.1	-1.93	-2.62	-1.34	2.23	10.57	-1	-3.27	4.02	0.41	7.75	6.19	-3.35	1.98	-0.21	0.1	3.12	1.5	1.36	2.52	6.08
GW709042A	18.0594	7.18	-0.97	4.06	9.29	7.9	2.49	62.3	65.89	11.72	2.54	3.03	6.27	8.67	2.09	8.39	4.56	2.1	4.59	14.42	21.76	27.54	23.37	7.53	21.46	11.2	7.23	26.02	64.17	8.94	27.48	8.33	61.76	14.21	-0.11	1.65	3.76	6.42	11.42	2.26	7.91	3.55	78.72	63.89	52.19	35.06	40.98	5.31	19.23
GW711782X	21.6221	6.98	-0.27	3.12	4.76	1.84	-0.73	68.76	56.36	1.94	0.53	-1.64	4.37	0.73	2.03	8.22	3.94	2.79	1.78	12.7	9.8	16.26	12.26	2.78	7.07	8.69	8.13	-3.04	0.69	0.58	-0.88	-0.01	0.77	3.76	0.33	2.34	2.53	3.68	10.65	2.56	2.24	-0.28	1.9	4.35	3.78	4.04	4.91	3.01	0.98
GW734508X	23.6873	9.78	-4.07	2.79	0.46	3.05	4.25	9.95	9.01	7.37	5.89	1.05	3.16	6.71	2.05	7.36	2.96	3.45	1.41	2.64	8.3	5.98	5.48	2.02	0.54	10.22	7.53	0.66	10.77	6.16	2.08	5.58	9.32	9.85	-0.72	7.42	4.76	5.21	6.04	5.71	6.53	3.22	3.42	6.37	1.38	4.55	3.95	8.29	7.87
GW743024X	16.149	2.95	-0.16	-1.25	-0.47	-0.39	1.55	1.49	2.36	0.18	1.66	0.35	2.18	3.18	1.05	4.58	-2.77	2.51	3.07	3.87	5.55	3.68	4.12	3.07	1.16	4.32	1.5	-0.44	6.13	2.02	0.82	3.35	5.88	-0.07	-2.99	1.63	3.16	4.11	-0.03	3.42	1.25	0.32	2.43	1.19	1.15	1.82	0.07	-3.5	0.85
GW759710A	86.4723	31.98	32.36	46.65	2.72	14.6	7.67	55.64	51.88	9.32	37.88	7.3	28.98	34.29	2.4	36.25	5.6	11.82	13.81	14.98	30.81	36.08	30.63	30.02	43.18	64.77	22.54	17.92	29.08	7.65	5.23	2.83	18.11	25.41	-2.49	4.21	6.92	10.08	60.83	21.13	20.93	1.15	6.93	7.74	2.65	14.76	5.94	5.75	9.64
GW768505X	33.2393	43.28	0.14	14.44	3.12	64.46	17.07	52.33	68.07	60.97	59.55	13.27	8.48	13.96	40.81	25.42	8.83	64.96	41.21	83.92	86.09	94.8	93.18	61.05	52.09	91.09	80.13	95.67	87.64	87.14	96.63	99.73	89.9	91	-8.92	4.77	11.19	8.5	81.22	27.21	7.94	6.8	87.35	101.09	98.39	100.54	98.5	21.75	63.22
GW769076X	18.3692	5.32	-2.58	2.33	2.32	1.67	5.19	4.81	7.46	-0.29	4.79	-2.42	0.09	3.83	-1.06	3.04	-4.02	2.38	-0.22	1.56	10.69	8.64	5.14	6.32	-1.49	9.16	3.08	-2.02	5.58	-0.25	-2.95	-1.41	6.65	9.43	-1.46	0.03	2.5	5.33	11.98	11.34	-3.36	2.2	22.55	9.18	2.28	1.15	3.39	6.95	7.36
GW770220A	70.4663	54.89	2.39	59.55	27.29	35.77	6.14	74.86	74.4	22.37	35.08	6.74	79.22	67.92	8.33	52.01	9.11	11.59	46.82	57.4	50.16	51.34	46.79	48.04	28.74	49.47	45.57	18.59	43.73	16.5	39.56	4.43	37.82	17.83	-0.53	16	28.98	19.16	80.22	3.38	7.04	0.9	-16.01	6.58	6.3	11.66	12.29	22.42	37.1
GW770249A	82.9971	8.18	-7.38	18.77	1.36	29.39	3.25	58.85	64.18	40.95	69.55	5.11	5.09	5.25	7.9	4.26	0.84	19.15	39.04	57.8	46.54	73.73	70.48	24.41	24.26	48.34	32.49	80.51	77.18	43.82	84.85	63.53	80.19	85.43	-9.91	3.15	53.59	22.84	28.12	13.16	10.67	1.62	79.96	94.12	89.21	90.73	92.83	12.24	29.75
GW771127A	78.2628	9.69	-3.19	6.46	0.05	74.11	56.09	64.47	62.75	19	16.98	1.31	59.43	50.17	2.14	51.17	17.6	46.12	56.46	66.64	73.76	83.63	80.74	64.74	60.47	82.85	62.83	2.19	14.22	2.97	10.26	0.55	23.27	39	-6.33	11.54	24.09	18.82	78.12	18.73	13.11	2.81	64.97	5.12	7.91	9.82	11.05	9.61	28.12
GW775608X	19.3502	-1.5	3.42	1.98	2.4	0.17	0.48	10.32	19.22	1.4	-1.51	1.19	4.65	3.6	0.93	-0.69	-1	0.39	0.21	2.42	3.5	5.84	4.11	1.66	-0.95	1.84	-5.17	2.65	10.67	5.05	1.43	2.51	9.58	3.02	1.97	-0.1	-1.23	1.53	0.48	1.03	1.91	1.73	37.88	2.96	-0.96	1.69	3.92	0.46	-2.8
GW778894X	29.8316	14.89	11	22.14	36.18	48.9	34.26	47.52	44.32	13.39	39.71	5.13	24.39	39.33	21.08	23.53	14.72	15.98	26.48	18.29	35.91	31.51	22.18	41.73	39.23	65.96	36.97	15.02	43.79	19.24	22.48	3.9	46.23	71.04	53.19	13.28	12.73	18.74	74.2	40.89	38.2	10.82	7.43	24.59	65.74	75.34	87.55	15.57	17.31
GW779439X	36.5483	17.57	8.28	30.27	49.24	37.32	40.23	63.34	57.29	7.32	13.74	5.93	21.32	22.94	13.52	28.47	3.44	15.43	15.74	34.35	32.57	32.65	27.48	47.52	32.2	62.62	50.21	-0.78	14.66	6.24	26.79	0.09	57.9	72.39	47.48	11.75	28.47	62.85	91.83	93.61	84.04	24.85	18.12	60.32	17.31	12.69	18.42	28	27.11
GW780056X	90.4254	4.83	11.6	20.85	14.2	15.49	28.01	29.54	22.19	8.18	10.78	-0.83	1.91	3.21	-0.21	15.72	0.74	3.76	1.7	15.33	13.49	11.79	9.31	11.35	5.04	38.22	22.47	-5.2	15.21	0.69	8.4	0.55	27.23	81.34	-0.45	-4.19	9.98	24.4	70.49	73.22	54.57	7.36	4.24	30.52	12.07	7.47	5.86	22.4	10.42
GW780159X	16.4919	14.3	-0.72	0.69	-0.69	3.32	4.47	15.72	7.05	6.75	5.31	-0.84	4.05	5.26	1.36	10.62	-1.08	3.32	7.22	8.23	9.71	16.11	13.24	4.6	5.51	13.55	18.41	0.92	14.77	4.27	3.57	5.53	15.52	14.5	-0.99	3.94	6.22	7.43	11.37	7.08	2.56	4.52	-6.1	2.14	-0.34	7.16	5.02	10.54	7.33
GW781673X	25.1331	-0.62	1.83	3.6	2.94	1.93	1.6	8.86	7.59	2.58	2.62	1.7	6.82	7.34	1.37	3.52	-1.1	1.32	3.34	2.46	5.79	5.62	3.11	4	0.07	6.25	-1.15	1.02	12.97	3.84	0.64	2	9.79	2.8	1.6	-0.35	0.38	3.1	6.59	1.97		2.19	4.61	3.54	1.03	1.45	2.98	6.29	7.73
GW782612X	86.0121	19.61	39.12	57.05	25.18	21.88	10.86	84.86	88.62	26.53	73.85	19.94	55.12	62.55	1.1	99.72	41.92	93.92	66.28	81.79	84.57	91.31	88.94	76.67	96.12	94.9	82.55	53.56	81.06	72.94	72.09	4.33	77.81	65.46	25.42	4.64	39.02	15.45	66.03	16.78	15.53	0.93	77.63	15.28	6.83	14.07	12.88	4.78	4.73
GW782912X	1.43379	0.59	-2.49	0.54	1.06	2.82	1.75	5.96	0.48	0.62	2.61	0.88	3.4	2.28	1.48	1.95	-0.59	0.56	1.49	2.51	6.65	2.47	1.61	4.82	2.7	4.45	0.45	0.07	0.68	4.24	3.17	1.11	2.05	4.27	0.85	3.75	2.04	3.48	2.72	5.62	3.83	1.77	1.1	3.12	3.19	1.56	1.92	4.87	6.08
GW784307A	26.1924	18.1	5.84	14.07	15.45	1.12	3.63	83.09	82.05	22.03	46.32	1.98	29.35	19.6	8.64	53.38	19.94	12.18	73.04	94.39	68.85	88.06	86.29	82.08	84.48	89.72	86.01	5.44	15.95	6.35	30.46	7.32	46.38	12.08	5.44	4.14	4.37	8.56	41.67	1.97	4.69	1.31	40.96	80.33	12.05	26.49	20.66	66.26	55.74
GW784684X	49.4003	18.47	-0.75	0.86	-0.23	15.05	6.83	10.96	10.72	17.68	3.73	2.62	4.28	6.65	2.68	33.25	-0.37	4.91	15.72	27.24	13.09	15.28	11.98	30.09	9.99	18.34	60.27	2.15	11.93	3.64	3.12	4.53	7.32	19.63	0.39	11.67	9.25	11.07	12.39	7.9	6.72	4.36	-0.86	8.01	2.15	4.97	5.78	6.54	34.27
GW784752X	14.2634	15.31	0.71	13.5	10.56	11.74	5.85	89.02	82.83	16.81	46.65	2.16	18.56	17.23	5.47	23.14	14.3	5.75	63.6	84.02	59.23	87.53	84.97	69.98	73.76	87.26	72.97	15.76	35.45	6.97	13.66	3.82	30.38	16.46	9.95	3.98	6.38	7.96	75.95	7.36	4.88	5.33	9.37	45.56	12.79	37.59	36.94	60.85	49.47
GW785404X	24.7941	10.52	-4.18	1.29	-1.23	7.92	2.83	3.51	6.07	8.91	6.05	-0.49	0.47	3.97	1.52	8.38	-0.49	1.89	4.5	2.85	7.63	9.59	5.9	1.73	4.14	9.9	8.39	0.43	14.99	4.99	1.12	4.6	12.55	13.61	-1.93	2.76	5.25	5.27	8.6	5.22	8.11	3.56	4.58	3.46	2.84	4.23	4.75	6.19	9.65
GW785804X	33.4896	6.76	-1.99	4.07	1.8	11.06	4.26	27.78	20.15	5.38	6.23	0.99	6	6.46	2.71	20.57	3.74	2.66	12.09	16.7	17.46	39.44	32.95	14.11	12.38	14.2	37.77	0.59	14.56	6.22	5.58	5.14	15.19	14.29	0.4	1.99	7.86	5.68	15.82	43.32	24.38	1.87	-5.99	7.29	4.77	3.45	5.31	7.82	10.08
GW786460X	16.8719	3.85	0.67	-0.14	3.06	0.01	-0.18	37.19	8	0.97	0.92	-1.51	2.32	1.51	1.48	2.48	3.34	-0.81	3.22	4.51	5.58	7.91	7.01	4.41	6.38	3.67	9.98	-2.51	4.46	3.6	2.61	1.95	5.67	0.67	-0.38	1.47	0.08	0.57	4.08	2.58	-0.01	-0.38	0.86	2.87	-0.2	0.79	-0.92	1.79	-1.62
GW794607X	18.8514	11.66	4.3	14.68	8.21	9.15	5.6	75.33	61.86	12.07	13.36	4.2	8.54	7.76	10.77	51.03	7.86	3.14	62.91	68.34	35.84	69.61	64.79	51.98	52.81	81.78	82.84	5.31	17.41	3.12	5.77	1.75	9.31	12.24	-2.86	3.95	4.23	3.35	33.41	0.96	-0.01	1.63	7.68	49.94	7.34	33.89	36.78	57.91	48.99
GW795486X	78.2111	-10.91	-5.22	1.44	0.78	22	4.84	43.52	48.88	20.57	49.91	9.01	4.45	6.33	11.19	2.35	-0.05	4.51	36.45	38.81	27.13	37.01	34.04	15.87	10.29	24.37	11.73	41.98	44.49	14.59	41.38	27.92	68.18	19.37	-6.95	-11.01	23.7	10.85	15.94	6.05	7.12	2.23	84.38	89.26	94.12	86.38	87.36	7.91	10.27
GW799251X	3.60156	2.27	-1.09	1.57	4.42	3.48	4.65	9.58	3.33	3.09	8.65	7.04	8.58	13.57	3.09	3.74	-3.68	0.85	5.98	8.03	10.18	3.49	1.57	4.81	2.19	7.62	5.85	1.27	-0.84	3.27	2.68	4.02	7.89	14.25	-0.63	3.29	2.75	6.28	16.19	4.44	4.12	1.12	4.7	5.94	9.29	11.27	9.94	9.09	8.47
GW801372X	94.1139	22.94	31.78	36.38	60.48	58.63	53.2	62.72	69.6	12.1	31.26	11.35	31.41	42.86	11.79	17.58	6.85	5.05	24.81	19.23	32.75	29.29	23.59	36.9	40.34	63.92	39.78	24.31	45.27	11.11	25.58	-3.61	40.16	95.87	61.17	14.21	34.1	44.76	86.99	69.95	65.44	22.12	8.7	42.48	26.71	39.47	45.58	22.32	14.45
GW804482X	7.83621	0.01	-0.53	-2.1	-1.13	3.72	0.56	0.81	0.86	0.56	-1.24	-0.76	2.43	0.59	0.54	1.34	-1.46	0.01	-1.09	-0.7	-0.98	-1.31	-1.14	1.54	2.15	-2.52	1.25	1.85	3.39	-0.49	1.33	2.27	0.89	-2.02	-4.12	0.73	2.93	2.9	3.74	0.19	-1.64	-1.17	-0.4	-3.86	-7.54	-0.8	-1.55	1.23	2.86
GW805758X	18.7204	8.98	-0.13	8.72	6.19	15.97	25.53	13.27	10.62	6.02	5.9	-0.53	3.04	7.14	1.41	6.47	3.15	1.12	4.76	3.47	8.83	7.45	4.7	7.87	6.49	13.39	6.98	0.28	10.35	4.55	2.76	2.55	14.45	45.83	9.02	6.84	10.64	23.73	62.36	48.23	53.13	8.71	0.75	8.57	7.94	6.18	9.1	16.84	13.47
GW806290X	79.915	19.71	12.75	20.59	45.97	43.74	47.95	38.68	43.89	14.9	14.46	3.99	17.64	19.79	5.82	13.7	1.78	3.19	9.58	9.06	16.79	12.66	11	14.52	8.63	32.33	18.29	5.71	28.18	5.48	12.46	6.8	29.43	84.58	13.23	9.39	21.87	31.72	82.69	58.52	56.58	15.24	2.07	26.87	9.5	18.06	21.33	16.83	16.77
GW806742X	100	12.81	-2.45	1.31	-1.69	60.42	21.84	70.97	71.91	29.38	26.05	5.19	8.63	7.04	67.32	77.12	14.34	40.91	86.33	80.13	77.32	83.2	83.57	57.18	53.45	86.55	65.22	35.39	59.75	18.28	30.67	8.25	54.79	59.02	-15.2	3.87	6.43	4.22	66.9	2.39	0.46	3.26	88.61	58.5	90.54	82.57	87.1	90.45	64.92
GW806776X	-5.12352	-6.93	-5.6	0.94	0.07	-1.83	1.59	8.82	5.95	-3.57	3.29	1.69	5.31	6.01	2.71	3.3	-0.43	0.07	3.43	4.51	7.59	1.7	2.4	4.28	2.23	7.22	-2.38	1.67	-0.51	4.67	1.03	2.98	11.84	8.49	-1.45	1.3	-0.6	3.12	6.33	3.95	4.73	2.93	7.61	7.49	0.79	-1.04	-1.15	0	-2.79
GW807930X	10.1597	4.76	2.95	-3	4.46	0.86	0.52	2.82	-0.87	-2.55	0.07	-0.78	-2.24	0.89	0.81	3.96	-1.05	1.03	0.29	1.6	2.97	-0.62	-1.18	4.83	3.27	2.01	6.04	-4.19	-14.15	0.64	2.91	2.99	-0.33	0.92	2.55	2.22	0.67	0.2	4.54	0.68	1.07	-0.28	1.46	3.72	1.37	2.98	4.11	5.62	1.83
GW807982X	47.1284	6.23	1.53	5.38	9.24	8.05	0.05	11.48	9.53	0.11	2.82	-0.1	3.69	7.24	1.63	2.17	4.4	-0.61	4.83	4.52	4.95	5.91	4.08	9.11	13.05	16.3	6.75	-0.79	6.63	1.98	1.74	1.21	8.72	21.16	-0.62	3.29	1.37	1.27	20.68	1.65	7.42	0.03	1.4	5.37	3.16	3.13	4.94	7.47	5.18
GW809885X	3.1209	4.07	-0.79	1.79	0.38	1.89	0.14	9.11	5.82	0.42	3.74	-0.4	2.67	3.53	-0.01	-0.15	2.72	-0.17	1.02	2.98	3.38	2.24	1.38	4.36	4.54	3.26	0.82	-1.94	6.36	2.37	1.01	0.96	3.31	8.6	2.38	2.35	1.76	1.35	4.49	0.25	0.73	-2.33	0.38	0.36	2.57	0.69	-0.38	-0.1	-2.4
GW809897X	58.9206	19.67	1.51	20.68	2.77	77.16	22.52	53.07	55.1	19.48	73.49	26.49	21.15	21.36	71.06	43.97	3.99	14.5	75.01	61.22	48.88	64.85	60.91	51.88	12.43	65.38	28.16	7.74	33.79	7.13	8.72	4.62	27.33	29.68	-9.25	9.82	1.45	4.6	33.46	3.45	4.63	4.71	26.93	89.93	68.74	55.43	88.6	82.1	85.01
GW810372X	28.5408	13.04	-2.09	10.86	2.75	16.51	8.88	17.03	19.06	12.22	8.05	2.02	5.53	11.92	2.38	7.21	1.58	1.99	4.41	5.72	11.26	9.21	7.1	7.16	7.69	23.56	6.34	2.29	24.05	7.93	4.73	5.86	14.89	59.87	-3.35	3.62	4.46	5.73	46.51	8.18	5.36	3.42	3.16	11.47	11.05	7.33	12.33	9.83	15.69
GW811168X	14.0886	6.92	1.37	11.53	5.53	2.49	0.07	72.99	61.67	18.19	30.74	-3.39	12.45	10.42	0.29	26.8	17.77	3.05	38.36	73.92	55.7	76.49	73.26	64.02	69.82	77.37	57.39	1.45	11.74	-1.2	6.93	-2.08	11.49	5.9	-1.66	1.31	2.05	-1.6	27.18	1.06	-5.27	0.63	7.83	23.28	5.3	19.34	22.32	44.28	47.61
GW811761X	1.84685	5.28	0	0.53	-0.21	7.63	2.59	7.89	8.28	1.6	1.94	1.18	3.47	4.44	4.47	0.97	-1.56	0.63	3.22	7.3	6.8	4.33	3.17	5.2	4.94	3.76	3.08	0.67	9.91	5.76	2.81	2.33	9.64	3.33	-6.38	2.78	1.96	3.1	15	1.46	1.57	1	6.02	1.27	0.26	2.11	3.18	-3.11	3.51
GW813360X	9.93747	16.28	3.46	0.37	-2.19	4.82	-1.27	72.16	59.45	7.17	16.12	-2.79	4.69	5.03	-1.27	15.2	6.19	0.9	15.75	29.31	16.31	47.25	41.63	18.99	25.58	50.4	36.37	0.55	25.6	-0.79	0.65	-4.51	16.21	10.54	-1.09	-3.33	0.9	-4.64	4.38	-4.12	-8.19	0.57	1.99	17.06	7.04	6.69	9.77	0.14	6.87
GW814408X	66.8004	15.32	10.47	15.08	24.85	8.57	2.81	81.67	78.58	17.28	45.13	2.48	16.8	16.46	3.59	4.81	11.77	3.28	57.86	81.95	51.84	83.27	81.8	54.17	58.66	77.26	65.19	14.61	30.5	6.01	13.46	-5.7	25.94	9.78	4.79	1.55	2.09	1.19	14.38	3.79	2.22	2.79	14.78	48.84	7.45	19.4	23.31	42.38	27.34
GW817394X	7.4905	2.01	-0.15	1.44	0.79	3.05	0.83	69.31	52.44	4.81	13.85	-4.52	1.52	2.09	-2.13	5.33	2.55	2.7	17.92	40.86	20.77	55.86	50.69	32.6	31.52	57.2	31.04	-5.64	2.57	-0.95	0.63	-0.77	4.03	9.99	-0.87	-0.02	1.7	-1.21	10.62	5.41	-4.04	0.48	2.49	11.4	3.57	6.27	7.58	24.44	17.19
GW817396X	7.4031	6.9	-1.74	4.42	1.02	4.95	3.42	75.84	57.91	11.4	12.98	1.13	8.25	9.02	2.7	5.54	3.9	1.58	18.21	45.51	17.48	48.71	43.92	29.7	31.13	49.24	25.14	5.62	15.68	4.06	3.45	3.79	11.35	13.6	-3.59	2.54	3.69	3.76	8.02	2.69	3.62	2.32	4.36	9.49	4.65	4.5	6.74	13.67	16.63
GW817396X	0.324359	6.9	-1.74	4.42	1.02	4.95	3.42	75.84	57.91	11.4	12.98	1.13	8.25	9.02	2.7	5.54	3.9	1.58	18.21	45.51	17.48	48.71	43.92	29.7	31.13	49.24	25.14	5.62	15.68	4.06	3.45	3.79	11.35	13.6	-3.59	2.54	3.69	3.76	8.02	2.69	3.62	2.32	4.36	9.49	4.65	4.5	6.74	13.67	16.63
GW819077X	0.105879	0.5	-5.81	0.22	-0.12	4.03	2.38	5.59	3.79	1.44	0.63	-0.49	5.95	4.7	3.33	2.26	-0.77	0.8	-0.26	2.24	6.11	3.22	2.95	8.69	7.18	8.31	24.79	0.59	-4.97	3.91	0.74	2.32	6.85	7.77	-6.97	2.56	0.52	1.6	9.02	1.45	-1.43	0.27	2.08	0.42	-0.33	3.54	3.9	1.8	0.28
GW820759X	13.6516	-8.73	2.43	-1.51	2.55	0.05	-3.34	0.77	0.73	-13.28	-6.39	-1.33	0.71	-3.15	-0.97	-3.93	0.94	-4.36	-1.6	1.92	-2.13	-0.16	-0.48	1.41	0.93	-7.08	-0.56	-1.67	-8.91	-6.53	-0.31	-5.96	-4.6	-8.03	-0.05	-1.58	-2.27	-1.66	1.49	-2.94	-5.48	-4.42	-0.74	2.51	-1.16	-0.53	0.33	-6.03	-1.74
GW824645A	11.6853	10.42	-1.33	1.81	1.11	6.71	2.7	12.37	9.78	6.86	4.82	0.11	3.31	6.08	6.64	3.52	2.26	2.07	6.41	6.1	7.76	10.67	8.61	14.42	5.32	10.41	12.09	0.73	10	4.16	3.57	2.26	10.56	12.55	-1	2.54	4.08	2.54	4.36	1.03	1.22	2.3	2.6	13.72	19.18	26.14	27.86	8.51	4.41
GW827105X	5.91744	3.13	-0.27	0.47	-0.01	1.69	2.54	4	6.55	7.02	-4.27	1.7	3.03	4.73	1.39	17.89	1.75	2.91	7.74	20.33	8.02	12.65	10.29	42.11	7.59	10	79.82	-0.64	8.87	5.21	5.01	4.5	6.69	6.4	-2.11	1.1	2.59	5.15	4.13	2.59	0.2	1.54	22	1.14	3.94	3.32	1.56	-3.48	12.08
GW827106X	28.2898	1.48	-1.85	-0.78	-0.04	11.81	7.51	25.8	33.17	2.25	8.65	3.53	3.19	11.93	0.71	67.52	0.99	3.44	39.54	66.84	45.98	60.42	55.4	79.76	36.61	51.66	95.75	0.86	13.77	0.38	15.59	6.41	35	10.22	-0.41	-0.83	23.51	35.24	21.88	24.09	7.28	3.24	79.76	-1.95	20.2	18.74	6.72	8.88	8.57
GW827396X	12.9962	14.56	-1.25	1.18	0.8	7.64	2.57	14.71	11.86	8.37	6.9	0.68	5	7.67	3.13	46.2	1.37	2.26	7.65	39.14	16.47	21.34	17.69	60.8	12.08	19.39	85.19	-0.08	16.42	6.3	7.6	3.59	18.59	17.91	-2.02	1.2	5.06	8.04	9.74	2.06	3.2	3.47	34.74	3.15	3.36	8.32	4.85	2.96	8.73
GW828525X	8.32072	24.27	5.73	-0.89	4.36	12.12	1.22	13.74	9.47	6.46	0.4	7.22	4.7	5.21	4.7	12.03	8.73	2.35	15.73	42.51	15.09	37.08	30.79	61.1	21.16	15.78	83.27	3.45	21.18	2.49	10.25	-4.69	36.72	1.96	0.25	5.21	3.42	1.59	9.43	0.63	-2.92	0.97	24.95	14.97	0.14	3.15	4.32	0.63	12.08
GW829874X	23.8939	4.23	-1.11	5.22	-2.7	3.78	3.25	27.39	15.16	3.91	5.64	-1.35	2.61	4.79	0.34	5.61	-3.63	3.36	4.98	8.97	6.95	15.33	10.92	8.08	7.98	17.51	8.43	-1.94	9.69	3.83	1.2	3.68	5.8	10.21	0.04	2.81	4.06	2.63	8.27	3.35	1.32	1.31	2.5	3.43	4.58	5.56	2.15	4.77	9.96
GW829877X	5.08722	3.83	-1.47	1.98	1.11	17.47	10.32	62.09	40.52	8.35	10.61	0.44	7.5	5.78	3.5	5.43	-0.01	5.6	7.15	21.31	16.17	23.24	18.55	18.89	16.49	32.88	13.83	1.1	11.28	3.46	3.21	4.17	9.45	15.75	0.76	11.02	8.61	22.31	38.35	82.2	22.88	15.27	2.37	13	5.28	5.08	2.64	9.64	7.4
GW830263A	96.6303	20.58	21.59	49.68	26.24	63.87	43.38	43.88	56.54	12.64	67.98	16.04	70.14	37.09	38.68	13.47	5.6	4.04	24.39	23.87	22.68	19.7	18.06	26.32	8.13	42.23	16.21	5.09	22.89	4.49	11.01	3.2	34.29	88.56	-2.49	5.2	10.73	10.26	54.15	10.59	6.42	2.44	84.96	38.86	51	31.54	36.87	58.62	77.44
GW830900A	95.7145	-1.93	-3.31	3.2	-0.17	12.39	6.7	19.59	16.79	1.47	10.48	3.65	34.27	14.7	3.84	5.13	-0.56	0.97	9.64	8.53	12.34	9.57	7.59	9.57	3.44	14.39	2.71	1.36	6.65	4.33	3.65	1.99	15.13	58.6	-4.22	1.48	10.11	11.73	78.03	5.6	8.75	3.81	9.89	10.05	7.1	9.09	11.88	7.76	25.36
GW831090X	24.6167	7.23	-3.05	1.95	1.25	7.21	4.45	11.41	6.81	5.32	4.72	0.41	2.95	5.56	4.07	6.34	-7.29	2.04	6.67	4.8	11.74	8.1	3.96	6.79	2.45	11.87	5.84	0.64	7.86	6.36	4.14	1.98	12.45	12.28	-0.51	6.29	3.32	7.98	12.06	3.4	5.23	2.76	3.91	12.95	10.51	12.61	14.4	0.78	2.36
GW831091X	19.9002	6.94	5.71	-0.37	8.25	14.05	-0.97	34.77	16.87	-6.35	-1.41	-0.82	-0.33	0.4	12.44	-9.05	1.72	0.93	12.06	7.91	11.08	20.01	17.4	13.71	9.16	8.59	11.73	-1.33	-5.56	-0.8	-0.49	-5.11	-1.29	-1.9	-1.99	-21.34	0.7	8.38	3.04	2.77	-0.67	-2.36	18.84	40.97	36.21	36.67	47.74	10.53	-2.91
GW832467X	25.5977	1.09	0.31	-1.16	1.23	-0.37	0.4	4.52	5	0.48	0.94	1.71	2.6	3.34	1.1	3.26	0.07	-0.65	4.48	8.08	2.01	6.17	4.82	18.43	5.39	5.52	46.78	0.72	3.57	0	1.46	2.22	1.37	2.42	-4.13	1.38	1.95	1.5	2.46	1.45	0.39	0.34	6.25	-5.36	-4.22	0.09	-0.97	4.33	1.74
GW837331X	18.9888	8.95	-1.24	11.14	4.91	16.59	4.66	14.56	13.1	12.93	11.86	4.31	16.6	16.9	13.5	5.36	0.29	0.31	25.1	20.1	22.56	27.61	21.86	14.01	39.7	74.39	42.73	17.46	56.11	10.71	31.15	3.53	57.13	39.63	-2.22	2.75	4.56	6.97	10.52	8.95	5.74	3.39	0.73	19	7.83	16.46	10.99	6.04	9.19
GW843682X	45.6311	2.62	-6.76	1.84	-2.61	10.53	1.4	17.87	13.24	9.28	8.1	-1.82	2.84	7.03	-0.36	5.16	-0.81	3.46	17.77	12.6	29.25	21.47	17.42	14.59	9.2	21.16	7.91	3.23	23.34	7.13	1.61	0.77	17.27	19.35	-7.75	-1.32	4.35	5.04	20.55	2.13	-2.72	3.34	7.43	32.67	5.01	10.17	10.36	8.36	19.5
GW846105X	18.9888	16.11	-5.1	0.95	-1.26	8.05	3.74	4.12	-0.56	8.34	4.07	-0.86	2.43	4.6	0.96	3.25	-2.85	0.68	3.38	3.44	4.14	8.36	5.68	-0.28	4.09	8.09	6.86	1.34	13.1	3.68	1.48	4.98	10.24	10.04	-1.27	6.58	4.13	8.17	10.49	3.55	11.26	3.44	3.01	4.4	2.43	7.68	5.7	7.21	4.48
GW852849X	21.6917	5.86	2.41	0.34	4.86	8.52	0.38	32.19	21.05	4.61	4.4	1.14	13.2	7.65	3.19	7.77	7.95	2.45	23.15	18.97	27.15	25.61	21.15	19.05	23.53	20.88	17.87	-1.31	7.32	0.98	3.38	1.6	7.08	6.28	1.86	0.47	4.03	5.8	29.16	7.12	2.52	0.06	0.75	21.22	2.92	13.69	20.42	13.33	19.66
GW853606X	5.43679	10.56	-3.62	3.26	0.92	2.2	2.43	4.26	2.59	4.85	2.91	-2.44	-0.88	2.78	-0.19	5.16	-2.09	2.35	3.45	1.85	5.95	6.03	3.3	1.54	4.41	10.05	6.95	-1.67	8.59	5.58	0.48	4.9	7.8	12.79	0.09	2.31	3.98	3.73	9.36	5.5	1.19	0.64	0.21	2.38	1.97	2.79	4.67	5.41	-0.12
GW853609X	6.87875	5.31	-3.05	-0.32	0.71	6.44	1.99	3.85	4.58	-1.04	0.62	-0.21	3.45	3.28	1.42	0.4	0.76	-0.62	2.39	4.62	0.29	4.62	3.91	2.99	7.58	2.02	3.46	0.32	8.16	1.36	1.65	3.79	4.29	-2.94	1.46	1.87	4.03	1.22	5.52	1.77	0.95	-0.33	1.34	-0.86	-0.05	1.49	2.25	-1.59	8.07
GW856804X	40.726	6.91	-2.5	1.31	-0.64	29.99	7.1	87.57	78.44	73.32	56.52	25.1	91.59	75.22	3.69	47.46	6.75	14.18	28.16	52.4	76.11	56.69	50.04	45.82	32.61	57.07	56.37	89.7	92.05	68.62	87.09	21.96	88.69	20.75	-4.44	2.18	54.58	13.85	6.78	1.76	1.23	4.45	11.19	1.44	2.2	3.28	1.1	15.81	3.25
GW869810X	0.865835	13.72	-3.98	1.3	-2.5	5.25	3.5	3.32	0.68	7.44	3.25	-0.33	1.16	4.41	2.04	9.3	-2.76	2.3	1.91	1.88	6.71	6.48	4.85	1.43	6.59	11.35	8.74	1.46	12.29	4.01	1.52	5.83	6.81	16.82	-2.54	0.2	5.96	6.43	8.8	5.91	14.76	3.3	2.47	2.35	0.52	5.79	7.73	12.91	7.49
SB-210313	16.0458	-1.2	-0.81	0.65	1.07	-1.08	-0.6	0.89	5.07	-6.18	-0.36	2.71	2	2.36	1.2	-0.48	-3.16	-1.57	1.04	3.45	2.38	-0.14	-0.37	3.21	-2.27	1.01	-0.03	1.3	-5.4	0.84	-0.14	-2.79	-5.28	-0.89	-1.02	3.14	-2.09	-0.45	4.63	0.12	-1.55	0.12	-0.13	1.32	-2.74	-1.43	-2.77	0.97	-1.62
SB-216385	-7.06026	17.8	-1.83	0.43	-0.57	5.14	2.03	7.25	0.55	2.85	2.77	-0.14	3.47	3.98	2.18	10.83	1.12	1.08	5.42	7.4	6.92	9.61	5.84	3.22	4.47	8.77	9.05	0.96	9.12	3.02	3.04	3.41	7.41	8.65	-0.03	1.23	2.3	4.91	5.81	3.74	8.95	5.23	-1.04	3.99	2.15	6.6	4.59	2.17	5.4
SB-220025-A	14.3419	3.47	1.47	1.93	2.66	3.19	-0.18	5.4	19.31	3.13	0.2	0.22	3.65	2.08	1.58	4.41	-0.34	3.88	2.22	17.12	5.24	9.35	6.33	8.7	4.51	5.61	16.17	-3.19	4.23	1.63	3.45	2.97	16.96	3.63	1.45	1.59	1.18	1.82	7.82	4.93	3.61	-1.2	0.32	1.25	2.61	0.76	1.96	1.85	4.72
SB-220025-R#3	46.5605	1.1	2.68	-1.57	2.72	-1.75	-3.68	7.89	3	-3.76	-1.15	-0.59	-0.81	-2.93	-0.06	2.01	1.09	1.84	-0.17	14.32	2.05	9.44	7.55	4.65	1.62	0.47	11.86	-3.3	-6.76	-3.63	1.69	-2.02	3.74	-3.71	-2.74	-2.69	-1.33	-1.85	8.31	1.25	-1.54	-4.64	-13.65	4.78	-2.46	-0.92	-1.78	-1.75	-2.98
SB-220455	27.0435	8.12	-0.01	0.49	-2.05	8.24	2.33	8.97	7.64	1.95	4.58	0.93	6.31	5.01	6.65	8.09	0.46	1.13	6.71	13.74	7.9	10.1	6.85	8.36	7.42	10.62	13.41	-0.42	7.11	2.95	2.9	1.1	11.68	6.37	-1.2	2.81	4.69	4.21	15.07	5.41	3.19	1.43	1.6	3.89	3.59	6.74	8.74	-2.05	0.93
SB-221466	28.1277	1.68	0.03	-0.41	-0.6	0.17	-0.76	4.28	1.01	-2.23	1.06	-1.35	0.75	-0.41	0.97	1.66	-1.76	1.66	1.43	6.94	3.22	2.44	0.86	3.54	2.65	5.26	7.25	-2.93	-1.89	-0.11	0.62	1.51	4.85	3.23	0.92	2.37	0.76	1.55	7.73	4.07	3.3	-1.13	-0.87	5.42	0.77	2.03	2.79	5.62	5.56
SB-223133	9.06355	-2.41	0.09	-0.27	2.69	19.78	-2.56	36.78	30.34	-0.86	3.78	1.08	19.23	5.34	0.63	13.99	2.5	5.08	5.98	29.17	12.72	23.55	18.02	16.51	6.58	18.34	39.99	2.11	14.48	-1.48	14.72	32.07	35.91	2.44	4.19	1.54	0.8	2.88	76.38	-0.36	-1.17	-2.71	13.32	4.37	-0.08	5.91	11.29	13.3	3.65
SB-226879	10.5929	7.32	-4.71	1.42	-0.11	7.14	3.24	6.5	2.99	8.66	4.95	0.09	2.52	5.09	2.24	6.89	-0.42	1.02	2.11	1.46	9.14	7.19	5.79	2.78	1.8	7.94	8.81	-0.04	14.67	5.33	8.07	2	10.66	18.04	-1.12	-0.3	5.36	5.43	2.72	3.28	4.78	2.39	3.08	3.41	2.02	6.67	5.91	-1.06	10.55
SB-236687	9.32573	8.4	0.82	0.26	1.46	4.62	3.11	10.98	10.24	6.08	5.4	1.25	5.32	3.4	1.68	13.24	3.09	1.83	7.18	20.49	11.14	23.3	13.89	33.72	8.11	11.84	42.28	0.04	13.28	4.18	12.59	2.3	44.11	5.64	0.18	-17.77	1.97	2.39	4	0.39	1.68	2.49	0.85	2.15	1.74	1.95	3.75	4	9.59
SB-239272	-3.52292	-0.07	-4.41	-0.02	-5.72	0.16	1.03	-4.75	-3.16	3.34	2.13	-4.63	-2.78	-1.69	-3.42	3.59	-0.16	1.29	-0.29	-2.53	1.98	2.64	1.56	4.87	-3.36	2.45	-0.9	-5.64	5.9	-1.53	1.66	-0.5	5.52	6.66	0.47	-3.08	1.61	-0.15	4.83	3.05	-4.15	0.22	1.96	-0.77	1.69	2.74	1.25	-0.69	0.34
SB-242717	-2.21001	-0.55	-5.03	3.3	-5.11	3.13	2.52	-4.18	-2.12	3	7.33	-3.63	0.51	-0.84	-2.45	3.45	-2.77	2.78	-2.68	-3.53	8.22	3.17	2.26	1.58	-4.65	15.68	-1.14	-1.71	8.07	-0.09	-1.46	-1.49	5.49	8.01	4.17	-2.87	2.49	0.66	7.48	3.26	-3.24	3.33	1.5	7.6	6.25	3.55	2.12	7.68	2.64
SB-242718	24.8815	0.7	-4.56	3.18	-0.92	10.56	4.5	2.89	3.64	4.26	7.95	0.73	6.85	6.14	2.32	6.07	-3.42	4.67	3.04	4.88	8.21	5.34	4.92	3.62	3.44	13.58	4.13	1.73	10.97	5.3	3.09	3.75	4.72	10.9	2.71	4.42	4.14	4.45	7.5	6.48	7.32	4.99	0.3	9.48	5.13	5.18	4.93	6.11	8.14
SB-242719	-8.84105	4.5	-1.9	2.94	-0.22	3.15	3.8	6.61	5.01	10.28	6.03	0.53	4.56	4.84	2.38	2.5	-0.39	-0.45	4.68	6.55	8.91	6.76	3.26	6.95	7.59	10.04	7.31	-0.17	10.55	4.67	3.15	4.56	9.06	2.07	2.45	-4.21	2.68	2.02	6.93	3.85	3.51	3.43	3.52	6.47	3.03	2.36	3.29	2.97	3.25
SB-242721	15.3745	3.3	-0.38	0.75	1.56	4.07	4.03	5.42	6.94	0.87	4.26	0.54	1.69	5.61	0.22	4.81	-3.22	4.03	3.73	6.11	5.1	7.26	4.34	6.62	3.01	6.12	3.87	0.1	9.65	3.63	2.48	5.31	10.27	13.41	-3.55	1.9	5.69	5.33	7.93	3.86	0.96	4.24	6.42	0.9	0.26	4.54	3.17	4.9	6.49
SB-245392	5.08722	1.84	-3.59	3.84	0.1	5.54	4.42	2.97	3.58	3.28	6.45	0.33	5.95	3.11	2.41	1.93	-1.36	2.86	3.79	4.76	8.1	5.25	2.92	4.83	5.66	15.29	4.26	1.01	7.87	4.03	2.19	2.76	7.3	6.71	3.37	0.36	4.33	4.48	10.97	3.44	1.58	3.32	14.8	8.37	5.66	2.27	1.66	0.94	0.02
SB-250715	27.1467	4.29	-3.97	1.47	-2.01	10.36	3.36	9.1	9	6.08	5.87	0.77	3.68	5.37	3.21	5.5	-4.12	4.4	5.32	8.64	10.86	7.55	5.4	7.38	3.17	8.43	3.52	2.37	15.37	10.31	3.9	3.71	16.54	9.57	-5.42	-6.92	8.02	6.26	8.59	3.42	2.16	3.51	7.88	4.22	4.38	5.76	7.26	4.19	7.4
SB-251527	14.9098	6.54	-3.01	1.24	4.46	11.22	4.21	5.27	4.54	3.61	5.8	0.6	7.31	4.98	3.06	4.31	-2.9	3.1	6.98	5.62	7.51	5.75	3.76	4.97	3.33	7.72	6.4	0.02	11.45	5.04	3.62	7.2	7.2	5.59	-1.63	-0.28	3.32	5.39	4.27	3.4	0.06	3.66	1.03	3.71	2.78	4.48	2.6	7.36	8.14
SB-253226	8.09437	7.58	-2.19	0.05	2.36	3.43	4.61	7.86	8.03	5.55	4.97	2.74	5.97	7.26	2.14	7.39	0.72	4.39	5.32	7.84	8.66	6.82	4.77	6.39	6.48	7.46	3.28	1.66	12.22	4.31	3.51	4.25	10.62	6.56	-3.7	2.23	4.42	5.34	7.94	3.65	6.06	3.68	2.26	-1.08	0.88	2.43	2.38	3.73	6.95
SB-253228	16.2297	7.49	-5.44	0.69	-1.81	3.96	2.2	-1.29	0.3	2.38	3.49	-4.23	0.03	0.11	-2.62	5.39	-3.06	2.77	-2.13	-1.94	4.68	3.75	2.48	3.69	-4.44	7.25	0.42	-2.72	9.68	0.81	0.57	1.58	8.76	11.91	-2.3	-3.78	2.29	1.5	4.41	0.24	-4.9	2.75	2.09	4.68	3.11	3.93	4.23	2.54	4.17
SB-254169	-0.270077	4.57	-1.72	0.12	-2.29	4.41	1.79	4.83	5.04	2.01	3.37	-0.02	1.47	3.24	0.88	5.67	-3.09	2.33	3.05	3.48	4.56	7.35	3.45	2.81	2.24	1.59	4.12	0.6	10.08	2.77	2.72	4.79	8.79	2.41	-4.82	1.29	4.8	3.77	3.96	4.54	1.08	2.71	4.56	2.52	0.39	3.47	2.16	-1.81	5.77
SB-264865	4.17031	-2.73	-2.45	-0.85	0.74	4.36	2.12	5.08	2.93	0.29	3.56	0.76	4.27	4.45	1	1.21	-0.3	3.64	2.66	1.06	5.75	3.78	1.88	2.97	2.13	5.52	2.44	-0.27	-0.14	3.17	2.09	4.05	6.53	3.38	-0.38	-4.81	2.41	8.13	7.32	6.34	3.6	1.69	0.75	1.69	1.31	0.58	0.96	4.24	3.24
SB-264866	14.3945	-4.73	1.93	-1.75	-0.32	0.82	-1.5	-2.21	-1.4	-3.23	0.07	-0.94	0.04	-3.02	-0.59	-1.18	-3.62	1.4	-0.54	0.88	-1.38	-0.01	1.03	-0.62	3.29	-3.03	-2.72	-2.96	-5.77	-7.43	-1.48	-2.65	-1.73	-1.77	0.03	0.47	0.47	-1.97	-1.19	-2.14	1.3	-1.88	0.52	-2.49	1.91	-0.62	0.35	-1.88	-0.26
SB-278538	15.7876	4.69	-2.22	1.52	-0.98	0.49	3.31	4.69	3.61	2.93	3.63	-0.84	2.64	3.44	0.57	4.11	-2.42	2.13	3.11	4.11	8.3	7.06	4.08	9.73	5.3	3.88	5.48	-2.37	9.82	3.81	2.44	3.92	9.58	10.26	-0.62	-10.96	4.25	3.19	3.44	5.16	1.32	1.93	45.83	4.98	6.54	4.77	3.58	4.77	7.63
SB-278539	13.4768	0.39	-2.89	-1.29	-0.37	9.05	0.02	0.8	-0.16	-0.81	1.7	1.2	1.21	0.25	1.14	1.01	-2.37	1.55	1.92	2.31	-0.6	1.01	0.75	2.83	3.05	2.18	0.1	-2.87	2.11	-1.43	1.29	2.14	3.26	8.77	0.42	-2.6	0.46	1.34	2.37	2.85	5.66	-1.6	0.47	1.51	3.02	0.87	0.67	0.73	-0.9
SB-285234-W	11.7603	2.33	-3.71	3.34	-1.13	1.31	4.78	5.05	5.05	3.23	6.96	-0.67	5.95	3.8	1.53	1.47	-4.6	1.88	1.74	1.84	9.14	4.1	1.28	0.29	-1.45	12.18	-0.06	1.28	8.32	2.84	3.04	1.78	4.11	7.42	2.11	2.99	4.51	5.07	9.04	4.59	13.4	4.7	0.98	8.9	6.32	3.09	2.29	3.75	1.71
SB-333612	25.8043	0.25	-4.27	2.81	1.36	6.71	7.35	7.9	8.28	0.75	5.82	0.58	8.99	9.11	2.44	4.71	0.25	3.4	4.59	4.29	12.72	6.94	4.26	8.07	4.67	15.49	1.35	1.75	3.43	3.61	1.54	6.04	12.58	7.03	-1.26	4.58	1.64	4.31	14.1	5.24	2.75	2.1	8.8	3.86	3.04	7	4.89	2.52	7.33
SB-347804	17.3882	6.11	-1.49	0.9	2.52	0.95	1.22	4.24	2.41	0.65	0.33	-0.45	2.45	1.25	0.63	-2	-0.62	1.01	1.75	0.45	3.88	2.77	2.84	1.83	3.42	1.56	4.07	-2.61	2.26	2.8	0.04	3.74	5.96	1.23	-0.64	2.47	0.33	1.01	4.13	2.79	-0.52	-0.16	-0.2	2.55	-0.28	0.82	1.15	2.12	2.01
SB-358518	7.05354	4.63	2.74	-0.7	24.46	0.45	0.99	0.82	3.78	0.7	0.42	1.62	0.63	5.27	0.8	2.07	0.6	0.95	1.36	3.48	0.75	0.9	2.23	3.7	0.6	-0.12	3.65	-0.45	1.76	1.24	1.7	3.06	0.02	5.27	-2.48	0.91	1.2	3.11	4.51	1.56	-0.5	0.1	1.09	-3.35	-0.43	0.97	1.33	0.58	6.2
SB-360741	14.6	-7.51	0.43	-0.22	2.64	1.58	-3	7.52	7.37	-4.62	-3.08	0.05	1.12	-1.1	0.04	-1.29	2.75	0.85	-2.5	0.35	3.62	-0.5	-0.81	2.1	0.57	-1.52	0.94	-1.26	-6.97	-3.69	-1.57	-1.9	1.8	3.24	-0.32	-2.06	-0.2	-1.12	3.13	2.54	-0.55	-1.7	2.46	2.23	0.46	0.65	-0.55	2.12	-0.38
SB-361058	23.2227	7.64	-5.5	3.26	1.63	4.91	5.04	9.91	12.29	9.3	5.15	0.84	4.15	6.81	2.26	5.72	14.68	0.27	2.94	4.16	9.54	6.95	5.98	3.99	4.68	10.76	5.12	0.56	12.41	5.91	4.2	6.05	11.26	15.96	2.15	-0.45	5.38	5.62	9.68	8.59	6.19	1.91	1.87	6.74	3.66	2.97	3.14	6.83	7.87
SB-361058	15.0131	7.64	-5.5	3.26	1.63	4.91	5.04	9.91	12.29	9.3	5.15	0.84	4.15	6.81	2.26	5.72	14.68	0.27	2.94	4.16	9.54	6.95	5.98	3.99	4.68	10.76	5.12	0.56	12.41	5.91	4.2	6.05	11.26	15.96	2.15	-0.45	5.38	5.62	9.68	8.59	6.19	1.91	1.87	6.74	3.66	2.97	3.14	6.83	7.87
SB-376719	21.7354	19.07	-1.53	2.77	53.93	10.23	3.59	21.89	10.1	5.49	3.52	1.15	5.43	5.84	1.95	3.7	4.8	1.76	12.8	22.81	16.16	20.87	17.19	8.83	13.06	27.36	20.28	0.6	13.39	4.46	2.07	3.76	12.15	13.13	-0.56	1.94	3.44	7.95	9.7	1.91	4.06	3.19	9.17	6.34	2.37	6.04	5.53	7.21	7.23
SB-390523	11.9912	10.58	-5.94	2.34	10.08	4.57	3.17	10.39	10.19	11.51	5.49	-0.19	5.83	7.44	2.36	3.13	-0.11	0.33	1.18	0.12	8.37	5.35	4.88	3.43	0.23	8.47	1.62	1.83	11.99	3.6	0.98	2.6	8.53	12.98	-0.92	0.91	4.91	3.85	4.36	-0.85	1.79	2.59	4.45	4.9	2.64	3.03	6.27	3.62	7.88
SB-390527	22.6093	0.51	-2.87	4.56	21.82	2.82	2.5	9.09	1.33	3.08	4.21	1.37	4.53	4.55	2.08	2.79	-2.12	0.39	4.61	5.21	5.29	3.94	2.65	2.07	2.43	7.83	-1.97	1.5	2.36	2.67	3.19	1.16	7.6	8.51	-0.68	0.4	1.2	4.74	6.28	4.12	2.85	2.14	-0.1	6.51	0.59	1.88	4.4	4.87	-0.4
SB-400868-A	2.46546	4.78	-1.07	-1.02	-0.04	1.9	-0.41	6.39	4.67	1.76	1	-1.35	1.77	0.69	0.24	2.26	-1.55	0.2	3.25	3.01	0.81	2.26	0.92	0.17	2.79	2.73	3.94	-2.85	2.75	1.96	1.11	-0.67	3.77	6.96	2.09	1.94	0.36	1.4	4.91	3.26	8.89	1.11	0.78	2.2	2.69	2.27	3.2	1.59	-1.42
SB-409513	16.3555	13.69	-1.23	0.7	9.29	2.51	2.52	5.5	-0.4	1.91	2.62	0.33	2.53	2.84	0.9	5.12	0.54	2.48	0.47	0.84	3.65	4.02	3.42	1.19	6.23	8.07	6	0.86	7.75	4.05	0.05	4.29	3.04	6.6	-0.32	2.76	2.96	3.05	0.59	7.53	3.35	1.42	4.88	3.32	-0.54	1.89	2.72	1.47	3.65
SB-409514	39.5196	7.81	20.04	2.24	51.44	5.56	1.14	7.89	8.28	-5.59	1.46	1.57	3.52	1.44	1.28	-2.04	-1.95	1.74	5.96	6.56	3.34	3.18	3.63	3.74	2.24	5.62	2.76	1.32	-8.81	-2.04	-0.03	-5.14	-8.35	9.11	0.79	2.74	0.35	4.45	7.24	6.7	2.43	0.03	-1.13	2.41	2.57	0.31	1.68	6	3.7
SB-431533	32.2067	3.24	-3.23	3.4	0.74	5.49	4.6	12.34		3.94	4.67	3.51	12.53	11.1	2.5	5.07	-1.19	2.05	5.92	6.53	9.7	6.58	3.31	8.26	5.01	10.57	-0.01	2.31	7.48	6.97	4.09	3.87	11.39	13.09	-0.31	0.81	4.28	8.19	8.11	2.79	4.7	1.6	4.73	3.91	3.45	1	3	-0.55	8.92
SB-431542-A	24.8815	8.87	-0.31	1.92	0.2	6.64	2.16	6.95	6.03	6.81	2.22	0.83	3.28	2.63	1.43	1.4	1.98	-0.16	3.67	4.07	4.66	2.11	3.18	5.27	8.01	4.86	7.17	-0.13	7.96	1.89	1.95	1.89	6.48	6.61	0.21	-2.34	3.18	2.39	2.89	5.06	2.2	-0.59	4.42	3.59	3.43	0.41	1.77	-1.49	9.28
SB-437013	4.06704	-2.81	-4.84	2.23	0.05	3.19	3	8.87	9.3	-2.89	3.64	1.4	4.06	5.59	3.22	41.96	-1.29	1.18	6.67	6.96	6.94	9.35	6.67	6.14	2.67	8.58	8.42	1.61	8.03	5.2	6.99	4.12	6.51	4.13	-1.16	2.34	2.37	3.57	5.77	3.26	0.1	1.11	3.95	3.4	1.74	1.15	1.86	4.27	-0.71
SB-476429-A	0.607673	2.34	-1.84	0.75	1.41	2.5	1.79	53.08	55.78	7.83	28.92	6.57	61.11	33.04	1.29	58.72	21.66	35.26	10.43	33.02	55.15	42.8	37.11	32.79	31.8	63.28	37.73	8.19	21.95	2.67	9.77	12.85	8.63	-0.14	1.13	1.92	1.88	2.22	8.44	2.07	-0.25	-1.54	9.1	2.08	-1.42	0.73	1.61	2.55	14.52
SB-590885-AAD	1.27889	1.76	-5.49	1.36	0.64	5.81	2.53	40.7	19.37	2.75	3.36	1.19	3.33	5.79	1.79	12.45	-0.6	1.99	6.18	13.51	8.01	8.56	6.8	5.88	8.51	11.94	16.42	0.74	9.28	3.57	2.33	3.2	11.67	10.5	-0.9	-10.36	8.56	8.67	5.38	2.19	3.85	3.86	0.64	3.72	0.58	3.37	2.87	7.41	13.34
SB-610251-B	6.80356	5.42	-1.42	2.51	9.09	0.53	1.64	43.31	50.84	16.52	8.97	2.36	13.82	9.92	1.61	55.36	8.65	16.51	8.82	17.68	51.23	31.27	25.42	19.52	17.95	63.23	21.91	7.66	32.86	6.42	9.99	19.27	26.05	14.22	1.53	3.35	7.05	4.75	9.95	2.18	5.15	0.88	10.92	8.69	5.31	5.72	7.3	5.25	11.09
SB-614067-R	-4.17633	0.05	-0.2	0.28	3.17	0.21	0.86	4.12	6.46	-6.96	-1.75	3.08	2.25	2.88	0.87	-2.02	-2.67	-1.06	2.67	6.86	4.24	2.43	0.99	2.99	0.87	0.66	0.86	0.6	-7.94	-2.2	1.02	-3.73	-8.09	1.17	0.36	1.96	1.88	4.92	2.47	-0.75	-0.56	-0.82	-2.38	1.9	-1.26	-1.18	-0.26	1.8	4.34
SB-633825	-0.321709	11.14	-1.13	1.45	-0.93	6.59	3.35	13.49	11.67	7.9	3.88	0.28	5.35	5.26	1.36	84.98	5.61	2.3	7.1	8.97	13.13	22.29	16.7	4.62	7.37	11.2	20.87	0.86	17.55	3.83	14.22	10.87	12.46	12.42	0.26	0.82	5.96	6.27	8.9	5.18	3.79	2.25	-5.12	6.38	0.55	3.12	4.11	-0.19	4.21
SB-675259-M	13.206	2.85	2.04	0.3	0.02	0.68	-1.66	6.91	3.61	-1.56	0.81	-0.1	2.21	3.48	2.49	-0.57	0.54	-0.08	2.68	3.69	2.83	1.49	1.61	2.95	4.86	2.5	7.01	-2.73	2.33	-0.05	0.6	2.01	3.72	1.77	0.88	2.36	0.15	1.54	1.38	1.82	-1.27	-1.01	-1	-0.99	-0.64	0.57	-0.22	-3.95	0.68
SB-678557-A	16.0974	17.56	-0.97	1.05	-0.3	5.92	3.43	4.42	2.58	6.5	3.87	-0.24	4.13	4.52	2.38	6.78	-5.75	2.86	1.79	4.09	7.61	4.72	3.51	4.46	3.89	8.13	3.47	2.09	8.45	2.66	1.12	4.08	3.41	15.19	-1.15	5.43	4.51	6.61	9.8	4.86	4.17	2.13	1	5.06	1.65	5.68	6.56	14.06	3.43
SB-682330-A	-4.30741	0.68	0.1	-1.64	1.8	-0.96	-1.71	20.28	18.57	-1.46	1.43	2.57	3.15	1.01	0.28	15.01	3.76	0.49	6.21	24.93	2.91	4.14	3.2	7.33	8	2.61	9.45	-3.05	0.81	-1.83	1.37	5.63	6.81	0.57	0.74	0.13	-0.32	-0.08	0.64	1.94	0.2	-1.94	1.8	-1	-2.77	1.62	-0.98	22.43	5.81
SB-686709-A	41.9136	-1.21	-3.82	-0.03	1.09	1.37	-1.05	0.51	1.43	-0.26	1.04	-0.5	1.19	0.37	0.88	-0.63	2.12	1.25	2.33	2.23	0.65	-1.05	0.66	3.35	0.66	-2.38	-0.1	-3.34	-0.26	-0.43	-0.12	1.64	0.53	1.39	0.2	2.19	-0.29	1.71	3.74	1.38	-1.06	-1.67	1.17	4.59	4.28	1.47	0.96	0.25	2.58
SB-698596-AC	13.739	4.71	2.26	0.1	1.45	1.74	2.12	4.16	3.96	4.47	1.09	1.15	3.03	2.99	1.3	1.16	0.68	-2.06	3.76	6.17	1.32	3.55	2.2	1.19	3.55	0.53	5.8	1.02	7.67	2.84	1.27	5.11	3.83	2.8	-2.27	0.5	1.45	0.86	3.93	4.05	2.99	0.88	1.68	-2.42	-2.79	0.8	0.31	1.81	9.2
SB-725317	32.0039	54.95	17.63	28.44	62.18	7.42	3.83	72.6	25.73	10.89	13.41	0.5	9.15	14.43	3.5	11.05	17.01	2.41	15.37	22.24	28.45	16.23	12.98	21.28	14.52	20.27	27.44	24.22	39.2	13.98	28.76	5.92	37.78	18.51	0.18	4.28	91.56	72.32	11.1	6.22	5.83	1.59	4.12	14.01	12.31	14.5	16.37	6.19	10.9
SB-732881	10.7276	19.71	-0.92	1.49	-2.24	5.19	2.01	10.72	4.33	7.63	3.63	-2.64	-0.68	1.24	-1.94	9.38	-1.75	2.31	0.8	7.96	6.08	8.89	6.26	4.79	2.18	9.87	10.63	-2.77	10.94	-1.23	-1.46	1.83	8.11	12.93	-0.04	2.21	50.12	31.61	10.4	4.73	-5.49	2.5	0.35	9.34	1.2	3.32	4.91	6.18	14.17
SB-732941	28.231	7.69	-4.78	0.77	0.16	5.6	2.53	63.75	31.17	4.74	4.88	2.12	17.72	16.38	2.12	6.62	3.11	2.17	6.79	6.66	15.82	9.06	5.33	12.81	5.27	10.72	5.44	3.8	18.89	6.3	4.63	2.89	17.15	7.93	1.22	1.7	9.93	4.86	7.64	5.84	11.25	0.58	5.94	4.91	4.46	6.76	7.68	5.31	5.86
SB-734117	25.9302	2.81	6.77	-0.41	3.98	1.83	-1.92	7.12	3.74	-6.81	-1.58	-0.36	-0.03	1.22	0.48	-3	2.59	0.75	0.24	0.51	0.66	1.3	-0.59	6.63	4.39	-1.17	3.33	-4.85	-3.51	-1.98	-1.63	-4.08	-8.8	-8.39	-0.01	-0.79	2.35	2.16	35.9	-0.22	-0.98	-3.62	1.77	3.94	-1.13	-0.84	0.67	-1.49	7.05
SB-735465	11.2956	8.44	-2.35	1.73	-0.99	3.05	3.45	51.36	18.98	2.29	3.35	-2.01	0.99	4.04	7.94	2.23	-2.57	0.71	4.54	6.57	8.12	5.51	2.53	7.71	6.73	8.62	8.92	-0.08	3.94	4.19	4.67	2.98	8.75	10.31	1.24	-0.4	2.7	4.05	5.37	4.97	2.05	0.94	4.77	10.06	8.4	8.07	14.03	1.65	4.36
SB-735467	5.74266	4.17	-3.58	1.73	-0.96	1.55	2.43	40.4	12.26	5.61	5.89	-0.88	3.11	4.11	2.49	2.76	-0.73	2.21	7.03	7.59	8.36	5.51	3.43	9.07	3.69	6.35	6.64	-1.62	4.17	4.36	2.87	1.87	7.07	9.39	1.05	3.64	2.75	2.06	6.57	5.18	0.88	1.45	1.71	4.55	4.23	5.87	7.26	1.45	0.71
SB-736290	17.9045	2.08	-2.34	1.42	-0.29	6.7	3.53	4.6	7.75	-0.66	4.09	0.33	4.22	3.99	1.68	4.24	4.56	1.06	0.41	3.49	6.33	2.29	1.52	3.33	2.28	6.9	1.42	1.07	4.19	4.47	2	4.62	3.92	4.49	0.59	1.74	4.18	3.93	3.73	6.68	3.66	-0.85	2.78	5.28	0.76	0.53	1.22	-0.92	3.65
SB-736302	19.9002	3.24	-1.56	0.55	-3.11	3.05	0.87	2.25	-2.96	1.45	2.31	-4.91	-3.04	-0.23	-2.42	2.66	0.04	3.49	-2.3	-1.62	4.62	4.63	2.36	2.49	-1.43	5.68	2.73	-7.28	2.69	-1.81	-3.41	-2.08	3.79	11.72	0.1	-1.48	2.44	0.48	14.05	6.69	-3.55	0.7	0.96	1.56	3.35	-0.36	1.11	1.74	3.3
SB-737198	10.108	18.74	1.21	1.18	4.71	6.51	2.14	14.6	11.16	7.45	1.81	2.44	5.69	5.87	3.31	2.85	5.69	-0.64	2.55	3.61	11.39	6.05	4.84	5.06	3.27	5.71	6.31	1.93	-8.98	6.98	0.5	2.82	13.14	7.29	1.57	1.9	2.99	5.24	11.85	-1.17	7.09	2.48	5.68	8.7	3.61	5.51	5.16	5.31	11.2
SB-738482	39.0738	-1.13	-4.76	2.65	2.45	-0.03	2.53	14.16	7.09	2.04	3.87	1.47	4.88	10.26	6.67	1.67	-0.4	1.3	6.01	4.43	9.28	3.71	3.29	6.23	2.42	4.59	2.38	1.18	1.43	2.31	3.22	4.38	8.86	5.61	-2.49	0.22	-0.4	3.11	2.15	2.43	1.61	2.73	1.56	8.82	0.03	5.39	9.04	8.99	0.32
SB-738561	24.7716	6.51	-0.83	0.91	2.73	0.13	1.98	3.89	-1.97	-5.08	-0.38	1.46	3.88	3.46	0.76	-3.65	-0.79	0.17	2.01	2.29	3.12	-1.88	-0.9	1.16	-0.65	4.59	-1.91	1.77	-7.03	-0.12	0.27	-1.68	-11.63	7.52	1.46	3.68	0.42	1.87	2.5	5.38	1.25	-0.42	0.08	1.96	-0.79	-3.63	-1.79	0.11	2.41
SB-739245-AC	9.06355	-3.93	2.37	-2.38	2.19	2.34	-4.54	7.83	2.5	-4.84	-1.1	0.05	-3.55	-2.77	0.48	0.94	-0.34	-0.21	0.14	4.73	0.93	1.67	1.82	0.5	-1.4	-4.33	2.56	-1.54	-3.58	-2.29	-2.19	-3.61	1.96	-14.7	0.14	-1.71	0.89	-1.3	-0.04	-1.43	1.31	0.01	0.03	6.39	0.88	-1.99	0.26	6.29	-0.38
SB-739452	11.5537	-1.14	-1.51	1.59	1.18	0.63	3.27	24.15	18.39	4.14	4.58	4.11	5.55	9.1	23.67	3.67	-0.3	4.35	20.52	6.71	9.03	4.24	3.6	11.35	1.8	14.25	13.75	1.29	2.95	4.24	3.48	3.95	5.48	3.71	-0.45	3.08	0.72	4.4	3.03	-14.07	3.89	1.49	2.85	6.32	3.72	1.56	4.33	4.05	6.65
SB-741905	17.5431	-4.88	1.94	-1.18	1.58	3.76	-4	20.52	1.08	-3.46	0.66	-1.52	-2.41	-2.6	0.22	0.49	-1.91	1.64	0.74	3.43	1.86	1.65	1.05	-0.19	2.4	-1.21	6.25	-3.03	-5.49	-2.02	-1.01	-3.05	-0.57	5.72	0.39	-0.84	-0.78	-1.06	5	-0.25	3.51	-1.21	-9.65	4.13	1.21	2.04	3.65	3.46	3.16
SB-742864	20.0731	0.48	-0.54	1.32	2.96	0.02	1.23	17.95	3.55	-2.39	1.52	1.66	2.67	3.97	1.71	-2.5	-2.43	0.42	4.51	6.14	3.03	1.49	-0.21	4.5	3.25	4.09	2.86	1.68	-7.46	-1.02	0.5	-3.94	-10.77	3.01	0.89	1.3	1.06	1.09	2.79	4.14	-1.63	-1.26	0.99	3.16	2.02	0.23	5.08	-6.45	1.91
SB-742865	17.13	-1.13	-2.13	2.88	1.11	11.46	4.38	9.67	4.71	0.41	4.64	1.7	5.31	7.11	4.27	2.53	0.5	1.03	9.5	8.63	8.62	4.62	3.58	7.28	2.5	8.03	4.94	1.54	1.08	4.1	4.33	4.97	11.63	8.59	-1.82	3.42	3.75	11	11.69	5.66	5.41	2.41	0.51	7.76	3.27	5.91	9.06	7.91	-3.22
SB-743899	4.95613	-0.27	-1.09	2.09	2.11	2.89	1.51	13.97	6.13	4.82	1.83	0.7	2.84	3.97	2.43	1.59	1.57	1.05	5.1	3.59	7.96	4.01	3.2	4.92	1.67	4.81	0.02	2.15	7.98	2.28	4.02	2.4	12.68	0.04	1.5	0.47	1.2	2.65	3.03	0.45	2.33	0.79	7.53	7.97	3.29	2.36	5.42	4.1	5.26
SB-751148	21.1574	-2.63	-2.82	2.91	0.61	7.31	1.26	7.3	9.26	-3.01	2.51	0.41	7.06	5.82	1.25	-0.37	-3.49	-0.39	1.64	6.3	16.33	6.26	2.71	3.85	0.11	10.07	1.95	0.69	-5.92	1.46	1.5	-3.8	-7.41	0.03	10.7	0.96	6.1	0.3	5.33	0.74	2.4	-1.07	2.38	0.59	-26.52	-1.57	-0.85	4.96	2.39
SB-751399	-12.8281	6.17	-2.04	0.79	-0.27	3.54	2.95	4.71	-5.79	1.67	3.08	0.12	4.3	4.06	0.92	3.36	-4.16	1.55	3.44	4.6	6.49	6.51	2.22	2.22	1.87	6.8	0.44	0.27	3.54	5.42	2.2	2.05	5.68	4.55	0.37	0.96	2.08	4.63	4.62	4.75	9.74	4.16	1.57	4.01	3.29	3.55	3.2	3.53	5.18
SB-759335-B	16.0549	4.72	-2.3	2.86	-0.7	0.82	4.85	3.28	4.42	4.45	8.89	1.16	5.49	7.17	2.09	5.31	-2.89	4.59	4.31	5.67	9.25	5.94	4.29	2.57	2.87	16.42	3.85	1.16	11.31	2.79	3.87	3.77	7.73	9.07	3.25	4.99	5.18	5.18	7.97	9.41	9.25	6.22	1.68	4.88	4.86	4.35	4.33	4.33	2.13
SB-772077-B	6.95846	22.39	-0.04	1.25	-0.29	3.76	2.26	4.33	7.29	5.06	0.56	-1.15	2.08	3.68	1.18	8.63	-0.65	2.04	3.09	4.41	9.69	7.74	5.67	1.29	2.85	7.23	5.96	-0.49	10.02	5.74	2.54	4.88	6.1	7.69	1.83	-1.69	4.61	3.52	6.07	6.06	6	1.96	1.61	3.51	2.78	3.61	3.15	6.19	5.85
SB-814597	17.2849	11.48	-3.01	1.84	0.27	4.88	2.85	1.91	7.43	3.27	5.76	0.39	3.28	4.14	1.49	5.46	-3.37	1.89	2.93	6.04	8.47	6.46	4.59	3.07	1.51	9.66	3.58	1.45	6.53	4.94	4.3	4.99	7.17	7.47	1.55	2.78	3.57	3.93	8.62	4.67	6.03	0.99	3.04	5.37	0.41	1.51	2.32	4.71	9.39
SKF-62604	16.3608	9.57	-3.23	4.49	11.64	6.31	4.15	15.34	5.54	3.51	4.27	1.02	7.86	9.18	1.4	7.17	6.26	2.96	3.55	5.45	15.07	8.24	5.49	10.73	4.25	13.12	2.59	0.95	14.77	5.22	3.24	3.76	11.59	14.11	1.94	1.91	8.17	14.98	6.36	8.98	4.3	3.78	3.14	5	0.95	5.99	6.28	1.37	7.96
SKF-86002-A2	9.93747	4.76	-3.88	1.07	-4.14	2.81	2.75	3.25	4.56	4.61	4.87	-3.5	-0.14	2.31	-1.9	4.07	-4.01	3.19	-0.49	1.29	7.02	7.36	4.29	5.64	-3.64	8.62	7.29	-3.6	3.74	-0.79	-2.49	-1.28	7.66	6.63	2.02	-1.24	2.85	0.29	6.54	5.39	-4.05	1.09	4.83	2.27	1.45	0.16	3.11	6.64	5.29
SKF-86055	32.8263	10.23	0.83	4.51	2.02	1.89	0.99	2.3	2.07	5.05	0.74	-4.99	0.44	-0.75	-2.17	4.76	0.79	2.05	-0.74	-1.31	4.87	6.12	3.93	2.64	0.5	9.68	5.33	-4.53	8.11	0.35	-2.17	1.23	6.7	4.18	1.49	-2.36	1.53	-1.88	8.26	6.13	-5.03	0.48	-0.39	1.19	-0.43	-0.01	1.8	5.85	0.39
Pearson correlation coef.		0.245474	0.352629	0.450147	0.376583	0.303417	0.190769	0.293831	0.331161	0.150628	0.297637	0.162127	0.255214	0.260686	0.38442	0.104122	0.0759537	0.183122	0.40311	0.296572	0.309356	0.285587	0.282448	0.315565	0.282957	0.347654	0.279825	0.149903	0.173665	0.196007	0.154438	0.0609042	0.192559	0.377339	0.0536351	0.193517	0.132311	0.121916	0.40608	0.129994	0.118132	-0.00908478	0.233866	0.363057	0.382943	0.428668	0.42678	0.347978	0.379542
z-score		4.50813	6.47199	8.25923	6.911	5.57006	3.50555	5.39439	6.07854	2.76987	5.46414	2.98061	4.68664	4.78693	7.05463	1.91754	1.40129	3.36539	7.39717	5.44463	5.67892	5.2433	5.18577	5.7927	5.19509	6.38082	5.1377	2.75658	3.19208	3.60153	2.8397	1.12548	3.53835	6.92487	0.992253	3.55591	2.43416	2.24366	7.45161	2.3917	2.1743	-0.15723	4.29539	6.6631	7.02757	7.86558	7.83098	6.38675	6.96523
% inhibition for UNKNOWN, DTm values for DSF dataset
DSF	UNKNOWN	FES	ABL2	BMX	TEC	IGF1R	TYK2	ZAK	STK39	STK24	MST4	MAP4K4	TNIK	SLK	STK10	PAK4	PKMYT1	CSNK1G1	CSNK1G3	VRK1	GSG2	PLK4	TLK1	ADRBK1	ADRBK2	GRK5	PDPK1	RPS6KA1	RPS6KA6	AKT3	STK38L	CDC42BPB	STK32A	CHEK2	DCLK1	PHKG2	CAMK2A	STK33	SNF1LK2	PRKAA1	PRKAA2	STK17A	STK17B	PIM2	PIM3	PIM1	NEK1	NEK2	CAMKK2
GI261520A	-16.9355	0.25	1.01	1.34	0.49	0.18	-0.03	-0.46	0.44	0.67	0.49	-1.66	0.87	0.77	5.16	1.54	-0.63	0.39	0.06	0.59	1.66	1.36	0.99	-0.11	-0.05	-0.9	-0.06	0.05	-0.04	0.02	0.19	0.32	0.16	3.86	0.48	-0.35	0.4	0.79	-1.53	0.38	1.6	0.79	0.31	2.06	1.75	0.74	0.28	1.28	0.39
GI261520X#4	54.0988	0.25	1.01	1.34	0.49	0.18	-0.03	-0.46	0.44	0.67	0.49	-1.66	0.87	0.77	5.16	1.54	-0.63	0.39	0.06	0.59	1.66	1.36	0.99	-0.11	-0.05	-0.9	-0.06	0.05	-0.04	0.02	0.19	0.32	0.16	3.86	0.48	-0.35	0.4	0.79	-1.53	0.38	1.6	0.79	0.31	2.06	1.75	0.74	0.28	1.28	0.39
GR105659X	98.9462	0.8	2.04	0.68	0	0.76	3.56	-0.45	1.84	2.9	2.74	2.52	5.24	1.26	3.83	1.79	-0.45	3.7	1.68	1.31	1.78	6.52	1.51	0.58	-0.03	3.25	5.87	1.22	1.25	0.08	2.58	2.17	0.05	3.54	-0.01	2.51	2.63	7.81	4.78	3.09	6.59	6.19	7.45	3.04	4.28	2.88	0.32	1.33	5.12
GR269666A	9.10725	0.13	0.32	1.09	-0.07	0.16	0.47	-0.56	-0.56	-0.31	0.01	-1.45	0.29	-0.96	0.49	0.8	-0.93	0.23	-0.05	0.46	0.07	0.04	0.22	0.29	-0.03	-0.37	-0.28	0.1	-0.04	-0.37	-0.54	-0.72	-0.66	1.31	0.21	-0.54	-0.39	0.31	2.43	-0.16	0.84	3.24	2.19	0.55	0.76	0.22	-0.13	0.04	0.38
GSK1023156A	23.9455	0.35	0.93	-0.3	-0.09	0.05	-0.03		-0.38	-0.34	-1.39	0.03	1.21	2.41	6.05	1.59	-0.06	2.3	0.24	0.89	0.79	1.4	0.15	-0.26	-0.13	-0.09	0.3	3.74	4.54	-0.41	0.14	0.72	1.82	0.77	-0.23	0.53	0.88	1.99	0.57	-0.02	0.7	1.54	0.79	1.51	1.08	1.13	-0.14	0.84	2.7
GSK1030058A	48.6958	0.01	0.36	0.02	-0.73	-0.04	0.37	-0.39	-1.16	0.23	-0.06	-0.68	0.73	3.64	3.41	0.17	-0.7	0.33	-0.12	0.34	0.07	3.38	0.18	0.14	-0.16	0.67	0.47	1.89	1.59	-0.56	-1.18	-0.69	-0.46	0.26	0.1	-0.29	-0.06	0.98	5.26	0.88	1.68	-0.38	1.52	-0.2	0.3	-0.68	-0.3	2.26	-0.08
GSK1030059A	7.57804	0.05	0.02	0.52	-0.19	0.04	0.17	-0.17	-0.41	0.7	0.53	-0.07	1.22	1.85	2.81	0.72	-0.59	0.35	0.04	0.59	0.45	0.04	0.07	0.13	-0.08	-0.51	0.29	0.65	0.08	-0.34	-0.58	0.83	-0.17	0.14	0.19	-0.56	0.07	1.14	0.93	0.27	0.49	-0.87	0.39	0.73	0.66	0.29	-0.08	1.55	-0.11
GSK1030062A	36.3373	-0.02	1.52	0.51	-0.57	-0.01	1.08	-0.01	-0.39	-0.85	-0.23	-0.17	0.15	2.71	6.05	1.92	-0.82	0.67	0.01	-0.25	0.59	2.08	-0.09	-0.18	0	-0.09	0.44	0.15	0.99	-0.12	-0.43	-0.37	-0.45	0.06	-0.17	-0.54	0.2	0.49	3.5	0.04	0.29	-0.14	0.48	0.06	-0.32	-0.63	-0.13	0.53	-0.42
GSK1173862A	23.0161	6.59	0.32	0.62	-0.3	5.32	3.99	-0.15	8.29	2.3	0.81	3.27	3.58	1.53	2.17	5.77	-0.18	8.23	7.48	1.09	0.64	8.87	1.3	1.93	-0.45	4.75	0.26	3.9	3.38	-0.17	5.08	1.83	0.71	12.87	4.8	6.94	5.65	15.4	2.5	2.73	4.92	1.59	3.31	5.29	6.14	5.91	0.69	1.57	8.64
GSK1220512A	1.37306	6.54	0.27	0.2	-0.28	5.08	2.36	-0.27	7.71	1.55	0.34	2.13	1.67	3.61	1.51	2.99	-0.41	5.66	4.81	0.57	0.26	8.83	0.87	1.01	-0.54	3.05	0.56	2.32	2.75	-0.21	3.55	2.26	0.35	13.77	5.25	7.13	6.6	15.64	3.14	2.72	4.13	2.6	3.84	3.47	4.79	4.16	0.29	1.32	8.22
GSK1326255A	8.40416	6.29	0.48	0.41	-0.26	5.24	3.69	-0.62	7.36	0.88	0.74	2.7	2.97	4.18	2.39	3.4	-0.27	7.44	6.78	0.91	0.39	8.58	1.72	3.29	0.24	6.35	0.19	3.66	0.8	-0.36	5.31	1.67	1.37	13.93	5.06	6.72	5.81	14.3	2.53	2.95	5.31	1.5	3.79	5.44	6.68	5.21	0.69	3.36	8.75
GSK1392956A	25.9302	2.38	-0.13	-0.13	-0.19	4.4	0.23	-0.82	0.78	0.06	-0.12	-0.65	0.12	-0.34	-0.48	0.12	-0.44	2	2.1	0.13	-0.26	5.74	0.53	0.4	-0.36	0.14	-0.22	1.17	0.48	-0.47	-0.32	-0.11	0.23	6.47	0.34	1.84	0.72	14.13	-0.05	0.6	1.11	-0.47	-0.05	0.06	1.66	0.17	-0.31	0.85	0.61
GSK1713088A	-7.23504	2.42	0.7	0.8	-0.42	3.64	1.09	-0.31	0.63	0.43	-0.06	0.02	0.56	1.13	0.94	3.08	-0.93	5.6	3.65	-0.44	-0.19	1.84	0.5	0.64	-0.71	7.37	0.07	2.51	2.17	-0.64	-0.91	1.86	-0.3	1.48	1.83	1.6	2.94	9.83	0.25	1.4	2.25	-0.03	1.19	4.07	4.77	5.35	0.08	-0.08	1.36
GSK1751853A	24.4102	4.02	0.1	0.39	-0.08	3.7	0.93	0.05	0.72	0.5	0.01	-0.18	-0.06	0.26	-0.05	0.44	-0.48	1.73	0.97	-0.29	0.49	1.29	0.39	-0.01	-0.35	1.83	-0.04	0.49	-0.32	-0.26	-0.34	1.28	-0.2	3.48	0.25	0.01	0.5	5.69	0.77	0.45	1.52	-0.91	-0.13	-0.49	0.81	0.17	0.13	0.7	0.7
GSK180736A	20.4682	0.27	0.51	0.25	0.53	0.24	0.07	-0.53	1.25	0.38	0.74	-0.36	0.28	-0.31	0.19	0.35	-0.47	-0.13	-0.23	0.17	0.13	2.47	0.02	5.11	2.23	1.32	-0.11	-0.02	0.25	-0.18	1.12	0.82	-0.03	0.24	1.3	-0.38	0.71	1.49	0.46	1.98	2.62	-0.31	1.2	0.79	0.43	-0.33	-0.14	-0.2	0.2
GSK1819799A	32.7746	3.63	0.1	0.06	-0.11	2.46	0.74	-0.76	0.9	0.53	-0.09	-0.41	0.09	0.41	-0.32	0.16	-0.63	1.13	0.58	-0.01	-0.26	3.21	0.37	0.45	-0.23	1.45	-0.36	0.69	0.57	-0.4	-0.47	1.55	0.02	2.82	-1.74	2	0.36	9.25	0.2	0.3	0.93	-0.77	1.18	0.56	1.89	-0.03	-0.29	1.53	0.92
GSK182497A	8.92049	0.87	0.79	0.53	0.79	0	0.78	0.03	0.57	1.36	2.27	0.02	0.98	2.02	4.96	0.56	0.74	0.6	-0.13	0.15	0.27	1.76	1.09	-0.44	0.1	1.39	0.37	0.41	0.02	0.05	0.55	0.82	0.23		-0.26	0.03	0.36	0.36	0.14	0.49	0.45	0.77	2.6	2.52	1.85	1.33	-0.03	3.58	0.9
GSK192082A	14.1323	0.59	0.74	0.19	1.41	0.17	0.51	-0.69	0.62	2.43	1.75	1	1.02	1	5.92	0.44	0.87	0.9	-0.63	-0.31	0.18	2.3	0.6	-0.09	-0.03	2.97	0.11	0.01	0.47	-0.29	-0.77	-0.68	-0.15	2.36	0.2	0.06	0.55	0.39	1.13	-1.68	0.76	0.42	2.08	2.03	1.72	1.62	0.05	5.03	0.92
GSK200398A	34.8916	0.21	0.69	1.64	-0.61	0.27	0.37	0.11	0.3	0.35	0.37	1	0.91	0.35	6.95	0.22	-0.46	1.5	0.28	0.06	0.62	1.87	0.2	-0.27	0.13	-1.11	0.43	0.04	0.78	-0.02	-0.1	0.18	-0.08	3.65	0.07	-0.52	0.41	1.05	1.67	0.15	1.02	2.48	3.8	0.58	0.54	0.35	0.01	0.77	0.22
GSK204925A	35.0465	0.07	0.52	-0.01	-0.16	-0.22	1.08	-0.61	0.15	-0.41	-0.61	2.71	0.54	2.99	5.35	0.65	0.39	0.78	0.23	0.44	-0.07	2.02	-0.36	-0.44	-0.26	0.63	1.27	0.49	0.48	0.07	0.09	-0.16	0.46	0.43	-0.17	0.1	0.31	1.18	3.01	-0.07	0.35	1.31	2.28	-0.39	0.64	-0.28	-0.06	1.51	0.2
GSK2186269A	6.90682	4.53	-0.11	0.48	-0.41	6.94	-0.05	-0.42	-0.23	0.08	0.43	-1.76	-0.03	0.38	0.32	0.35	0.63	0.26	-0.02	-0.04	-0.09	0.11	0.14	0.06	-0.27	0.15	-0.46	0.12	0.21	-0.22	-0.52	-0.2	-0.29	0.79	-0.29	0.38	-0.13	5.23	0.11	0.23	0.33	-0.44	0.83	0.45	-0.07	0.67	-0.17	0.19	-0.01
GSK2219385A	17.6464	0.79	-0.14	0.5	-0.49	4.47	0.94	-0.1	-0.16	-0.09	-0.47	-1.86	-0.13	-0.1	-0.35	0.65		2.16	3.5	-0.19	1.32	0.31	-0.21	-0.11	-0.24	3.58	-0.39	-0.05	0.04	-0.08	-0.46	-0.34	-0.52	2.49	-0.21	-0.07	0.18	1.94	0.01	0.17	0.63	-0.39	0.13	0.32	0.63	1.2	-0.3	0	0.11
GSK2220400A	16.6653	5.58	0.03	0.49	-0.55	7.05	1.8	-0.18	0.22	-0.24	-0.04	-1.82	-0.07	-0.22	-0.08	0.62	-0.86	2.52	0.78	0.28	1.43	1.1	-0.29	0.42	-0.3	6.87	-0.21	0.41	0.34	-0.24	-0.66	-0.15	0.07	5.7	0.67	0.32	1.06	7.84	-0.26	0.41	1.38	-0.33	-0.14	1.05	5.16	7.21	-0.22	0.27	0
GSK237700A	42.0977	0.21	0.4	0.71	0.14	-0.37	0.48	-0.05	-0.16		-0.86	-1.96	1.26	3.65	8.19	1.19		0.88	0.39	0.75	-0.13	4.67	-0.54	-0.45	-0.53	1.51	1.58	0.03	0.37	-0.08	-0.63	0.7	0.72	0.72	-0.35	0.15	0.43	3.82	3.34	1.04	1.38	0.01	0.12	0.33	-0.53	-0.53	-0.26	1.22	0.1
GSK237700A	49.7008	0.21	0.4	0.71	0.14	-0.37	0.48	-0.05	-0.16		-0.86	-1.96	1.26	3.65	8.19	1.19		0.88	0.39	0.75	-0.13	4.67	-0.54	-0.45	-0.53	1.51	1.58	0.03	0.37	-0.08	-0.63	0.7	0.72	0.72	-0.35	0.15	0.43	3.82	3.34	1.04	1.38	0.01	0.12	0.33	-0.53	-0.53	-0.26	1.22	0.1
GSK269962B	29.0571	-0.86	0.31	-0.01	0.01	0.38	0.17	-0.11	0.25	0.67	0.21	-1.71	0.06	0.07	0.84	0.23	-0.52	0.65	0.22	-0.12	5.39	4.57	-0.79	-0.25	-0.27	-0.27	0.62	0.16	0.28	1.93	3.44	-1.03	-0.2	0.37	0.49	-0.31	-0.07	1.46	-1.39	0.38	1.85	1.35	6.9	2.09	1.41	2.03	0.18	-0.53	-0.16
GSK270822A	33.6524	1.01	1.27	0.87	-0.85	-0.13	-0.47	-0.5	0.25	2.32	1.88	-0.25	0.04		0.1	0.59	0	-0.32	-0.05	0.32	0.46	0.39	-0.06	3.82	0.8	3.92	-0.27	-0.29	0.13	-0.07	2.93	0.58	0.41	0.26	0.51	-0.14	0.16	3.88	-0.29	3.61	4.72	-0.89	0.22	0.17	0.2	0.02	-0.22	0.32	0.35
GSK299115A	49.297	0.53	0.54	0.84	0.28	-0.27	-0.07	-0.36	0.44	3	2.37	-1.71	-0.11	-0.11	0.71	0.59	-0.07	-0.21	-0.31	0.35	0.26	1.86	0.61	4.83	1.9	3.55	0.09	-0.04	0.05	-0.28	4.29	2.21	0.97	0.93	0.99	-0.09	0.22	3.16	-0.58	2.64	3.82	0.12	1.41	0.78	1.08	0.86	-0.27	0.44	0.57
GSK300014A	21.9539	1.05	0.24	1.2	0.64	0.04	1.01	0.98	2.19	1.51	4.15	0.47	2.55	2.02	3.24	1.41	-0.22	-0.19	-0.44	1.94	-0.24	2.9	2.75	-0.13	0.09	1.62	0.65	0.69	1.54	0.2	0.65	0.77	0		-0.01	1.25	1.37	0.77	0.3	0.83	0.62	1.56	5.79	5.19	1.87	3.68	-0.29	4.18	2.2
GSK312948A	0.542838	0.53	1.54	0.43	-0.39	-0.13	2.17	-0.71	-1.41	-0.37	-0.14	-1.5	2.38	4.98	10.06	0.68	-0.09	0.85	0.6	2.68	0	3.46	0.03	0.27	-0.24	1.52	1.51	2.66	2.06	-0.7	-0.46	-1.47	0.55	1.65	0.12	-0.08	0.19	3.53	-0.33	0.97	2.25	0.4	2.16	0.13	1.54	0.33	-0.37	2.93	1.52
GSK317315A	6.44179	-0.37	0.34	-0.49	-0.85	0.07	0.15	0.45	-1.22	0.37	-0.51	-0.37	0.63	2.54	7.01	1.69	-1.92	0.32	-0.39	0.16	-0.01	0.97	0.02	0.2	-0.22	1.2	1.19	0.12	-0.28	-0.67		-0.33	0.08	0.08	0.07	0.24	1.94	0.98	3.36	-0.53	1.06	0.34	-0.5	1.91	3.21	2.37	-0.12	1.41	3.53
GSK317354A	19.201	0.06	0.25	-0.01	-0.53	-0.57	0.14	-0.54	-0.15	1.67	1.34	-0.38	0.3	-0.07	-0.39	0.06		-0.71	-0.35	0.33	0.13	2.78	0.77	3.78	1.65	2.29	-0.42	-0.01	0.29	-0.36	1.05	0.14	-0.16		0.03	-0.54	0.58	1.39	-0.63	2.96	2.96	-0.36	2.39	1.06	0.93	0.41	-0.52	0.67	-0.14
GSK319347A	72.6412	0.03	0.79	0.77	-0.48	-0.27	-0.18	-0.43	-0.23	1.14	0.5	0.91	1.63	2.11	4.5	1.66	-0.64	0.33	0.2	0.62	0.19	4.28	0.55	0.35	0.03	-0.45	3.85	3.09	0.47	-0.43	-0.93	-0.03	0.02	0.28	0.01	2.17	3.56	3.56	1.34	1.77	3.74	2.15	5.09	1.31	0.74	-0.18	-0.17	3.14	0.24
GSK466314A	70.2598	0.12	0.55	-0.04	-0.32	-0.03	0.33	-0.28	0.11	1.35	0.92	0.07	-0.39		0.33	1.16	0.28	0.08	-0.13	-0.39	1.04	1.68	0.24	1.54	0.26	3.54	-0.06	0.17	0.31	0.09	1.9	1.33	0.35	0.63	0.54	0.13	-0.16	5.16	-0.31	3.24	4.5	1.43	-0.07	0	-0.08	0.31	-0.02	0.35	0.22
GSK466317A	25.4945	0.11	0.73	0.5	-0.94	-0.21	0.49	-0.47	-0.09	2.22	1.85	0.03	0.46		-0.23	1.44	-0.35	2.12	0.05	0.46	0.44	1.01	0.16	2.94	0.15	3.48	-0.08	0.22	0.79	0.1	2.99	2.21	-0.02	-0.41	0.61	0.12	0.73	4.4	0.48	4.57	5.94	-1.14	-0.29	0.24	0.37	0.11	-0.35	0.35	0.41
GSK554170A	25.1331	-0.04	0.11	-0.17	-0.44	0.09	0.66	-0.18	-0.03	-0.47	0.07	-0.06	-0.36	0.87	0.61	5.61	-0.69	0.35	0.32	-0.5	0.04	0.18	0.19	-0.01	-0.02	-0.4	1.13	0.15	0.18	1.04	0.45	1.29	0.2	0.54	1.57	-0.02	0.24	0.17	4.63	-0.27	1.31	0.23	0.06	4.37	3.85	3.09	-0.09	0.42	-0.34
GSK561866B	16.8202	-0.08	-0.07	-0.29	-0.56	-0.32	0.1	-0.77	-0.95	-0.1	-0.24	-0.43	-0.27	0.05	-0.2	0.18	-0.41	-0.11	-0.06	-0.1	0.87	0.01	0.43	1.04	0.07	0.51	3.09	0.65	-0.1	-0.26	0.48	1.56	0.15	0.26	0.13	-0.84	-0.17	-0.31	0.45	-0.39	0.78	0.06	2.29	2.59	3.04	3.74	-0.43	1.7	-0.31
GSK571989A	16.7686	0.33	0.23	-0.29	-0.63	-0.01	0.41	-0.22	-0.67	-0.65	0.35	1.26	0.88	2.99	6.96	0.77	-0.38	0.18	0.24	0.43	1.04	0.47	-0.65	-0.1	-0.29	1.58	1.11	1.23	0.57	-0.66	-0.81	-0.32	0.66	0.76	0.16	0.9	2.06	2.65	3.94	1.33	2.38	-0.77	-0.22	1.41	4.91	6.29	-0.61	3.98	1.22
GSK579289A	-7.672	0.53	0.23	-0.02	0.21	-0.23	-0.02	-0.03	0.15	-0.16	0.07	-1.95	0.89	3.73	6.9	3.33	-1.5	-0.02	-0.06	0.37	0.6	0.42	-0.28	0	-0.43	0.48	0.52	-0.14	-0.29	-0.4	-0.63	0.24	0.46	0.21	0.26	0.22	2.49	1.18	3.35	1.92	2.63	-0.62	-0.13	1.12	4.54	6.51	-0.23	2.33	0.33
GSK605714A	13.8701	0.13	0.05	-0.21	-0.81	-0.09	1.42	-0.48	-0.95	0.03	0.07	-0.19	0.29	-0.2	-0.15	-0.09	-0.84	1.12	0	0.51	2.08	0.9	0.37	0.39	0.04		-0.13	1.69	0.22	-0.32	-0.05	0.06	-0.18		-0.07	-0.07	0.18	0.35	-0.37	0.19	0.56	1.02	1.25	0.42	0.21	0.19	-0.5	0.44	-0.06
GSK614526A	8.88877	0.19	0.1	-0.14	-0.7	-0.3	-0.06	-0.93	-0.48	-0.05	0.2	-0.53	0.13	0.78	-0.4	6.46	-0.82	0.13	0.29	0.32	0.53	-0.22	0.33	0.72	-0.09	0.58	1.95	0.25	-0.13	0.97	0.59	2.53	0.2	0.77	0.38	-1.34	-0.11	1.32	4.15	0.76	1.33	0.05	0.34	4.12	3.47	2.05	-0.57	0.93	-0.26
GSK619487A	29.0055	0.2	0.07	-0.1	0.13	-0.26	0.14	-0.44	-0.47	-0.24	0.12	-0.59	0.03	-0.01	0.05	6.82	-0.43	0.63	0.59	0.01	1.05	0.03	0.46	0.41	-0.1	1.6	1.22	0.2	0.28	1.44	0.13	1.94	0.44	0.32	1.44	-0.72	-0.1	1.48	4.5	2.44	3.81	0.62	0.54	5.72	5.06	4.58	-0.17	0.68	-0.17
GSK620503A	20.228	0	0.46	1.01	-0.22	-0.29	0.92	-0.17	-0.02	0.13	-0.36	-1.8	0.14	0.35	0.17	0.53	1.09	1.68	-0.1	-0.11	-0.07	-0.1	-0.24	-0.15	-0.29	-0.05	-0.2	0.74	0.44	0.12	0.18	-0.29	-0.44	0.17	-0.23	-0.26	-0.05	-0.05	0.68	0.47	0.94	-0.02	0.05	-0.19	-0.88	0.23	-0.16	0.08	-0.2
GSK625137A	11.9152	0.05	1.97	1.08	-0.62	-0.21	3.03	-1.03	-0.91	-0.33	-0.43	0.19	0.47	0.19	-0.13	2.07		3.26	-0.13	0.08	1.75	-0.15	0.41	0.05	0.01	-0.21	-0.19	5.4	3.8	-0.45	0.96	-0.45	0.54		-0.31	-0.62	0.23	-0.4	2.23	0.28	1.14	-0.01	-0.22	1.19	0.62	0.06	-0.46	0.36	-0.3
GSK635416A	7.62968	0.01	0.28	-0.41	-0.29	-0.01	0.21	0.06	-0.33	0.25	0.28	0.33	0.18	0.04	0.5	-0.12	-0.74	0.21	-0.32	0.21	0.07	-0.17	0.11	0.18	0.09	0.03	0.09	-0.04	0.04	-0.18	-0.2	0.34	-0.2		-0.11	-0.09	0	0	-0.85	-0.29	-0.32	-0.39	0.46	0.55	0	0.11	-0.31	0.29	-0.4
GSK711701A	6.75193	0.07	1.81	-0.47	-0.85	-0.08	1.39	-0.37	-0.23	3.24	0.28	3.07	0.86	0.25	0.15	0	-0.67	2.4	-0.27	0.45	-0.05	2.92	0.12	0.25	-0.04	-0.5	2.05	1.87	0.98	-0.53	-0.67	0.06	0.31		0.3	0.35	0.07	0.27	2.09	-0.19	0.19	6.43	0.64	1.14	0.33	0.84	-0.24	0.64	-0.36
GSK718429A	35.3685	0.07	2.15	-1.11	-1.67	-0.35	0.7	-1.1	-0.11		1.87	0.91	4.47	0.98	2.6	-1.14		0.25	-0.52	0.87	-0.03	-0.01	0.69	-0.33	0.3	-0.4	1.1	-0.53	-1.15	0.58	-0.6	0.2	-0.38	0.45	0.09	0.2	-1.5	0.15	1.59	0.34	-0.72	-0.47	2.3	2.79	1.42	1.77	0.59	1.51	-2.67
GSK938890A	17.2849	0.08	0.21	-0.24	-0.56	-0.34	0.34	-0.53	-0.6	0.52	0.78	-0.13	0.45	-0.17	0.24	8.51	-0.99	0.22	0.54	0.41	1.06	-0.62	0.39	1.09	-0.32	1.43	0.19	0.06	0.17	0.43	3.44	2.37	0.66	0.7	-0.14	-0.92	0.16	2.65	0.14	0.9	2.02	-0.7	-0.21	2.74	2.59	1.22	-0.35	0.7	-0.13
GSK949675A	-27.8595	-0.09	0.14	-0.32	-0.74	-0.08	0.15	-0.47	-0.3	-0.21	0.36	-0.11	-0.32	2.33	-0.22	3.07	-0.92	0.06	0.24	-1.02	-0.05	-0.34	0.34	0.25	0.05	0.15	0.41	-0.23	0.22	-0.15	0.43	0.21	-0.27	0.09	-0.21	-0.87	0.32	0.09	0.21	0.08	0.76	-0.4	0.08	2.1	1.65	0.8	-0.28	-0.06	-0.16
GSK980961A	7.73294	-0.13	0.08	-0.18	-0.92	-0.24	2.74	0.68	-1.51	0.28	0.11	0.18	0.71	0.72	1.02	0.48	-0.86	0.35	-0.32	0.51	0.55	0.23	0.5	0.29	0.04	-0.5	-0.08	1.28	1.42	-0.59	0.77	-1.03	-0.23		-0.09	-0.29	0.59	0.15	-0.1	0.52	1.38	-0.45	0.58	2.12	0.77	0.23	-0.31	0.49	-0.21
GW275616X	35.587	0.26	1.35	-0.19	-0.88	0.15	1.7	-0.77	-0.09	1.29	1.95	3.1	4.17	0.56	0.77	1.18	-1.12	2.46	0.84	1.04	1.27	4.86	1.24	0.38	0.08	1.59	3	0.34	0.2	-0.26	4.2	-0.79	-0.13		0.35	2.58	2.77	4.78	1.34	2.47	4.55	5	7.38	1.09	0.8	0.48	-0.13	0.64	2.94
GW275944X	12.3407	0	2.94	0.35	-0.32	0.04	2.55	-0.3	0.9	4.63	4.35	2.82	5.24		0.51	0.85	0.81	1.74	0.22	0.53	2.64	2.81	0.89	-0.39	-0.27	0.01	1.49	-0.2	0.23	0.66	1.99	0.32	-0.58	0.5	0.73	0.98	1.35	2.43	1.89	3.95	6.1	5.27	6.95	2.09	1.22	0.84	0.1	0.89	2.61
GW276655X	-11.3862	0.16	1.64	-0.19	-0.81	-0.12	3.5	-0.9	-1.29	0.65	2.83	3.13	4.23	0.04	0.44	0.86	-1.26	2.21	0.22	0.89	6.18	2.05	1.31	0.28	0.17	1.81	1.5	0.45	0.18	-0.43	0.93	0.15	-0.16		-0.46	0.32	1.68	1.45	1	3.04	5.38	7.1	9.74	5.48	3.48	4.39	-0.39	0.73	0.71
GW278681X	42.0977	0.39	2.68	0.82	-0.1	0.85	1	-0.36	1.1	0.88	4.11	-1.49	4.59	0.53	2.06	1.01	-0.12	2.19	1.3	0.62	1.48	4.75	0.49	1.28	0.16	0.42	3.1	0.07	0.59	0.71	2.82	1.03	0.17	1.66	0.64	1.35	1.39	6.36	-1.5	3.21	5.32	1.5	8.11	0.65	0.63	0	0.14	0.3	4.1
GW279320X	6.79136	0.12	0.2	0.1	-0.16	0.13	0.13	-0.14	-0.05	0.51	0.35	0.04	0.15		-1	0.1	-0.21	0.14	-0.04	-0.09	-0.18	0.22	0.48	-0.03	-0.24	-0.02	-0.13	0.17	0.13	0	-0.76	0.43	-0.52	-0.45	0.11	0.07	-0.01	-0.25	0.09	-0.08	0.28	0.05	0.72	-0.02	0.46	0.49	-0.24	0.1	-0.09
GW280670X	11.3794	0.53	2.86	0.96	0.55	0.04	2.36	-0.16	0.84	-1.1	4.8	3.09	5.42	1.28	0.23	1.6	3.28	2.6	-0.17	2.05	1.63	5.14	1.23	-0.26	-0.1	0.69	1.49	0.67	0.67	0.06	1.62	1.16	-0.29		-0.43	1.26	1.42	1.28	3.13	3.43	6.71	6.12	8.54	2.98	2.97	2.56	-0.27	1.28	3.86
GW282449A	24.1824	0.31	1.2	2.8	-0.88	-0.35	2.18	-0.13	-1.24	0.16	0.19	0.13	0.99	2.98	9.64	-0.08	-0.82	-0.06	-0.1	0.59	0.31	2.24	0.78	0.38	0.15	1.77	-0.09	-0.09	0.05	-0.59	-0.01	-0.53	-0.16		-0.14	-0.35	0.33	0.77	-1	1.74	2.03	0.63	1.15	0.76	0.41	0.14	-0.38	0.86	0.03
GW282536X	0.455446	-0.01	0.9	0.07	-0.55	-0.04	1.29	-0.13	0.02	1.03	1.09	1.95	2.59		-0.35	0.31	0.3	1.03	-0.05	0.42	2.81	1.89	0.02	0.23	-0.33	0.39	1.21	0.17	0.5	-0.19	-0.18	0.77	0.06	0.18	0.35	0.67	0.08	0.18	1.66	-0.02	0.42	2.44	1.49	-0.15	0.34	0.24	-0.02	0.63	0.26
GW282974X	24.1004	0.42	0.61	3.13	0.03	0.12	0.35	-0.53	0.48	0.68	0.01	-2.53	0.4	1.69	8.66	-0.01	-0.7	0.06	0.09	0.32	0.27	1.33	0.3	1.05	-0.12	-0.62	-0.27	-0.16	-0.14	-0.29	-0.49	-1.59	-0.43	7.33	0.08	-0.5	0.08	0.77	-1.55	0.76	2.06	1.87	1.61	0.3	1.71	0.43	-0.55	0.83	-0.45
GW284372X	25.0126	0.07	0.07	1.16	0.16	-0.55	-0.69	-0.22	0.45	1.34	1.5	-0.93	-0.35		1.22	1.81	-0.02	-0.29	-0.28	-0.29	0.21	0.56	0.39	-0.06	-0.55	3.6	-0.13	0.04	-0.67	0.01	-0.76	-0.17	-0.26	0.12	0.01	0.02	0.14	0.59	0.4	0.11	0.07	-0.29	1.24	1.84	1.22	1.34	-0.27	2.05	1.1
GW284408X	44.2388	0.49	2.96	0.44	-0.44	1.29	1.74	-0.92	0.6	1.86	3.29	2.6	4.11	0.68	1.21	1.05	-0.6	2.57	0.7	1.26	2.35	4.12	1.07	0.5	-0.22	2.4	3.88	0.32	0.19	-0.56	2.68	-0.72	-0.18	2.26	0.4	2.49	1.89	7.24	2.27	2.94	5.58	5.6	8.48	0.82	1.9	0.92	-0.31	0.68	6.16
GW290597X	36.2424	0.21	0.58	0.45	-0.56	-0.03	1.43	-0.71	-0.16	1.04	2.44	0.37	1.08	-0.03	-0.46	0.46	-0.57	-0.04	0.56	5.96	2.13	4.03	1.64	0.44	-0.05	3.72	2.66	0.35	0.25	-0.43	1.64	-1.05	-0.35	0.88	0.22	0.29	1.04	4.89	1.56	3.37	5.98	9.12	11.59	2.94	3.14	2.83	-0.14	0.57	0.41
GW296115X	35.253	1.72	0.42	1.75	2.1	-0.32	0.16	-0.89	1.63	0.05	2.7	-1.66	5.7	0.13	3.39	3.1	1.66	1.03	0.31	1.26	0.18	1.1	1.7	-0.01	-0.37	1.3	0.9	0.6	3.52	-0.47	4.03	-1.32	-0.55	0.06	1.01	3.75	2.5	9.83	-1.57	5.36	10.58	3.5	18.31	9.76	12	7.5	-0.23	1.64	3.1
GW297361X	81.6862	2.27	3.57	1.31	-0.59	0.11	1.51	-0.36	3.92	9.08	11.4	2.89	9.22	2.71	4.84	3.73	-0.74	7.42	3.46	9.66	5.68	5.47	5.88	0.33	0.08	0.62	6.96	5.64	-0.1	0.93	11.02	-0.8	0.95		3.06	4.97	6.01	11.62	0.5	6.44	12.5	12.2	15.81	4.72	4.62	4.87	-0.06	4.48	5.78
GW300653X	11.9912	-0.21	1.86	1.29	-0.75	-0.23	1.6	-1.47	-0.04	1.46	1.15	1.2	3.54		-0.36	0.38	-0.02	0.07	0.06	0.1	0.94	2.9	-0.05	0.13	-0.29	0.18	0.41	0.8	0.64	-0.01	-0.07	-0.46	-0.34	-0.27	0.4	0.69	0.26	0.45	4.12	1.18	1.6	-0.3	1.04	-0.56	-0.17	-0.11	-0.13	0.81	0.28
GW300657X	2.77133	0.12	0.38	0.08	-0.47	0.19	1.59	-0.16	0.38	1.8	3.1	0.42	1.54	1.44	0.13	0.51	-0.25	-0.04	1.11	4.16	1.77	6.13	1.56	0.6	0.23	3.89	5.25	1.04	0.39	-0.3	2.06	0.09	-0.12	1.07	0.51	0.71	2.13	5.62	3.27	3.77	6.35	11.57	13.04	3.01	2.08	2.25	0.24	0.44	1.07
GW300660X	-1.42348	0.23	0.76	0.18	-0.64	0.07	2.27	-0.62	-0.59	1.15	3.53	0.4	1.77	0.03	0.07	0.58	-0.44	0.65	1.78	4.78	3.23	4.97	1.52	0.28	-0.04	3.03	4.33	0.44	0	-0.67	1.83	-0.43	-0.21	1.19	0.22	2.84	1.25	8.55	3.32	4.99	7.97	9.77	12.75	5.57	5.23	4.99	-0.23	0.55	0.41
GW301789X	32.0476	0.25	2.01	0.36	-0.71	0.37	1.05	-0.94	0.34	1.3	3.81	2.59	3.95	0.7	0.48	1.12	0.46	2.05	0.57	0.96	1.06	4.59	1.46	0.38	-0.04	1.19	2.89	0.05	0.31	-0.18	3.48	-0.06	-0.26		-0.04	1.98	1.39	4.59	1.87	3.06	5.37	5.07	7.33	0.94	1.35	0.23	-0.25	0.82	3.32
GW301888X	16.4072	0.4	0.36	2.04	-0.79	0.96	1.3	-0.57	-1.23	0.4	0.33	-0.1	0.35	0.28	3.53	0.21	-0.75	-0.16	-0.13	-0.04	0.03	2.14	0.41	0.32	0.11	-0.45	0.16	0.18	-0.02	-0.33	0.09	-0.1	-0.49		-0.19	-0.56	0.36	0.16	-0.73	0.43	1.46	2.19	1.07	0.84	1.69	0.9	-0.55	0.59	-0.18
GW305074X	33.0844	1.3	1.98	1.86	-0.1	0.29	2.83	-3.5	1.25	3.04	1.95	-0.9	4.7	-0.59	1.86	1.34	0.02	1.51	1.5	2.8	4.57	1.05	0.62	0.77	0.08	1	0.01	4.57	0	-0.22	4.85	-0.43	-0.2	2.01	1.24	0.96	1.43	3.88	2.61	1.32	4.2	0.03	7.1	10.2	7.73	5.24	0.34	-0.19	4.18
GW305178X	45.9866	0.49	0.96	1.4	0.16	0.08	0.15	0.52	1.2	1.8	7.63	0.08	3.59	0.85	1.36	2.39	0.87	-0.17	1.79	4.65	5.32	-0.09	3.84	-0.26	-0.06	-0.93	2.76	4.64	2.38	0.23	5.69	-0.38	-0.46		-0.33	-0.18	2.37	5.46	0.32	5.87	10.03	11.26	13.02	2.81	3.73	3.03	0.33	0.97	2.01
GW335962X	50.2252	0.46	3.27	0.43	0.02	0.78	0.19	-1.14	1.81	1.84	4.32	-1.47	5.4	0.47	2.17	0.55	-0.43	3.28	2.07	1.53	1.74	4.36	0.35	0.11	-0.14	1.67	3.82	0.2	0.2	-0.47	2.07	-0.9	-0.67	2.76	1.4	3.89	1.41	5.37	-2.42	2.1	4.59	4.61	6.06	0.42	1.21	0.89	0	0.68	4.59
GW352430A	24.2261	-0.22	0.37	0.25	-0.4	0.13	2.54	-0.56	0.63	2.58	3.31	0.53	1.23		0.08	0.61	0.59	1.65	-0.02	-0.36	0.58	4.69	0.57	0.05	-0.32	0.76	2.6	0.04	0.27	-0.16	-0.53	-0.46	-0.63	-0.13	0.22	0.24	0.48	0.31	2.26	0.96	3.84	3.54	4.64	0.28	0.23	0.16	-0.02	0.45	2.35
GW405841X	14.9625	3.79	4.42	1.93	1.32	-0.08	6.09	-2	1.27	3.73	2.19	1.56	4.8	0.28	4.14	1.92	-0.7	-0.9	1.87	6.3	7.91	1.05	0.73	1.07	0.45	0.5	0.52	8.89	1	1.08	5.81	-1.1	0.12	0.83	1.88	2.48	3.21	6.41	-1.41	0.8	4.81	0.3	9.07	11.47	10.57	8.5	-0.16	0.99	2.99
GW406108X	42.3599	1.98	1.95	2	-0.2	-0.12	6.91	2.71	-1.04		1.98	6	6.6	2.27	4.91	2.2	2.24	0.15	1.18	5.9	7.01	-0.12	0.81	1.22	0.1	0.6	0.86	6.81	0.12	0.12	5.52	0.21	0.12		-0.13	0	4.8	6.99	4.9	4.06	6.62	-1.17	9.8	8.03	9.21	6.5	0.19	2.61	3.46
GW406731X	24.095	0.02	2.6	0.92	-0.41	-0.23	0.82	0.32	0.1	-0.58	0.28	-0.14	0.8		1.1	0.22	-0.24	1.09	-0.01	1.12	3.61	0.23	-0.05	0.16	-0.29	-0.59	-0.15	-0.14	-0.2	-0.31	-0.31	-0.85	-0.06	-0.4	-0.07	-0.03	0.59	0.9	2.81	-0.06	0.38	0.9	0.54	-0.02	0.64	0.18	-0.25	-0.05	-0.09
GW407323A	15.4869	0.56	1.23	1.79	0.44	-0.29	3.58	-3.1	-0.02	1.26	2.15		2.8	0.09	2.41	1.49	0.21	-0.82	0.84	3.5	6.27	-0.28	0.75	1.05	-0.16	-0.9	-0.1	5.25	0.5	-0.02	3.33	0.8	0	0.57	-1.87	0.98	0.92	2.84	3.69	1.27	2.55	-1	7.08	10.15	7.62	4.97	0.31	0.76	1.04
GW410563A	15.0131	0.04	2.47	0.52	-0.76	-0.12	1.45	0.22	-1.14	0.08	-0.13	0.27	0.09	2.07	4.38	-0.16	0.83	0.14	-0.14	0.16	-0.39	2.42	0.33	-0.05	-0.27	0.41	0.04	1.09	1.87	-0.39	-0.42	0.31	-0.14		0	0.43	-0.11	1.43	3.11	-0.45	0.38	0.33	2.02	0.66	0.34	0.18	0.12	0.9	-0.28
GW416469X	44.8942	-0.02	2.18	-0.06	0.08	0.43	0.98	-0.78	0.47	1.36	4.1	-1.46	2.26	-0.38	1.83	1	-0.59	2.3	0.23	1.53	1.95	3.7	-0.09	-0.06	-0.08	0.97	2.71	0.26	0.16	0.06	1.69	0.26	-0.71	0.9	0.57	1.97	1.01	4.66	-1.45	3.49	5.68	4.84	8.03	-0.11	0.47	-0.62	0.06	0.2	0.96
GW416981X	42.491	0.41	4.27	0.18	-0.02	0.05	2.25	0.43	1.15	3.05	6.01	0.25	5.42	1.38	1.7	2.74	-0.35	1.77	2.92	3.61	4.87	10.03	3.25	1.78	0.24	6.71	7.28	2.39	1.87	-0.2	5.31	0.61	0.27	2.81	5.2	5.49	6.49	12.48	7.8	4.27	10.32	14.25	17.1	6.21	7.58	5.66	0.36	2.45	2.3
GW429374A	-0.549561	1.21	1.82	2.41	1.52	0.66	1.89	-1.3	1.42	1.75	1.37	-1.71	6.7	-0.98	4.05	1.36	1.57	-0.5	1.97	4.29	5.94	1	0.49	0.16	0.43	0.72	0.6	9.45	0.1	0.01	8.78	0.27	0.02	0.2	0.57	2.78	2	5.51	-1.77	-0.02	6.54	0.05	8.9	11.58	10.08	6	0.35	1.99	1.1
GW432441X	3.99482	0.44	1.24	1.21	-1.04	-0.31	0.02	0.66	-0.37	-0.29	0.02	0.01	0.4		0.94	0.02	0.16	0.05	-0.64	-0.3	0.91	-0.17	-0.08	0.16	-0.49	0.04	-0.35	-0.2	0.16	-0.16	-0.98	-1.46	-0.44	-0.43	0.22	-0.25	0.06	-0.16	-0.42	-0.03	0.23	-0.8	-0.44	-0.21	0.29	-0.04	-0.38	0.81	0.01
GW434756X	11.089	-0.16	1.25	-0.19	-0.41	-0.12	1.49	-0.46	-0.63	-0.65	-2.09	-0.7	2.74	2.7	1.26	-0.1	-0.27	6.15	1.5	0.07	0.29	1.48	-0.36	-0.03	0.06	0.85	-0.23	4.73	5.04	0.48	-0.53	-0.92	3.33	-0.46	0.06	-0.49	-0.26	0.26	1.73	-0.91	-0.07	0.41	-0.42	0.72	1.2	-0.23	-0.41	-0.5	-0.33
GW435821X	6.70397	-0.05	2.79	0.67	-0.74	-0.37	1.22	0.37	-1.77	-0.23	0.12	-0.19	0.52	0.26	1.24	0.07	0.12	0.62	-0.3	0.87	3.96	-0.32	0.34	-0.06	-0.21	1.52	-0.34	0.24	0.18	-0.58	-0.96	-0.12	-0.4		-0.76	-0.62	0.72	0.27	4.29	0.45	1.04	0.9	0.66	0.81	1.41	0.84	-0.6	0.5	-0.42
GW439255X	-5.5309	0.13	2.36	2.27	-0.46	-0.31	1.03	0.06	-0.49	0.71	0.55	0.19	0.98	0.82	1.17	0.89		1.7	-0.05	1.57	3.94	-0.03	0.43	0.17	-0.05	2.66	-0.24	-0.08	0.17	-0.41	-0.06	-0.84	0.75		-0.42	-0.54	0.66	0.73	4.34	0.14	0.91	0.45	0.61	2.41	0.98	0.85	-0.11	1.26	0.93
GW440139B	38.5058	0.42	6.22	1.66	0.37	0	0.24	0.7	-0.19	-0.48	-0.02	-1.72	2.69	0.71	4.22	0.45	0.09	0.92	0.33	0.4	0.1	1.66	-0.08	0.17	-0.12	0.45	-0.02	0.22	0.66	-0.26	-0.32	-0.46	0.33	0.53	0.28	-0.27	-0.09	1.35	-1.87	-0.14	0.45	-0.19	-0.02	0.84	2.15	1	0.02	0.04	-0.07
GW441756X	47.4286	0.23	0.82	0.43	0.04	0.51	4.23	1.25	0.01	0.4	0.52	0.96	1.71	2.9	3.39	2.38	0.85	2.76	0.59	0.32	0.04	3.33	0.47	-0.21	-0.03	2.82	1.07	0.44	0.25	0.26	2.82	-0.04	-0.13		-0.19	0.99	0.95	3.66	1.47	2.71	4.27	5	6.82	1.75	1.85	1.54	0.54	1.22	3.17
GW441806A	-3.69567	0.99	4.46	2.51	-0.51	-0.18	1.82	1.69	-0.66	0.2	0.46	0.46	0.77	0.39	3.48	0.08	-0.19	-0.02	0.01	1.92	0.63	0.95	0.1	-0.14	-0.07	0.03	0.16	-0.11	0.14	-0.01	-0.02	0.78	0.15		-0.83	0.19	0.5	0.94	5.1	0.54	1.21	0.33	1.55	1.52	1.74	0.94	-0.31	0.68	-0.11
GW442130X	81.6426	1.97	2.12	1.93	0.85	0.51	0.7	-1.22	0.19	1.48	0.61	-1.68	1.85	-0.84	1.34	1.89	-1.01	0.1	1.49	1.96	0.03	0.92	-0.84	0.32	-0.08	-0.5	0.13	3.1	-1.14	-0.37	6.14	-1.49	-0.4	0.44	0.29	1.37	2.98	2.35	-1.6		6.33	2.78	7.9	-1.38	1.37	1.61	0.02	1.07	1.21
GW445012X	-12.4349	0.3	2.88	1.57	-0.48	-0.17	0.87	-1.21	-1.02	-0.81	-0.08	0.6	0.42	-0.86	0.52	-0.22	-0.02	0.45	-0.29	0.28	-0.26	-0.35	-0.07	0.25	-0.02	1.48	-0.24	-0.3	-0.42	-0.66	-0.7	-1.11	-0.51	0.49	-0.04	-0.69	-0.24	0.15	-1.83	-1.35	0.87	-0.82	-0.95	0.25	0.7	0.69	-0.75	0.44	0.09
GW445014X	-0.112601	0.28	2.86	0.59	-0.14	-0.06	1.62	-0.48	-0.68	-0.27	-0.12	3.56	0.75	-0.86	1	-0.2	-0.51	1.09	-0.4	0.28	-0.28	-0.42	-0.06	0.19	0.01	0.87	-0.38	-0.12	-0.19	-0.68	-0.65	-1.35	0.27	0.3	0.13	-0.58	-0.13	0.18	0.43	-0.56	1.17	-0.59	-0.48	0.66	1.37	0.68	-0.39	0	0.04
GW445015X	5.87375	-0.03	0.8	0.47	-0.72	0.01	1.19	-0.88	-1.76	-0.58	0.26	-0.93	0.34	-0.23	-0.04	-0.05	-0.73	4.56	-0.12	0.29	0.37	1.26	0.2	0.2	-0.06	-0.66	-0.07	0.1	3.25	-0.27	0.03	-0.08	-0.13		-0.29	-0.76	0.23	-0.32	2.92	0.41	0.67	-0.17	0.02	0.88	1.22	0.56	-0.4	0.28	-0.43
GW445017X	-20.5623	-0.02	1.02	0.21	0.11	-0.17	-0.07	0.07	-1.12	-0.48	0.31	0.26	0.43	-0.3	-0.26	-0.04	-0.85	0.38	-0.04	0.37	0.25	0.29	0.1	0.11	0.01	-0.75	-0.12	0.06	-0.37	-0.22	0.14	0.46	-0.01		-0.86	-0.85	0.19	-0.43	-0.08	0.17	0.85	-0.37	-0.08	0.66	1.05	0.54	0.36	0.16	-0.02
GW450241X	12.5592	-0.09	0.92	0.14	-1.04	-0.36	0.54	-0.85	-2.25	-0.79	-0.32	-0.54	0.18	-0.02	-1.24	-0.12	-1.5	-0.5	-0.4	0.14	-0.28	-0.78	-0.18	0.15	-0.38	-0.22	-0.68	-0.18	-0.08	-0.63	-0.19	-0.37	-0.72		-1.14	-1.01	0.14	-0.44	-0.56	0.07	0.56	-1.54	-0.52	0.24	0.07	-0.05	-0.93	0.2	-0.47
GW458344X	34.8879	0.71	0.89	2.05	-1.22	-0.57	0.16	-0.57	-0.68	0.02	-0.31	-0.03	0.87		0.24	0.38	-1.69	-1.41	-0.36	0.3	-0.82	0.35	-1.58	0.21	-0.8	0.4	-0.22	-0.75	-0.44	-0.61	-1.82	-0.23	-0.41	-1.64	-0.89	-0.08	-0.15	-0.09	0.1	0.41	2.73	-0.61	0.48	-0.59	-0.01	-0.53	-0.45	1.61	-0.53
GW458787A	4.7899	-0.01	0.84	2.15	0.41	-0.35	2	0.9	-0.49	1.08	2.34	0.76	0.16	0.65	2.56	0.69		-1.18	-0.35	-0.66	2.96	1.96	0.9	-0.04	-0.14	-0.3	0.24	-0.9	-0.68	-1.1	0.16	-0.37	-0.12		-2.9	-0.31	0.71	0.48	-0.42	0	0.92	0.27	1.26	1.41	0.66	1.36	-0.4	1.92	0.8
GW458787B	26.0108	-0.01	0.84	2.15	0.41	-0.35	2	0.9	-0.49	1.08	2.34	0.76	0.16	0.65	2.56	0.69		-1.18	-0.35	-0.66	2.96	1.96	0.9	-0.04	-0.14	-0.3	0.24	-0.9	-0.68	-1.1	0.16	-0.37	-0.12		-2.9	-0.31	0.71	0.48	-0.42	0	0.92	0.27	1.26	1.41	0.66	1.36	-0.4	1.92	0.8
GW459057A	12.5155	0.54	2.1	1.78	-0.26	-0.21	0.39	-0.73	0.11	0.53	0.67	-0.81	1.48	0.8	4.48	-0.12	-0.43	0.03	0.09	0.68	-0.08	0.05	0.01	0.37	-0.12	0.27	-0.19	0.09	-0.08	-0.1	-0.66	0.24	0.41	-0.02	-0.6	-0.7	-0.25	1.16	1.12	0.06	0.54	-0.55	0.7	0.11	0.12	-0.14	-0.34	3.28	-0.37
GW461104A	6.70029	-0.09	1.14	0.81	-0.04	-0.12	3.12	-0.08	0.26	1.62	1.54	-0.33	-1.46		3.69	0.67	0.47	0.46	-0.3	-1.47	4.86	1.36	0.6	0.22	-0.26	1.37	0.38	0.71	0.71	0.18	0.45	-0.54	0.25	0.83	-0.04	0.64	0.22	0.33	1.47	-0.06	0.7	1.1	3.36	1.82	2.88	3.17	-0.41	1.06	0.69
GW513184X	60.8433	0.33	3.11	1.1	0.79	-0.18	4.79	1.39	1.5	2.35	4.55	2.6	1.9	1.51	4.15	3.09	0.19	1.96	0.35	0.49	0.38	7.36	0.81	0.05	-0.34	1.94	1.47	-0.1	0.46	-0.7	0.18	-1.41	-0.43	0.58	0.29	0.88	0.99	1.49	-0.7	2.13	4.26	3.27	5.67	1.25	2.05	1.42	-0.26	1.48	2.68
GW549034X	15.0499	0.01	-0.12	-0.37	-1	-0.47	-0.32	-0.49	-0.51	-0.06	-0.09	0.18	0.39		0.26	1.04	-0.23	0.55	-0.15	0.05	1.22	2.11	0.22	0.49	-0.52	-0.49	0.26	-0.05	0.12	-0.23	0.29	0.11	-0.25	-0.47	0.23	-0.13	0.84	0.09	0.3	0.51	1.37	0.08	1.71	2.1	3.76	2.2	-0.42	0.18	0.19
GW549390X	23.6873	0.96	2.65	0.86	0.06	0.37	0.01	0.6	0.86	1.1	-0.06	0.18	2.74	0.83	0.76	1.26	-0.02	1.91	0.38	1.11	0.41	0.3	1.34	-0.22	0.51	-0.68	1.32	1.59	-0.33	0.8	1.93	0.46	0.24		-0.45	-0.14	1.66	0.96	-0.47	1.6	3.72	5.09	6.87	0.02	0.61	0.29	0.06	0.35	3.86
GW559768X	8.14594	1.63	8.09	3.16	-0.32	-0.27	0.08	2.67	-0.83	-0.51	0.13	-0.21	0.33	1.13	0.57	2.07	0.59	1.67	0.53	0.51	1.29	-0.07	0.4	-0.06	0.03	2.34	-0.16	3.35	3.24	-0.17	0.38	0.2	1.77		-0.18	-0.39	0.31	4.86	5.79	0.54	0.79	-0.69	0.02	0.37	0.51	0.02	-0.35	0.26	-0.19
GW561436X	15.6843	0.13	1.18	0.09	0	0.19	0.13	0.07	0.71	-0.72	-0.26	0	5.84		1.34	0.27	0.3	6.2	1.72	0.7	-0.18	0	0.02	-0.18	-0.24	0.43	-0.22	7.14	0.09	0.18	-0.61	0.43	1.41	-0.23	0.47	-0.12	-0.09	0.33	0.26	0.08	0.7	-0.37	-0.36	-0.05	-0.01	-0.05	-0.09	0.15	0.07
GW566221B	9.19464	0.39	0.73	1.45	0.33	-0.33	1.55	-0.19	0.16	0.87	1.78	-1.8	0.92	1.12	3.84	0.73		-0.49	-0.34	0.17	0.49	1.42	0.73	-0.13	-0.33	2.58	-0.02	0.04	0.02	0	0.05	-0.4	-0.16	6.07	-0.4	0.19	0.09	0.81	0.38	0.45	0.74	1.32	1.48	2.36	1.13	1.23	0.1	2.09	0.82
GW567808A	-1.25109	0.32	0.46	1.44	0.86	-0.18	1.09	-0.23	0.59	1.82	3.22	0.81	1.67	1.06	3.27	0.79		-0.5	-0.66	0.67	1.17	2.16	1.96	-0.26	-0.17	0.7	-0.04	0.09	0.54	-0.44	0.41	0.42	-0.23		-0.9	0.11	1.06	1.24	0.05	0.2	0.58	1.07	3.64	2.67	1.45	2.41	-0.13	2.07	1.14
GW568326X	-3.56458	-0.05	0.68	0.02	-0.4	-0.2	0.65	0.04	-0.19	-0.73	-1	-0.73	0.5		0.2	0.05	-0.13	4.65	0.45	0.01	0.07	0.47	-0.17	0.09	-0.45	0.02	-0.24	3.18	4.39	0.03	-0.79	-1.12	-0.05	-0.34	0.48	-0.22	-0.09	0.65	2.08	-0.11	0.31	-0.94	-0.36	-0.52	0.17	-0.19	-0.12	0.22	0.05
GW568377B	17.698	0.28	0.69	0.86	0.13	-0.22	1.6		-0.07	0.52	1.19	2.3	0.48	0.83	2.81	0.64	-0.73	-0.27	0.53	0.61	1.58	1.58	0.45	0.03	-0.17	1.64	0.03	0.01	-0.22	-0.07	0.28	-0.39	-0.05	3.43	-0.58	-0.03	0.16	1.08	-0.42	0.21	0.36	0.43	0.64	2.18	0.34	0.55	0.44	1.46	0.75
GW569293E	18.8078	-0.31	0.02	-0.01	-1.01	-0.32	0.76	1.66	-0.92	-0.94	-1.34	-0.99	2.15		0.93	0.16	-0.04	5.74	1.17	0.25	0.13	-0.44	-0.26	0.02	-0.44	0.05	-0.42	4.5	5	-0.14	-0.21	-1.7	0.28	-0.76	0.18	-0.36	-0.09	0.16	4	-0.28	0.04	-1.08	-0.58	-0.45	-0.22	-0.8	-0.16	0.64	-0.48
GW572399X	31.9602	-0.74	4.19	0.09	-0.73	-0.83	0.83	-0.96	1.14	1.92	2.4	0.67	3.07	1.18	1.04	0.87	-0.6	0.78	-0.69	-0.19	-0.02	3.83	3.85	0.41	-0.64	0.4	0.43	0.28	0.34	-1.08	0.86	-0.19	-0.79	0.36	-0.59	1.06	1.41	0.44	4.67	1.99	4.86	7.5	8.23	1.46	1.62	0.6	-0.25	1.5	2.93
GW572401X	39.6418	-0.23	3.89	0.71	-0.26	0.02	0.14	-0.23	-0.06	0.06	-0.28	0.6	1.08		2.19	4.61	-0.36	0.33	-0.34	-0.6	-0.31	7.59	0.02	0.25	-0.24	-0.31	0.05	0.3	-0.09	-0.07	-0.53	-1.29	-0.64	-0.14	0.1	0.8	3.29	1.62	3.16	1.14	2.21	1.2	-0.07	0.07	0.88	0.84	-0.1	0.09	2.92
GW572738X	7.9911	0.1	0.2	0.12	-0.33	-0.14	-0.05	-0.9	-1.08	-0.21	-0.01	1.97	0.19	-1.2	-0.46	-0.18	-0.61	-0.07	-0.27	0.06	-0.14	-0.58	0.11	0.22	-0.04	0.87	-0.38	0.05	-0.12	-0.39	-0.7	-1.57	-0.55	0.41	0.06	-0.68	-0.18	0.19	-0.6	-1.63	0.41	-0.93	-0.49	0.26	0.35	0.24	-0.66	-0.38	0.16
GW574782A	9.50051	0.69	0.63	0.06	0.49	-0.18	0.35	-1.45	1.87	1.68	3.88	0.25	0.63	0.13	-0.22	1.46	-14.32	-0.32	-0.57	-0.4	0.08	2.77	0.45	-0.1	-0.02	0.8	0.29	-1.13	-0.87	-1.69	-0.4	0.76	-0.69		-1.2	0.1	1.42	0.79	0.44	-0.71	0.37	0.71	3.5	2.67	1.89	3.14	-0.67	2.04	1.69
GW574783B	24.4445	1.07	0.76	2.51	1.24	0.08	1.03	0.45	1.85		3.16	-1.72	1.69	1.87	6.66	2.18	0.87	-0.08	-0.31	0.18	0.78	2.58	1.03	-0.34	-0.23	4.25	0.57	0.22	0.07	0.33	0.24	0.64	-0.26	4.04	-1.12	0.51	0.99	1.76	0.74	1.15	0.66	1.24	3.59	2.76	1.05	2.54	0.53	4.28	1.02
GW575533A	63.341	0.55	5.32	0.88	-0.07	0.14	1.18	-0.35	1.12	1.85	1.7	-0.74	2.82	1.84	2.5	3.26	-0.66	0.69	-0.03	0.51	0.32	5.82	0.68	0.47	0.19	-0.47	1.88	0.78	-0.14	-0.09	3.02	0.01	-0.32	1.61	-0.2	2.07	2.85	2.27	2.63	2.3	6.98	6.91	8.77	0.25	1.27	0.18	0.44	1.2	5.61
GW575808A	55.8182	2.6	5.13	2.8	-0.08	0.13	-0.02	0.09	0.8	1.44	0.37	0.23	1.96		3.71	2.47	0.87	1.09	0.78	-0.24	0.74	0.21	0.79	-0.33	-0.63	-0.29	1.07	1.03	0.68	0.81	0.06	1.15	0.05	1.99	0.82	0.62	0.55	6.04	0.32	2.04	3.81	1.12	4.78	0.36	1.78	0.78	0.49	0.44	1.77
GW576484X	7.31571	0.56	0.41	0.39	0.34	-0.16	-0.32	-0.28	0.62	1.75	3.02	0.22	0.56		0.77	1.51	0.92	-0.43	-0.33	-1.15	1.7	0.72	1.99	-0.12	-0.5	-0.18	0.41	-0.24	0.37	-0.36	-2.11	-0.78	-0.72	1.45	1.34	0.99	0.64	0.2	0.38	-0.07	0.72	-2.74	4.33	3.8	1.95	2.96	0.17	2.64	2.57
GW576609A	-0.941298	0.95	0.39	2.1	-0.09	-0.21	0.42	-0.45	0.55	1.65	2.39	-2.01	0.68	1.44	2.99	1.54	0.74	2.45	-0.4	-0.74	0.22	1.1	-0.34	-0.65	0.07	0.59	0.26	-0.32	0.28	0.25	0.39	0.05	-0.26	1.38	-0.5	-0.08	0.68	0.31	0.67	-0.04	0.02	0.39	1.94	2.18	0.6	1.71	0.29	4.55	1.04
GW576609B	26.4239	0.95	0.39	2.1	-0.09	-0.21	0.42	-0.45	0.55	1.65	2.39	-2.01	0.68	1.44	2.99	1.54	0.74	2.45	-0.4	-0.74	0.22	1.1	-0.34	-0.65	0.07	0.59	0.26	-0.32	0.28	0.25	0.39	0.05	-0.26	1.38	-0.5	-0.08	0.68	0.31	0.67	-0.04	0.02	0.39	1.94	2.18	0.6	1.71	0.29	4.55	1.04
GW576924A	17.9045	0.47	0.46	1.58	0.3	-0.53	-1.19	-0.36	0.31	0.6	1.73	-0.28	-0.84		-1.47	0.9	-0.53	-1.03	-0.75	-1.4	-0.01	0.92	0.39	-0.1	-0.9	1	0.13	-0.8	-0.93		-1.49	-0.89	-0.33	-0.6	-1.18	0.18	0.22	0.56	0.05	-1.34	0.5	0.03	2.35	1.87	0.32	1.06	-0.47	2.73	1.16
GW577921A	14.9188	0.37	0.81	-0.15	-0.9	-0.3	0.17	-0.63	-0.15	-0.21	0.3	1.14	1.76	0.45	1.38	0.36	-1.39	0.11	-0.47	0.21	0.03	2.71	0.47	0.25	0.12	-0.47	-0.12	-0.08	0.13	-0.55	1.23	-0.37	-0.13		-2.42	0.35	1.29	0.95	1.56	0.95	2.13	4.06	4.72	-0.1	0.5	0.22	-0.36	0.17	3.09
GW578748X	48.8706	1.17	3.34	2.41	-0.01	0.65	7.71	0.63	1.56	0.8	3.38	0.42	1.22	0.87	2.5	1.34	-0.17	3.12	1.69	1.14	5.65	7.31	1.71	1.14	0.04	1.83	2.69	1.72	0.65	-0.09	2.18	-0.89	0.75	3.8	0.7	1.77	1.33	3.44	-1.49	3.71	5.74	5.79	7.34	2.59	4.59	3.05	1.21	1.72	2.83
GW580496A	37.8346	0.59	0.75	1.9	1.39	0	0.8	1.04	1.84	1.68	3.1	-1.69	1.62	1.77	5.2	1.85	0.51	-0.18	-0.32	0.07	0.93	2.46	1.06	-0.36	-0.24	4.33	0.39	-0.42	-0.62	0.1	0.19	0.7	-0.3	3.16	-1.31	0.63	0.76	1.99	0.86	0.28	0.5	1.07	3.1	3.51	0.74	2.31	-0.12	4	1.36
GW580509X	33.4896	0.35	6.41	1.68	-0.37	0.22	0.72	-0.29	0.16	0.46	0.1	0.6	1.24	1.96	2.48	3.18	-0.01	-0.08	0.24	0.58	0.53	7.75	0.5	0.1	-0.13	0.72	0.02	0.24	-0.07	-0.57	-0.65	0.29	-0.07	0.11	-0.38	-0.09	2.89	2.77	6.45	1.44	3.25	0.45	0.43	1.54	1.85	1.54	-0.12	0.26	2.8
GW581744A	27.4565	0.36	0.7	0.07	-0.38	-0.09	1.76	1.45	-0.3	0.91	-0.5	-0.45	3.38	3.92	2.13	-0.01	-0.45	6.91	2.75	1.08	0.01	0.2	0.37	0.29	0	0.15	-0.13	7.95	7.51	-0.14	-0.8	0.09	1.84	0.13	-0.33	-0.88	0.05	0.55	5.09	-0.02	0.93	-0.34	-0.18	0.18	0.37	0.28	-0.24	0.55	-0.13
GW581744X	7.53419	0.36	0.7	0.07	-0.38	-0.09	1.76	1.45	-0.3	0.91	-0.5	-0.45	3.38	3.92	2.13	-0.01	-0.45	6.91	2.75	1.08	0.01	0.2	0.37	0.29	0	0.15	-0.13	7.95	7.51	-0.14	-0.8	0.09	1.84	0.13	-0.33	-0.88	0.05	0.55	5.09	-0.02	0.93	-0.34	-0.18	0.18	0.37	0.28	-0.24	0.55	-0.13
GW583373A	11.657	0.32	1.24	1.45	0.7	-0.1	1.41	0.86	-0.23	1.9	2.79	0.8	-0.18	1.42	1.05	0.34	-1.11	0.55	-0.62	0.93	1.01	-0.19	0.55	-0.28	-0.36	-0.5	0.71	-0.06	-0.36	-0.74	1.13	-0.44	-0.44		-1.1	0.06	0.38	2.42	0.21	0.54	0.69	1.55	2.41	2.01	1.01	1.77	-0.85	4.25	1.22
GW589961A	25.8865	1.25	2.77	0.75	-0.53	0.79	3.69	-0.63	3.77	8.04	8.76	4.98	6.69	1.2	3.31	2.52	-0.16	6.13	2.41	7.97	5.29	9.19	4.46	0.95	-0.13	4.8	5.76	3.87	1.93	0.12	7.75	0.63	0.44	4.29	2.61	4.51	3.96	10.4	4.83	4.78	10.98	11.41	14.2	2.59	3.32	2.82	0.49	3.22	4.25
GW607049A	21.5188	1.72	3.33	1.43	1.94	-0.15	-0.47	7.68	2.31	1.91	3.18	1.34	1.76		11.09	1.67	1.48	0.13	-0.36	0.85	1.13	4.7	1.61	0.1	-0.32	1.46	1.3	0.48	1.53	0.33	0.05	1.56	-0.55	0.7	1.42	1.67	1.25	2.85	1.55	2.61	3.66	1.5	4.57	3.49	2.49	3.09	0.97	2.32	1.54
GW607049C	18.4145	1.08	5.5	1.23	1.61	0.43	1.21	0.4	0.98	1.05	2.29	1.87	1.66	6.38	16.65	1.63	-1.04	-0.12	-0.85	0.88	0.16	4.72	1.72	0.06	-0.09	3.59	0.66	0.18	1.61	-0.14	0.57	1.1	-0.34	1.47	-0.31	1.13	0.91	4.45	0.7	0.49	1.64	1.72	3.7	3.69	1.77	2.79	0.32	1.74	0.29
GW607117X	-4.81373	0.15	-0.08	0.06	-0.76	-0.28	-0.16	0.12	-0.15	0.09	0.36	0.15	0.1		-0.08	0.33	-0.42	-0.24	0.07	0.32	-0.21	-0.09	0.22	0.5	-0.27	-0.19	-0.08	0.01	0.13	-0.18	-0.06	-0.83	-0.36	-0.32	0	0.03	0.14	-0.07	0.02	-0.11	0.18	-0.6	0.76	0.3	0.38	0.08	0.11	-0.07	-0.16
GW612286X	18.9888	2.89	3.81	2.48	-0.62	2.46	3.25	-0.21	0.82	2.48	0.8	1.14	2.29	4.73	7	3.86	-0.63	0.37	0.25	0.39	-0.15	11.09	0.91	0.4	-0.25	0.94	1.47	0.8	0.72	-0.31	1.37	-0.09	0.5	2.3	-0.08	-0.18	0.76	5.07	4.56	0.98	4.06	0.26	5.81	1.1	3.24	1.62	0.51	1.92	4.99
GW615311X	4.51917	-1.01	-0.5	-0.04	0.09	-0.89	-1.76	-1	-0.27	1.71	1.45	-3.54	-0.71	0.14	-1.08	-0.39	0.69	-0.99	-0.8	-0.65	-1.74	0.32	0.05	-0.46	0.01	0.5	0.04	-0.38	-1.03	-0.68	-0.44	-0.18	-0.12		-0.99	-0.13	-0.41	-0.26	-0.7	-0.92	-0.33	0.07	0.94	1.77	0.66	1.16	-0.42	0.71	-0.93
GW616030X	22.0867	0.61	0.69	2.78	0.14	-0.35	-1.97	-0.06	0.73	0.07	2.8	-2.8	-4.4	-1.51	-2.41	1.49	-0.71	-2.23	-1.2	-2.48	-2.47	3.61	-1.04	-1.06	-0.8	3.29	-0.03	-5.55	-3.7	-2.71	-0.57	0.95	-1.2	1.29	-5.67	-0.74	1.21	-1.44	0.13	-3.09	-0.89	0.1	-0.57	1.25	-1.45	0.46	-2.33	3.71	0.96
GW618013X	12.9525	-0.04	1	-0.13	-0.36	-0.06	1.24	0.51	-0.07	-0.21	-0.32	0.09	-0.35		0.6	0.04	0.16	4.15	-0.09	-0.14	0.03	2.56	-0.08	0.32	-0.16	-0.01	1.49	2.05	2.65	-0.11	0.31	-0.66	-0.02	0.44	0.38	0.43	-0.1	0.23	1.5	0.04	0.41	1.65	-0.55	-0.42	0.14	-0.04	-0.08	0.76	-0.12
GW621431X	83.1678	0.25	3.95	1.27	-0.4	-0.12	0.42	-0.55	-0.36	-0.36	0.14	-1.2	0.37	0.06	0.83	1.88		0.14	-0.2	0.42	0.54	5.03	-0.27	-0.04	-0.31	1.06	-0.41	0.11	0.15	-0.33	-0.48	-0.34	-0.17	0.48	-1.33	0	1.7	1.34	4.96	0.6	1.22	-0.12	0.28	0.46	0.58	0.76	-0.13	0.26	1.06
GW621823A	15.8801	-0.38	0.48	1.41	0.52	-0.49	-2.33	-0.08	0.6	2	2.02	-0.8	-0.95		-1.33	0.76	-1.2	-0.38	-0.44	-1.16	0.83	1.39	-0.26	0.13	-0.88	1.94	0.29	-0.71	-0.31	-1.35	-1.03	-0.32	-0.2	0.93	-0.67	0.78	0.1	0.33	0.27	-0.91	0.03	0.05	1.83	0.62	0.45	1.2	-0.53	2.58	0.5
GW621970X	-3.56458	0.66	5.54	2.06	-0.13	0.04	0.09	-0.26	0.47	0.43	-0.16	-1.74	0.59	1.71	2.87	3.55	0.07	0.48	-0.13	0.04	-0.16	7.9	-0.16	-0.49	-0.35	0.26	0.05	0.19	0.19	-0.25	-0.21	0	0.01	0.58	-2	1	2.19	2.38	1.56	1.46	2.63	1.52	0.88	0.99	0.35	1.03	0.05	0.33	1.82
GW622055X	17.13	0.34	3.11	0.27	-0.17	0.01	0.07	0.36	0.07	0.3	0.57	0.19	2.52	1.19	1.55	3.73	-0.09	1.26	0.18	-0.11	0.44	1.54	0.64	-0.13	0.06	2.14	0.63	-0.31	0.49	0.2	0.2	-0.02	-0.17	0.37	0.16	-0.39	1.7	1.66	0.35	1.3	1.44	0.49	0.76	1.07	0.78	0.94	0.07	0.69	1.08
GW627512B	68.6648	0.7	4.19	1.57	0.31	0.04	-0.11	0.2	1.04	2.08	1.31	0.7	1.44	3.24	2.77	7.01	0.23	-0.14	0.14	-0.17	-0.03	0.38	0.58	-0.46	-0.19	1.73	2.78	-0.09	-0.34	-0.04	2.69	0.85	0.19	1.61	0.28	0	3.36	2.31	0.87	5.24	8.6	0.83	8.74	0.04	0.18	0.28	0.47	1.86	5.73
GW627834A	22.2933	0.17	2.92	0.45	-0.24	-0.51	1.22	0.27	0.66		2.19	-0.25	-0.15		2.1	1.24	0.2	1.07	0.47	-0.55	1.25	1.44	0.49	-0.08	-0.78	1.48	-0.18	-0.45	0.16	-1.29	0.59	-0.49	-0.76	0.22	0.45	0.61	0.85	1.62	2.45	1.73	3.66	4.85	6.23	3.11	2.8	1.29	-0.06	2.67	2.29
GW631581B	37.1118	0	2.52	1.07	-0.82	-0.07	1.07	0	1.84	0.39	0.51	0.67	1.43	1.94	0.32	3.36	0.96	0.93	-0.19	0.22	-0.06	3.69	0.59	0.26	0.21	0.22	0.47	-0.55	-0.06	-0.33	0.54	0.07	-0.2		-2.76	0.53	2.43	2.88	4.6	2.79	5.26	4.24	6.41	0.38	1.15	0.05	-0.33	0.66	3.9
GW632046X	30.8126	0.42	2.73	0.43	-0.58	0.34	0.54	0.25	0.03	-0.28	0.7	-1.91	1.45	0.62	0.66	1.75	-0.96	1.3	0.03	0.67	0.04	3.28	-0.16	0.34	0	1.23	0.43	-0.1	-0.35	-0.05	0.61	-0.19	-0.32	1.16	-1.89	0.34	1.58	1.75	2.68	1.59	3.35	4.97	5.83	0.01	-0.14	0.18	0.2	0.37	3.4
GW632580X	-10.2351	-0.26	0.1	-0.25	-0.25	0.09	-0.04	0.02	0.03	-0.51	-0.29	-0.06	0.12	0.49	-0.06	-0.01	-0.12	0.3	0.23	-0.21	-0.38	-0.05	0.38	-0.12	0.03	-0.48	0.17	-0.31	0.04	-0.12	0.1	0.11	-0.14	0.17	-0.03	-0.78	0.21	-0.5	0.08	-0.3	-0.2	-0.25	-0.3	-0.11	0.32	-0.08	-0.02	0.2	0.27
GW633459A	22.7063	-0.53	0.14	0.85	0.83	-0.05	0.53	-0.32	1.23	1.39	1.16	-1.79	-0.53	0.43	1.06	0.96	0.13	-0.32	-0.34	-1.81	0.14	1.49	-0.34	-0.59	-0.04	3.27	0.6	-0.24	-0.15	0.54	-0.34	0.31	-0.29	1.23	-1.17	0.25	0.35	-0.34	-0.03	-0.7	-0.38	0.77	1.35	0.46	-0.68	0.33	0.22	1.13	0.26
GW641155A	9.98117	0.37	-0.15	0.49	-0.08	0.05	-0.06	0.3	0.21	0.95	1.02	0.15	0.38		0.27	0.21	-0.27	0.28	-0.01	-0.05	0.38	-0.24	0.36	0.24	-0.41	0.48	-0.33	-0.15	0.33	-0.09	-0.14	0.08	-0.06	0.12	0.36	0.05	0.48	0.26	0.38	0.62	1.69	2.59	4.41	0.54	0.58	1.21	0.16	0.35	0.74
GW641155B	33.6008	0.37	-0.15	0.49	-0.08	0.05	-0.06	0.3	0.21	0.95	1.02	0.15	0.38		0.27	0.21	-0.27	0.28	-0.01	-0.05	0.38	-0.24	0.36	0.24	-0.41	0.48	-0.33	-0.15	0.33	-0.09	-0.14	0.08	-0.06	0.12	0.36	0.05	0.48	0.26	0.38	0.62	1.69	2.59	4.41	0.54	0.58	1.21	0.16	0.35	0.74
GW642125X	0.76257	-0.09	0.06	0.03	-0.62	-0.26	0.33	-0.86	-0.77	-0.32	-0.36	-0.54	0.08	3.25	0.17	-0.1	-0.47	1.6	0.2	0.24	0.23	-0.46	0.24	0	-0.21	-0.1	-0.23	1.49	1.93	-0.5	-0.43	-0.1	0.57	0.1	-0.26	-0.67	-0.21	-0.08	1.8	-0.06	0.4	-0.81	-0.17	0.05	0.39	-0.34	-0.28	1.59	-0.38
GW642138X	2.67297	-0.28	1.13	0.85	0.08	-0.16	6.33	0.29	0.87		1.54	-2.5	-0.88	-0.12	1.95	0.27	-0.41	0.33	-0.18	0.25	0.95	2.25	0.53	0.15	-0.58	0.8	-0.14	1.31	0.87	-0.27	-0.61	-1.12	-0.45	1.72	0.37	0.03	0.04	0.85	-1.88	0.51	1.66	2.36	4.09	1.89	2.84	2.4	1.4	1.54	0.9
GW643971X	44.6758	0.06	2.34	0.85	-0.56	-0.2	2.78	0.39	-0.9	0.3	0.52	0.28	0.33	1.87	-0.21	0.29	0.51	0.26	-0.47	0.08	0.15	0.22	0.7	0.34	-0.1	-0.27	-0.29	0.26	0.37	-0.53	0.42	0.31	-0.25		-0.59	-0.23	0.27	-0.34	0.31	0.73	1.38	0.36	0.64	1.23	1.13	0.77	-0.11	1.01	-0.18
GW643971X	13.7827	0.06	2.34	0.85	-0.56	-0.2	2.78	0.39	-0.9	0.3	0.52	0.28	0.33	1.87	-0.21	0.29	0.51	0.26	-0.47	0.08	0.15	0.22	0.7	0.34	-0.1	-0.27	-0.29	0.26	0.37	-0.53	0.42	0.31	-0.25		-0.59	-0.23	0.27	-0.34	0.31	0.73	1.38	0.36	0.64	1.23	1.13	0.77	-0.11	1.01	-0.18
GW644007X	6.83506	0.43	3.54	1.2	-0.45	-0.05	7.05	1.61	-0.72	0.7	3.08	-0.92	1.03	5.17	4.42	0.92	-0.26	1.91	-0.08	1.55	0.76	3.92	0.14	0.13	0.01	1.49	0.14	0.76	0.25	-0.52	0.05	-0.83	-0.18	0.46	-0.52	0.51	0.7	1.43	1.74	-0.46	1.54	2.13	1.93	1.95	3.05	1.17	0.4	1.14	3.12
GW651576X	21.9835	-0.25	0.3	0.23	0.37	-0.2	-0.13	-0.25	-0.23	0.97	0.33	-1.71	-0.32	0.01	1.59	-0.17	-0.11	-0.05	-0.18	-0.28	-0.02	0.17	0.38	0.29	0.03	0.62	-0.24	0.05	0.09	-0.35	0.05	0.23	-0.11	0.47	0.14	-0.15	-0.23	0.34	-1.1	-0.63	0.3	0.35	0.42	0.47	0.58	0.19	0.2	0.39	-0.21
GW654652X	-2.18048	1.55	4.8	1.22	-0.42	0.07	0.42	-0.7	-0.85	-0.35	0.01	0.29	3.14	1.63	7.97	0.79		0.63	-0.48	0.89	0.55	10.16	0.64	0.21	0.14	1.9	-0.24	1.06	1.02	-0.52	-0.12	-1.26	1.46		0.18	-0.53	0.23	5.94	2.58	0.4	1.55	-1.41	-0.03	1.51	0.14	-0.11	-0.79	0.97	1.09
GW659893X	5.09969	0.69	0.47	0.88	1.45	-0.01	0.93	-0.47	1.43	0.99	2.2	3.46	1.14	2.15	3.87	1.29	0.83	-0.16	-0.42	0.48	0.24	1.86	0.97	-0.08	0.01	1.72	0.59	0.39	0.51	0.21	0.42	0.74	0.21	0.66	-0.49	0.83	0.95	0.96	0.69	0.26	0.09	1.71	3.33	2.79	1.8	2.03	0.17	0.9	1.77
GW673715X	12.3844	1.25	3.94	0.97	-0.24	0.07	0.74	1.17	0.01	0.43	2.84	0.16	1.04		13.33	1.23	1.88	0.34	-0.5	0.12	0.24	2	1.65	0.1	-0.08	-0.52	1.6	0.49	0.19	0.6	0.69	-0.56	0.05	1.27	1.58	1.08	0.83	5.45	1.02	0.53	1.68		3.78	2.78	1.42	2.72	0.18	1.21	0.89
GW678313X	4.53173	0.3	3	1.26	-0.33	0.03	1.71	0.56	0.53	0.81	0.33	0.57	1.12		1.6	2.33	0.75	1.9	-0.15	-0.28	-0.12	7.54	-0.11	0.01	-0.25	0.59	-0.03	1.14	1.2	0.59	-0.5	-0.68	-0.12	0.25	0.57	0.41	3.45	0.55	3.14	0.85	1.83	0.17	0.26	1.14	1.85	2.46	0.1	0.17	2.09
GW679410X#4	25.3912	-0.14	1.21	-0.2	-0.57	0.03	0.53	1.69	0.02	-1.26	-0.35	-1.81	2.89	-0.15	0.02	-0.25	-0.52	1.05	0.15	1.59	0.29	0.84	-0.2	0.01	-0.13	-0.41	-0.1	1.38	2.01	-0.26	-0.3	-0.87	-0.25	0.09	0.22	0.05	0.27	0.89	-1.78	0	0.59	0.04	0.45	0.26	0.53	-0.05	-0.13	-0.24	0.18
GW680191X	1.48542	0.08	0.67	0.28	-0.76	-0.39	4.28	0.06	-1.44	0.2	0.38	-0.26	0.57	3.7	5.59	0.18		0.1	-0.59	0.28	1.58	0.73	0.56	0.11	-0.05	0.47	-0.04	0.43	0.76	-0.38	0.11	0.04	-0.21		-0.28	-0.27	0.63	0.31	3.29	0.37	1.38	2.04	1.7	2.27	4.95	4.59	-0.57	0.44	-0.21
GW680908A	11.7727	0.21	0.88	0.07	0.42	-0.22	0.79	1.03	-0.16	0.85	2.29	0.45	0.87	0.94	3.78	0.49	-0.92	-0.4	-0.3	1.23	0.3	0.58	1.64	0.1	0.2	4.07	0.12	0.37	0.54	-0.38	-0.01	0.2	-0.22		-0.28	-0.03	1.04	0.93	-0.06	0.38	0.43	0.16	2.29	2.87	1.91	2.52	-0.09	1.36	0.85
GW680975X	7.53419	-0.32	0.72	-0.06	0.11	0.03	1.3	0.74	-0.38	0.05	-0.26	-1.76	1.43	0.55	0.23	-0.29	-0.06	1.17	0.33	1.18	0.34	1.89	-0.3	-0.03	0.08	0.08	0.18	1.3	1.53	-0.28	-0.32	0.65	0.12	-0.27	-0.08	0.12	0.12	0.66	-0.25	-0.57	-0.1	0.78	0.69	0.1	0.47	0	-0.23	0.19	-0.24
GW682841X	13.3092	-0.28	1.02	-0.18	0.21	0.29	0.16	1.47	0.19	-0.46	-0.2	-1.88	2.1	0.08	0.84	-0.17	-0.85	1.53	-0.22	1.36	-0.06	0.79	-0.4	-0.05	0.11	-0.56	-0.16	1.49	2.31	-0.37	-0.5	-0.66	0.28	0.06	-0.39	-0.3	0.36	1.27	-0.97	-0.14	0.73	0.12	0.55	0.77	0.51	-0.4	-0.17	-0.28	0.07
GW683134A	20.5556	1.18	8.57	1.53	1.36	0.21	1.16	10.48	1.94	1.75	1.74	-0.81	1.38	7.08	18.87	2.4	1.42	0.12	-0.48	0.9	0.05	5.75	1.14	-0.27	0.11	2.32	1.95	0.68	2.17	0.32	3.35	0.47	0.19	4.3	-0.41	1.19	1.31	11.77	1.03	1.2	1.83	2	5.38	3.77	1.49	2.24	0.43	1.91	1.51
GW684626B	18.2834	-1.09	0.19	0.56	-0.38	-0.03	0.1	0.95	0.3	1.06	3.59	0.06	1.09	0.98	1.64	0.67	0.92	-0.04	-0.71	0.76	-1.76	0.31	2.33	-0.16	0.06	-0.42	0.24	0.35	0.15	0	0.7	0.3	-0.07		-0.14	0.38	-0.12	1.73	-0.69			0.06	4.02	4.7	1.02	3.02	0.38	4.03	-2.48
GW693481X	6.70029	0.27	0.13	-0.09	-0.11	-0.04	0.61	-0.32	-0.33	0.07	-0.04	-1.83	-1.77	-0.8	-0.1	-0.02	-0.54	0.2	1.01	-1.19	0.8	0.07	0.15	0.2	-0.11	0.84	-0.18	0.37	0.09	0.26	-0.14	-0.3	-0.55	0.25	-0.24	-0.33	0.02	0.88	2.46	0.72	1.26	1.21	3.93	0.59	1.01	1	-0.12	0.03	-0.04
GW693917X	43.9272	0.87	3.62	3.35	-0.04	-0.07	0.67	-0.07	0.23	1.71	1.96	0.16	1.96	4.2	15.62	0.88	0.03	0.54	0.25	-0.35	0.67	0.18	2.1	0.19	-0.18	0.05	0.18	0.38	0.41	-0.05	1.55	2.46	0.03	0.29	-1.08	-0.47	0.49	4.42	1.33	2.13	1.4	-0.34	4.49	3.99	1.96	2.49	-0.03	1.98	0.13
GW694234A	14.2197	1.34	3.72	1.49	2.81	0.03	0.37	8.45	1.71	1.08	3.63	-1.73	1.66	2.72	4.19	1.3	1.43	-0.28	-0.22	1.07	-0.07	3.79	1.57	0.11	0.2	4.08	0.29	0.51	1.5	-0.34	1.31	-0.04	-0.25	1.17	1.21	1.09	1.22	4.7	-1.52	0.49	1.97	1.6	3.58	4.38	2.7	3.27	0.66	1.97	1.46
GW694590A	43.1027	0.66	1.88	0.38	0.66	-0.57		3.61	1.19	1.93	2.5	-0.15	0.29		8.5	0.99	1.09	-0.43	-0.14	0.97	-0.06	2.31	1.06	0.14	-0.56	-0.8	-0.3	0.13	0.53	-0.4	-0.12	1.49	-0.9	0.22	0.77	0.61	0.62	1.43	0.76	0.65	1.76	-0.12	1.69	2.72	1.66	2	0.65	1.93	1.12
GW695874X	7.52641	0.23	1.56	-0.02	-0.39	-0.18	0.58	2.76	-0.9	0.16	0.02	-1.79	3.18	-0.53	-0.31	-0.11	-0.75	1.24	-0.11	2.78	-0.14	1.08	0.1	0.11	-0.28	0.79	-0.27	1.48	3.14	-0.56	-0.78	-1.38	-0.34	-0.19	-0.05	0.04	-0.04	0.96	-1.07	0.14	0.66	-0.01	1.26	0.55	0.94	0.18	-0.36	-0.21	0.9
GW700494A	1.11089	0.91	3.28	0.67	1.35	-0.28	0.3	4.63	1.17	2.46	2.32	0.73	0.38	1.95	12.06	0.35	-0.68	-0.18	0.09	0.82	0.56	2.19	1.03	0.53	-0.12	3.97	0.23	0.78	0.06	-0.21	-0.91	1.47	-0.6	2.38	0.11	-0.36	0.44	9.23	0.29	0.33	1.02	-1.34	1.53	1.95	2.55	1.54	0.35	1.36	1.07
GW708336X	44.4136	0.27	0.09	-0.06	-0.76	-0.2	4.65	0.76	1.84	0.14	0.99	-0.3	0.41	-0.26	0.57	0.45	0.63	1.29	0.44	1.01	2.03	3.78	2.07	0.26	0	2.8	0.6	3.48	3.82	-0.26	1.5	-0.48	-0.07		0.75	2.73	1.92	3.24	2.03	1.74	3.52	5.11	6.6	1.81	3.16	1.5	0.57	0.59	2.29
GW708893X	-5.69148	-2.22	-0.02	-0.39	-0.95	-0.83	-1.64	0.2	-1.13	-0.07	-0.83	-5.16	-2.16		-2.05	-0.2	-0.22	-0.24	-0.2	-0.64	-1.09	-0.91	-1.27	-0.59	-0.56	0.93	0	-0.7	-0.09	-1.28	-1.12	-1.57	-0.39	-0.41	0.44	-0.43	-1.21	-0.85	-0.77	1.56	0.14	-1.33	-1.24	-1.16	-0.29	-0.45	-1.85	-0.3	-1.27
GW709042A	18.0594	0.59	2.9	0.59	0.46	-0.49	-0.16	8.2	1.43	1.12	2.44	0.54	0.6		5.53	1.25	1.7	-0.3	-0.45	0.87	0.24	2.73	1.89	0.02	-0.38	3.88	0.46	0.66	1.62	0.54	0.22	0.06	-0.79	-1.28	1.24	0.83	0.73	7.34	0.76	0.42	1.03	0.59	3.58	3.63	2.3	2.19	0.16	2.34	1.36
GW711782X	21.6221	-0.05	2.3	0.32	0.02	0.24	0.85	2.02	0.06	-0.76	-0.25	-1.5	3.3	-0.36	-0.13	-0.18	-0.2	2	0.35	3.12	0.69	1.61	0.25	-0.03	-0.07	-0.31	-0.16	1.6	3.29	-0.31	-0.47	-0.4	0.04	0.01	0.52	0.2	0.07	0.94	1.14	0.16	0.83	0.75	1.42	0.33	1.07	0.15	-0.12	-0.18	0.81
GW734508X	23.6873	-0.2	-0.06	-0.05	-0.23	-0.27	-0.01	-0.05	0.03	-0.62	-0.18	-0.3	0.31	0.74	-0.29	0.06	-0.17	0.15	0.17	-0.17	-0.33	-0.38	0.3	-0.3	-0.05	-0.81	-0.1	0.03	0.02	-0.39	-0.31	-0.21	-0.52	0.11	-0.17	-0.81	0.04	-0.39	0.16	-0.3	-0.07	-0.53	-0.38	1.22	2.21	0.9	-0.24	0.62	-0.41
GW743024X	16.149	-0.06	0.2	0.23	0.02	-0.34	0.5	1.57	-0.44	0.52	0.31	0.04	-0.07	0.26	0.71	0.1		-0.57	-0.01	0.46	0.22	-0.02	0.57	-0.34	-0.09	-1.06	-0.16	-0.39	-0.28	-0.19	0.49	0.99	-0.39		-2.18	-0.23	0.34	-0.03	0.25	0.48	0.81	-0.66	0.43	1.34	1.28	0.62	-0.32	0.47	0.16
GW759710A	86.4723	2.67	3.37	2.07	-1.01	0.98	5.33	-0.04	1.14	2.06	1.27	1.28	1.82		3.63	2.92	0.43	0.75	0.64	0.62	1.07	6.06	0.6	0.15	-0.56	2.68	0.67	0.77	0.83	-0.23	-0.53	-0.61	-0.16	2.43	0.3	0.72	0.94	4.18	4.74	1.86	3.95	1.5	5.59	2.05	3.77	2.09	0.64	1.22	1.84
GW768505X	33.2393	5.88	7.01	6.84	-0.57	-0.4	-0.03	0.3	-0.39	0.57	4.2	0.24	5.19	11.57	16.68	1.58		0.01	-0.53	1.5	0.53	8.66	2.5	0.21	-0.33	-0.49	0.06	1.01	1.38	0.29	0.79	-0.15	1.85	-0.44	0.82	0.67	2.03	7.84	-0.21	3.24	4.49	1.09	4.77	4.93	3.77	3.84	-0.34	5.08	1.24
GW769076X	18.3692	-0.12	0.63	-0.36	-1.18	-0.36	-0.18	-0.75	-0.95	0.96	0.43	-0.49	0.01	2.58	1.15	-0.28	-0.66	-0.44	-0.25	-0.04	-0.23	-0.54	0.47	0.01	0.01	0.4	-0.25	-0.47	-0.2	-0.82	-0.42	-0.58	-0.57	0.27	-0.44	-0.81	-0.14	0.04	-0.54	-1.09	0.13	-0.84	0.39	0.89	0.54	0.28	-0.43	0.02	-0.41
GW770220A	70.4663	1.5	5.25	2.3	-0.7	0.54	2.05	-2.55	-0.52	0.01	-0.03	-0.51	7.9	1.68	9.81	2.26	0.12	4.41	0.07	-0.08	-0.15	10.76	-0.1	-0.05	-0.31	0.7	0.01	-0.07	-0.37	-0.5	1.82	-1.08	0.56	1.06	0.07	-0.39	0.01	2.51	0.69	0.9	2.06	0.09	0.09	0.35	0.12	-0.36	-0.18	1.63	0.47
GW770249A	82.9971	4.42	7.86	5.97	1.62	1.43	0.5	4.2	2.51	5.46	6.1	-1.44	7.05		16.1	0.71	0.89	1.99	0.45	7.4	0.54	8.72	1.53	-0.27	-0.44	0.07	2.13	0.29	1.24	0.18	2.96	1.15	2.43	5.07	0.57	0.37	0.55	9.02	-0.39	2.53	6.24	0.4	1.69	2.99	2.63	4.2	0.02	7.39	2.08
GW771127A	78.2628	4.59	4.93	2.1	0.07	1.07	0.09	0.62	1.32	-0.07	0.43	-0.68	4.51	4.91	10.28	1.15	-0.4	0.65	-0.05	0.02	-0.31	8.1	-0.21	-0.13	-0.09	-0.54	-0.08	0.07	0.56	-0.18	1.95	-0.54	1.25	0.94	-0.63	0.04	0.21	3.55	4.07	0.78	2.09	-0.24	-0.09	0.28	0	-0.22	-0.63	3.78	1.04
GW775608X	19.3502	0.03	0.98	-0.19	0.12	-0.24	0.14	0.74	-0.9	0.48	0.27	-1.78	0.39	-0.7	3.61	-0.12	-0.67	-0.13	-0.5	-0.01	-0.79	-0.44	0.1	0.13	-0.17	0.44	-0.36	-0.6	0.79	-0.46	-0.47	-0.58	-0.35	-0.04	-0.19	-0.17	-0.14	0.01	3.17	0.1	0.21	-0.62	-0.07	0.1	0.47	0.1	-0.43	-0.01	-0.41
GW778894X	29.8316	1.12	1.51	1.37	-0.53	0.45	3.68	0.41	0.29	0.91	1.12	0.54	1.24	0.74	1.26	2.7	-0.42	5.71	2.37	0.2	2.91	4.12	1.27	-0.13	0.02	-0.32	0.32	2.73	1.4	-0.24	0.13	-0.17	-0.14	0.81	0.13	1.9	2.66	5.18	2.02	1.25	3.79	3	3.87	2.7	3.74	1.92	0.38	0.78	3.57
GW779439X	36.5483	3.57	3.24	1.47	0.17	2.02	7.56	0.43	2.14	1.87	0.53	1.15	3.93	5.7	5.07	6.78	-0.11	10	6.25	2.92	4.28	5.41	3.87	0.55	-0.15	1.37	0.46	4.23	3.65	0.28	6.19	1.49	2.31	3.93	5.24	3.69	4.85	8.46	6.76	3.88	8.95	5.15	7.4	8.63	7.44	7.02	1.21	6.61	4.33
GW780056X	90.4254	2.15	1.48	1.15	-0.68	1.31	6.63	-0.45	0.49	2.29	2.06	0.12	1.73	0.38	1.28	2.15	-0.57	5.07	1.83	0.89	2.91	5.14	1.69	0.42	-0.17	0.57	0.26	1.58	1.02	-0.38	2.03	2.31	0.59	2.18	-1.11	1.99	1.16	7.5	4.56	2.66	5.81	4.04	6.06	3.16	5.67	3.57	0.26	3.22	2.1
GW780159X	16.4919	-0.25	0.15	-0.37	0.05	-0.25	0.52	-0.09	0.05	-0.15	-0.98	0.09	0.54	0.22	0.98	0.77	-0.48	1.05	2.5	-0.77	0.28	0.74	0.57	-0.22	-0.34	-1.11	0.04	4.22	1.69	0.89	0.24	0.53	0.23	0.69	-0.52	-0.52	0.24	1.1	0.55	0.25	0.67	2.27	5.38	1.29	2.23	1.14	0.34	0.38	-0.09
GW781673X	25.1331	0.19	0.45	-0.09	-0.62	-0.08	0.86	-0.15	-1.21	-0.22	0.39	-1.62	0.66	-1.17	0.03	1.68	-0.88	4.21	1.38	0.67	1.16	0.72	0.22	0.25	-0.43	2.27	-0.19	1.66	0.66	-0.66	0.03	-0.23	-0.21	0.4	0.11	0.19	0.63	1.59	-1.68	-1.42	1.73	2.62	2.25	2.14	2.47	1.67	-0.4	0.09	1.47
GW782612X	86.0121	1.82	6.03	2.02	-0.37	0.89	5.67	-0.26	1.13	0.38	1.03	-1.92	1.4	1.94	3.8	2.01	-1.42	1.88	1.09	0.92	2.75	6.93	1.25	0.32	-0.01	1.7	1.06	2.02	1.22	-0.17	0.58	-0.16	0.85	2.83	0.46	1.67	1.06	5.33	4.95	2.96	4.95	3.4	5.34	0.8	0.98	0.92	0.07	0.46	0.79
GW782912X	1.43379	-0.13	-0.18	0.02	-0.72	-0.42	-0.43	-0.13	-0.3	-0.59	0.22	-0.3	0.13		0.08	0.11	-0.17	-0.15	-0.27	0.23	0.3	-0.35	0.06	0.36	-0.27	-0.32	-0.07	-0.41	-0.26	-0.33	-0.19	-1.38	-0.36	-0.58	-0.2	-0.22	0.08	0.02	-0.07	0.2	0.3	-0.89	-0.38	0.12	0.23	-0.02	-0.11	-0.18	0.1
GW784307A	26.1924	0.8	6.06	1.97	-0.95	-0.37	7.1	2.3	-0.09	1.24	2.34	2.24	3.26		6.74	1.94	1.24	3.14	1.28	-0.64	2.92	6.41	1.69	0.44	-0.65	1.43	1.5	0.43	0.97	0.13	-0.27	-0.83	-0.23	0.2	0.39	2.66	1.6	2.95	8.6	3.02	5.31	6.11	8.75	0.96	2.12	1.52	-0.11	1.08	3.25
GW784684X	49.4003	2.94	1.44	1.3	0.14	-0.33	1.44	-1.27	0.07	1.2	3.43	-0.09	2.68	4.42	8.74	0.67	-1.72	0.6	-0.53	1.43	0.47	4.12	1.28	-0.1	-0.11	0	-0.08	0.18	-0.07	-0.48	-0.03	0.44	0.24		-0.44	-0.26	0.39	2.09	-0.31	0.82	2.83	1.3	4.34	2.3	2.11	1.86	-0.15	6.55	2.75
GW784752X	14.2634	0.25	3.19	1.25	-0.52	-0.07	4.92	0.98	-1.02	0.43	1.66	2.86	1.35	1.41	1.68	0.97	0.59	1.33	0.03	0.35	0.6	3.77	0.46	-0.18	-0.18	1.41	0.47	0.06	0.05	-0.49	-0.51	-0.46	-0.29	0.52	-0.37	0.38	0.29	0.58	3.67	1	2.43	3.12	3.9	0.46	-0.15	0.41	-0.27	-0.07	0.79
GW785404X	24.7941	0.07	0.28	-0.05	-0.72	-0.11	0.16	-0.71	-0.95	0.2	0.25	-0.38	0.02	1.74	-0.48	0.08	-0.4	0.38	0.11	0.21	0.56	0.87	0.73	0.23	0.04	0.61	-0.11	0.14	0.06	-0.69	-0.16	0.32	-0.59	-0.05	-0.66	-0.81	0.49	0.28	0.12	0.14	1.08	-0.34	0.87	1.5	2.73	1.27	-0.46	-0.09	-0.01
GW785804X	33.4896	0.13	0.49	-0.05	-0.83	-0.1	0.63	-0.55	-1.16	-0.21	-2.62	-0.86	2.02	0.32	-0.36	0.13	-2.34	1.26	1.24	0.91	0.35	-0.2	0.17	0.28	-0.59	3.16	-0.33	3.28	3.33	0.44	-0.23	-0.24	-0.05	0.79	-1.81	-0.98	0.21	0.78	0.2	-0.05	0.77	0.02	1.94	0.57	1.37	0.75	-0.62	0.24	-0.1
GW786460X	16.8719	-0.01	0.64	-0.2	-0.31	-0.21	0.19	0.31	-0.24	-0.31	-0.33	0.64	0.84	1.38	-0.46	0.32	-0.56	0.79	-0.15	0.95	0.3	-0.75	0.34	0.26	-0.56	-0.19	-0.23	1.6	3.28	-0.62	-1.19	0.3	0.16	0.09	-0.23	-0.56	0.25	0.02	2.98	-0.13	0.29	-0.83	0.15	0.05	0.54	-0.35	-0.35	0.62	-0.34
GW794607X	18.8514	1.16	1.75	1.49	-0.62	-0.3	2.27	0.37	-1.14	0.42	2.37	0.49	1.95	2.05	1.82	0.85	0.59	0.91	0.22	0.65	0.19	7.2	2.05	0.25	-0.11	1.06	2.56	0.22	0.49	-0.53	-0.01	-0.55	0.08		-0.32	0.13	0.7	1.77	0.6	1.55	3.13	6.81	8.35	1.37	1.2	1.12	-0.23	0.51	0.77
GW795486X	78.2111	4.49		6	0.9	1.23	-0.08		0.9	0.64	4.167	1.53	6.68	0.36	17.29	0.61		1.5	0.32	4.54	0.05	0.75	2.8	-0.38	-0.2	-0.4	0.3	1.28	1.84	0.23		1.55	0.66	0.1	0.78	0.54	-0.3	10.13	0.59		7.32	0.42	4.22	5.32		3.89	0.6	9.56	1.83
GW799251X	3.60156	0.43	0.34	1.62	0.66	-0.36	0.6	-0.43	0.3	0.57	1.66	-0.42	0.68	3.79	4.8	1	-0.01	-0.35	-0.07	-0.99	0.18	0.81	0.72	0.45	-0.4	4.33	-0.06	4.59	0.8	0.14	-0.34	2.3	0.33	1.31	-2.27	-0.53	0.23	0.73	0.2	-0.07	0.99	0.18	2	1.36	1.2	0.67	-0.05	4.8	0.51
GW801372X	94.1139	3.57	3.23	1.77	-0.05	0.48	5.7	0.58	1.01	1.78	1.84	-1.74	3.69	1.73	3.13	6.43	-0.23	4.37	2.53	0.8	1.54	8.15	0.54	0.25	-0.05	1.73	0.64	2.13	1.02	-0.54	2.48	0.77	0.75	3.51	0.61	3.26	3.62	7.33	-0.91	3.13	6.44	4.96	6.22	2.33	2.94	1.81	1.46	6.46	6.06
GW804482X	7.83621	-0.13	0.41	-0.14	-0.88	-0.12	0.15	-0.31	-1.02	-0.37	-0.19	0.14	0.81	1.48	2.7	0.55	-0.65	1.76	0.18	0.4	0.21	-0.13	-0.04	0.22	-0.13	1.2	-0.18	1.81	2.43	-0.85	-0.79	-0.67	-0.4	-0.68	-0.43	-0.91	0.36	1	1.44	-0.29	0.46	-0.02	0.24	0.54	0.57	0.07	-0.4	0.61	1.31
GW805758X	18.7204	1.18	2.71	0.5	-0.17	0.72		4.79	0.05	1.09	1.62	0.97	1.71		1.46	4.23	0.31	3.86	1.03	0.31	4.31	5.55	0.37	0.04	-0.4	0.87	1.97	1.79	1.05	-0.24	2.77	-0.83	0.49	0.95	0.98	1.43	1.81	3.45	2.95	0.93	2.68	0.63	3.87	2.31	2.39	1.07	1.61	5.02	2.87
GW806290X	79.915	2.29	1.43	0.99	-0.73	0.44	6.65	-0.16	0.93	1.14	0.7	0.05	2.18	5.08	1.88	3.98	-0.82	4.16	2.98	0.79	1.92	6.06	1.14	0.41	-0.19	1.15	0.17	2.34	1.79	-0.41	2.14	0.16	0.15	2.34	0.14	1.71	3.32	5.14	3.69	1.21	4.86	3.58	4.66	2.57	3.4	1.84	1.18	6.02	3.43
GW806742X	100	6.6	8.96	7.7	3.13	0.64	1.03	2.01	2.83	3.29	6.4	-1.69	13.91	7.75	16.25	3.68	2.47	0.06	-0.31	2.38	0	15.34	2.86	-0.29	-0.24	6.48	0.25	0.55	1.41	-0.06	7.73	-0.85	0.23		1.53	1.6	1.01	10.7	-1.91	-4.3	9.48	1.67	5.43	4.77	2.65	3.74	0.1	5.24	6.1
GW806776X	-5.12352	-0.06	0.12	-0.11	-0.59	0.15	0.11	-0.28	-0.04	-0.27	0.13	-0.13	-0.07	1.44	-0.46	-0.23	-0.36	-0.01	0.18	0.25	-0.08	0.05	0.5	0.28	0.09	0.1	0	-0.08	-0.22	-0.29	-0.34	-0.4	0.23	-0.13	-0.31	-0.69	0.28	0.04	0.15	-0.84	0.28	-0.32	0.11	0.42	0.6	0.34	-0.06	0.26	-0.05
GW807930X	10.1597	-0.35	0.56	0.19	0.68	-0.54	-1.08	-1.21	-2.4	1.07	1.51	-1.56	0.14	1.45	3.82	-0.1	-0.38	-0.36	-0.67	-0.19	0.01	0.96	0.17	-0.49	-0.32	-0.3	-0.05	0.34	-0.43	-0.3	-0.27	-1.7	-0.48	1.24	0.37	-0.37	-0.2	0.24	-1.41	-0.43	0.38	0.29	0.34	0.79	1.44	1.24	-0.3	0.57	0.65
GW807982X	47.1284	0.11	0.43	0.3	-0.04	-0.13	0.28	-0.37	-0.94	-0.01	0.55	2.17	0.19	-0.82	0.77	2.16	-0.26	-0.03	-0.22	0.29	0.2	1.72	0.67	0.28	-0.14	0.82	-0.09	0.6	0.24	-0.48	-0.28	0.11	-0.66	0.45	0.17	-0.18	-0.38	1.03	-1.51	0.2	1.24	1.05	2.87	0.76	1.31	0.81	-0.24	0.12	0.73
GW809885X	3.1209	-0.77	0	0.11	-0.73	-0.51	1.24	-0.3	-0.26	0.03	-0.14	-0.32	-0.01		0.06	0.37	0.31	-0.24	-0.01	-0.51	0.1	0.14	0.26	0.16	-0.34	-0.22	-0.14	-0.01	0.15	-0.26	-0.46	-1.49	-0.69	-0.36	0.09	-0.22	-0.03	-0.04	0.3	0.68	0.28	-0.72	-0.13	0.45	0.18	-0.28	-0.21	0.34	-0.11
GW809897X	58.9206	6.38	4.9	5.97	0.48	0.12	1.95	-0.77	-0.28	2.15	3.78	3.93	6.9	13.33	17.61	1.51		0.12	-0.51	0.13	0.21	16.07	1.24	-0.62	0.08	1	4.56	0.69	-0.05	-0.34	3.84	-0.01	0.86		-0.5	0.24	0.39	1.71	0.25	3.02	6.31	0.7	2.29	1.76	1.25	1.18	-1.38	4.87	4.53
GW810372X	28.5408	0.65	0.83	0.41	0.14	0.08	2.3	-0.22	-0.45	0.15	0.97	-1.46	0.42	-0.89	0.53	2.26	-0.29	1.13	0.45	0.41	0.41	3.17	0.55	0.28	-0.13	0.58	0.14	0.42	0.13	-0.34	-0.03	-0.83	-0.54	0.91	0.21	-0.04	-0.12	1.49	1.42	0.9	2.31	1.52	3.05	1.04	1.5	1.13	0.65	0.75	1.07
GW811168X	14.0886	-0.11	3.36	1.72	-0.62	-0.27	3.1	1.35	-0.03	2.69	3.01	-1.54	2.12	2.96	3.44	1.8		2.34	0.57	-0.17	0.45	3.56	1.4	0	-0.37	0.63	0.84	0.67	0.45	-0.11	-0.04	-0.37	-0.44	-0.03	-0.83	1.29	0.59	0.93	3.71	1.03	2.02	4.33	4.75	2.17	0.96	1.54	-0.13	0.94	1.02
GW811761X	1.84685	0.17	0.29	0.41	-0.26	-0.23	1.02	0	-0.5	0.1	1.24	-1.67	0.29	-0.61	0.44	1.54	0.09	0.59	-0.12	0.15	-0.21	2.58	0.84	0.22	-0.01	0.25	-0.04	0.42	0.28	-0.58	-0.01	-1.02	-0.47	0.75	-0.1	-0.06	-0.09	1.03	-0.49	0.57	1.83	1.65	4.66	0.9	1.36	1.35	0.07	0.4	0.39
GW813360X	9.93747	0.26	3.52	1.18	-0.49	-0.06	2.36	1.03	-0.67	-0.31	2.27	0.7	0.7	1.95	1.78	0.71	0.07	1.53	-0.16	-0.34	-0.38	1.58	0.15	-0.08	-0.08	-0.04	0.68	0.14	0.3	-0.39	1.06	0.7	-0.1		-0.19	-0.28	0.17	0.16	4.14	1.27	2.93	0.07	1.01	0.3	-0.01	-0.37	-0.31	1.76	0.03
GW814408X	66.8004	1.29	4.39	2.48	1.95	0.61	9.39	0	0.2	-0.83	6.3	2.09	2.47		3.91	2.49	1.97	1.86	0.05	1.1	8.21	4.73	3.81	0.41	-0.16	0.5	0.33	1.54	0.95	0.61	0.81	0.01	-0.56	0.94	0.2	3.38	1.63	1.3	6.46	1.36	3.35	5.36	9.65	4.95	3.39	4.07	1.54	3.09	2.88
GW817394X	7.4905	0	1.33	0.3	-0.13	0.11	0.12	0.93	0.17	0.03	1.24	1.56	0.4	-0.35	0.77	0.7	-0.29	0.05	-0.64	0.17	0.01	1.17	0.51	0.3	-0.51	-0.05	-0.12	-0.06	0.02	-0.6	-0.96	0.58	-0.46	0.03	0.01	-0.59	-0.01	0.24	0.33	-0.89	0.82	0.24	2.49	1.28	1.24	1.24	-0.26	0.21	0.25
GW817396X	7.4031	-0.07	1.26	0.32	-0.03	0.02	0.56	0.09	-0.27	-0.49	0.35	-1.65	0.14	-0.66	0.45	0.38	-0.11	-0.13	-0.53	-0.08	0.03	0.42	0.44	0.26	-0.2	-0.01	-0.39	-0.06	-0.04	-0.63	-0.84	-1.46	-0.68	0.06	-0.23	-0.72	-0.21	0.02	-1.44	-1.82	0.63	-0.4	1.08	0.68	1.05	0.71	-0.36	-0.2	-0.02
GW817396X	0.324359	-0.07	1.26	0.32	-0.03	0.02	0.56	0.09	-0.27	-0.49	0.35	-1.65	0.14	-0.66	0.45	0.38	-0.11	-0.13	-0.53	-0.08	0.03	0.42	0.44	0.26	-0.2	-0.01	-0.39	-0.06	-0.04	-0.63	-0.84	-1.46	-0.68	0.06	-0.23	-0.72	-0.21	0.02	-1.44	-1.82	0.63	-0.4	1.08	0.68	1.05	0.71	-0.36	-0.2	-0.02
GW819077X	0.105879	0.1	0.4	0.4	-0.26	-0.21	0.04	0.31	-0.34	0.47	1.05	3.56	0.57	-0.55	0.17	1.18	-0.11	-0.06	-0.06	0.33	0.1	1.12	0.94	0.19	0.1	-0.01	-0.17	0.18	0.17	-0.28	-0.31	-1.38	0.11	0.78	0.07	-0.28	0.12	1.22	0.39	0.42	1.38	0.3	2.61	1.67	1.5	1.4	0.01	0.67	0.37
GW820759X	13.6516	0.14	0.36	-0.07	-0.28	-0.25	-0.07	-0.52	-0.87	-0.51	0.17	-1.69	0.19	0.16	-0.3	-0.11	-0.53	-0.13	-0.29	0.21	-0.34	-0.37	0.17	0.26	-0.03	1.75	-0.3	-0.14	-0.14	-0.53	-0.09	-1.4	-0.49	-0.19	-0.01	-0.33	-0.08	0.03	-1.46	0.03	0.7	-0.79	-0.13	0.15	0.7	1.33	-0.55	0.09	0.07
GW824645A	11.6853	-0.09	2.71	0.12	-0.63	0.01	0.86	-0.49	1.07	1.87	1.49	1.32	2.45	0.77	1	1.43	-0.76	0.08	0.37	0.39	-0.01	0.78	0.49	0.54	0.05	0.29	0.4	0.26	0.23	0.01	0.46	0.6	-0.36	0.27	-0.41	0.99	1.27	1.04	5.52	1.67	3.67	2.05	1.61	0.56	1.33	0.43	-0.05	1.09	1.47
GW827105X	5.91744	0.57	2.26	0.99	0.49	0.27	0.61	-0.49	0.13	0.77	2.54	-0.64	2.97	2.46	3.36	1.7	-0.96	1.63	-0.38	1.51	0.14	2.57	1.56	-0.01	0.08	0.72	0.17	2.12	3.09	-0.13	0.1	0.16	1.29		-0.13	-0.35	0.84	1.41	0.31	0.12	0.42	-0.04	3.29	3.24	1.32	2.49	-0.18	1.38	1.03
GW827106X	28.2898	0.44	3.09	0.88	-0.88	1.45	1.91	-1.37	-3.17	-0.58	0.14	-1.29	3.11	3.67	5.98	0.68	-1.42	3.02	0.57	0.56	0.29	5.93	0.3	-0.03	-0.15	0.8	-0.28	5.41	6.04	-0.58	0.38	-0.41	3.02		-0.44	-0.87	0.17	1.99	2.03	-0.04	1.26	-0.68	1.16	1.31	0.64	0.42	-0.63	3.04	0.13
GW827396X	12.9962	0.63	4.09	1.59	0.06	0.12	-0.14	-0.67	-0.46	2.03	2.44	-1.24	3.02	2.29	5.07	1.5	0.99	1.99	-0.87	1.81	0.59	2.97	1.54	0.35	0.05	-0.39	0.22	3.67	4.77	-0.39	0	0.08	0.73	1.1	0.9	0.1	0.49	2.1	-1.77	-0.29	0.84	0.32	2.5	3.15	2.87	2.92	0.46	1.86	1.72
GW828525X	8.32072	0.24	1.22	0.98	0.05	0	-0.15	-0.64	-0.47	0.93	2.74	-1.39	2.35	4.59	5.87	1.47	0.55	1.47	-0.19	1.22	0.73	1.09	0.92	0.19	-0.24	0.13	-0.15	3.23	5.23	-0.44	-0.31	0.36	0.02	0.21	0.44	-0.49	0.27	1.21	-2.06	0.17	0.62	-0.13	2.19	4.18	2.34	2.65	-0.19	2.62	1.4
GW829874X	23.8939	-0.29	2.07	0.09	-0.37	-0.08	0.18	0.95	-0.43	0.96	-0.06	0.17	-0.33	0.8	-0.1	-0.09	0.7	0.11	-0.49	-0.72	-0.37	0.34	0.58	-0.18	-0.05	-0.32	0.28	0.24	0.24	-0.17	-0.38	-0.04	-0.2		-0.02	-0.05	-0.36	0.07	-0.83	-0.81	-0.86	0.25	1.05	0.95	0	0.12	0.14	0.88	-0.59
GW829877X	5.08722	0.23	1.11	0.36	-0.32	-0.08	1.17	1.03	-0.01	0.49	0.61	-1.73	0.62	0.49	0.7	0.59		0.66	0.01	0.25	0	1.19	0.34	0.14	-0.06	0.2	-0.14	-0.07	0.13	-0.09	-0.11	-0.35	-0.22	0.4	-0.14	-0.05	-0.16	0.35	0.44	0.28	0.23	0.75	1.17	1.29	-0.3	0.79	0.04	0.18	0.03
GW830263A	96.6303	4.43	5.12	5.64	-0.26	0.55	5.23	1.73	1.17	0.82	6.22	3.54	6.47	10.26	14.44	2.11	0.23	0.71	0.35	0.02	-0.22	10.75	1.09	-0.66	-0.38	-0.44	3.05	0.28	0.48	0.27	5.52	0.46	1.02		0.31	0.4	-0.07	2.55	2.29	2.57	5.33	1.25	4.33	0.86	0.2	-0.08	-0.47	2.31	3.13
GW830900A	95.7145	0.99	1.73	1.09	0.03	0.45	2.01	-0.52	-0.1	-0.61	0.77	-1.43	1.52	3.77	7.99	0.58	-0.49	0.32	-0.03	0.31	0.04	6.33	0.36	0.17	0.03	-0.55	1	0.11	0.16	-0.44	0.39	-0.32	-0.1	1.36	0.58	0.06	-0.32	2.19	2.78	1.49	3.67	0.27	1.96	-0.25	0.18	-0.17	-0.28	-0.23	0.62
GW831090X	24.6167	-0.01	0.35	-0.18	-0.36	-0.31	0.37	-0.75	-0.48	1.76	0.6	0.18	1.29	-0.21	0.37	0.15	-0.8	0.62	0.3	0.99	0.25	0.61	1.19	0.38	-0.18	2.96	0.04	0.32	-0.07	-0.46	1.22	0.13	-0.15	0.64	0.01	-0.1	0.02	0.98	2.68	1.15	2.43	4.59	4.05	1.94	2	0.84	-0.3	1.06	0.24
GW831091X	19.9002	0.74	0.96	0.25	-0.56	-0.41	1.45	-0.01	0.18	2.15	2.11	2.69	4.3	4.33	3.44	0.36	-0.46	0.89	1.13	3.64	-0.11	2.03	2.11	0.33	-0.27	1.02	1.26	0.43	0.24	-0.42	3.54	-0.32	0.08	1.01	0.26	0.38	0.35	1.51	4	2.34	5.18	4.01	7.66	0.81	1.42	0.37	0	2.25	2.4
GW832467X	25.5977	0.13	0.39	-0.06	0.29	-0.45	0.27	-0.63	-0.58	1.49	1.4	-0.58	0.85	2.47	3.15	0.24	-0.01	1.49	0.1	0.06	-0.01	-0.14	0.77	0.04	-0.42	0.7	-0.14	2.85	4.02	-0.49	-0.96	0.8	0.48	0.31	0.35	-0.25	-0.17	0.26	0.23	-0.28	-0.15	-0.69	1.71	1.21	0.93	1.23	-0.22	1.6	0.17
GW837331X	18.9888	1.28	1.47	1.93	1.09	0.57	4.39	0.24	0.93	2.02	4.3	1.6	2.86	1.01	3.03	6.32	0.24	1.12	0.83	2.33	0.49	3.85	1.96	0.49	-0.19	0.4	2.67	0.91	1.11	-0.09	1.41	1.11	0.01	1.35	0.41	0.34	2.12	6.5	3.91	4.68	8.67	0.75	6.23	2.7	2.05	1.52	5.43	10.38	0.27
GW843682X	45.6311	0.27	0.6	0.08	-0.07	-0.12	0.91	-0.21	-0.58	-0.09	-0.33	2.73	0.62	4.59	7.46	1.02	-0.04	0.68	0.09	1	-0.14	4.56	-0.62	-0.06	-0.32	0.93	1.42	0.47	0.57	-0.51	-0.7	0.49	-0.02	0.14	-0.37	0.33	0.41	1.89	2.99	0.24	0.84	1.53	1.03	-0.04	0.94	1	-0.06	1.76	0.42
GW846105X	18.9888	-0.06	0.1	-0.05	0.08	-0.16	0.14	-0.45	-0.26	0.44	0.18	0.31	-0.42	0.56	0.2	0.07	-0.7	0.12	0.18	0.28	-0.08	-0.79	0.49	0.19	-0.06	0.97	-0.18	0.13	-0.27	-0.12	-0.74	0.27	0.49	0.1	-0.25	-0.64	-0.27	0.29	-0.24	-0.1	0.45	-0.94	0.81	0.43	0.35	0.15	-0.42	1.02	-0.45
GW852849X	21.6917	0.09	1.25	0.43	-0.45	-0.2	2.2		-0.46	-0.43	-0.14	-2.55	1.61	4.58	8.72	1.13	-0.85	1.13	0.24	2.14	0.06	4.7	-0.62	-0.06	-0.37	2	1.19	3.07	3.64	-0.63	-0.23	-0.64	1.49	1.89	-0.35	0.59	0.19	2.88	4.2	0.79	1.36	0.73	1.96	0.54	0.29	0.86	-0.29	4.24	0.89
GW853606X	5.43679	0.36	0.35	-0.15	-0.2	-0.4		0.06	-0.81	0.81	1.97	0.01	0.26		2.43	2.65	-0.65	0.73	0.1	1.22	1.7	0.44	0.38	0.11	-0.46	4.43	-0.18	2.16	3.17	0	-0.72	-1.1	-0.16	-0.14	0.45	1.55	1.59	1.44	0.72	0.08	1.54	3.95	2.53	2.37	2.29	2.94	-0.07	1.26	2.08
GW853609X	6.87875	0.59	0.49	0.63	0.03	-0.14	0.11	-0.22	-0.3	0.49	0.56	-0.06	1.43		2.3	1.57	0.94	0.74	-0.59	-0.35	-0.05	0.11	0.47	0.25	-0.09	-0.3	0.07	0.74	0.24	-0.09	-0.38	-0.92	-0.23	0.31	0.87	1.35	0.11	0.34	-0.25	0.11	-0.01	1.89	2.17	2.48	1.43	1.95	-0.2	0.52	0.22
GW856804X	40.726	3.45		3.14	-0.13	-0.01			0.88	1.15	0.44		10.17	-0.1	5.52	1.04	-0.36	6.71	1.26	1.95	0.33	1.68	1.14	0.1	-0.12	0.9	0.23	4.17	4.68	-0.02		0.53	4.99	1.29	0.29	-0.22	0.4	3.62	5.08	0.51	2.49	-0.65	1.34	2.63	0.76	0.56	-0.15	7.97	1.03
GW869810X	0.865835	0.49	0.65	0.27	0.75	-0.17	0.82	-0.72	0.62	1.58	2.18	-0.28	1.06	1.9	5.75	0.21	-0.06	0.43	-0.38	0.18	0.09	1.89	1.11	0.12	-0.12		0.18	0.03	0.18	-0.6	-0.58	1.05	-0.41	1.14	-0.22	-0.25	0.52	0.98	0.56	-0.15	0.28	0.19	2.51	2.85	1.66	1.46	-0.1	5.34	0.67
SB-210313	16.0458	-0.05	-0.11	-0.19	0.03	-0.2	-0.07	-0.19	0.32	-0.31	-0.44	-0.06	-0.02		0.35	-0.18	0.66	1.39	0.18	-0.56	1.49	0.44	0.13	0.06	-0.03	-0.02	-0.19	0.22	0.31	0.19	-0.21	-1.03	-0.35	-0.36	0.5	0	-0.1	-0.55	0.23	-0.12	0.04	0.24	-0.19	-0.09	-0.07	0.17	0.16	0.04	-0.11
SB-216385	-7.06026	0.07	0.28	0.24	-0.79	-0.36	0.93	-0.74	-0.37	-0.5	-0.09	-0.64	0.43		-0.36	0.46	-0.12	4.22	0.61	0.38	0.49	-0.05	0.13	0.62	-0.29	0.06	-0.09	1.82	2.05	-0.24	-0.71	-1.47	0.08	-0.41	0.1	-0.21	0.22	0.04	1.86	0.08	0.2	0.45	-0.34	0.2	0.35	0.05	-0.3	0.04	0.05
SB-220025-A	14.3419	0.03	0.49	-0.2	-0.79	-0.27	0.99	-0.85	-0.45	-0.39	0.03	-0.06	1.34		-0.39	0.15	-0.1	8.63	1.28	-0.19	0.14	-0.27	0.2	0.27	-0.34	0.58	-0.33	2.82	5.11	0.25	-1.07	-0.02	1.11	-0.16	-0.04	-0.26	-0.08	1.31	5.05	-0.14	0.22	-0.51	-0.52	0.04	0.68	0.21	-0.59	-0.01	-0.19
SB-220025-R#3	46.5605	0.33	0.67	0.21	-0.64	-0.28	1.86	-1.23	-0.57	0.08	0.42	-0.06	1.75	6.31	-0.14	0.07	-0.7	8.58	1.86	0.58	0.42	-0.46	0.48	0.44	-0.09	0.44	-0.2	3.24	4.95	0	-0.62	1.09	1.64	-0.07	-2.09	-0.85	-0.17	1.82	5.41	0.25	1.06	0.37	0.07	1.05	1.78	1.35	-0.51	0.36	-0.1
SB-220455	27.0435	0.11	0.57	0.38	-0.29	0.2	2.37	-0.54	0.39	-0.64	-0.27	3.03	0.96	-0.56	0.12	0.12	-0.41	6.29	0.51	0.89	0.65	1.25	0.03	0.34	-0.04	-0.31	-0.13	2.49	3.09	-0.14	-0.87	0.43	0.84	0.44	-0.25	-0.58	0.09	0.69	-1.43	0.44	1.35	1.11	0.77	2.13	2.67	1.7	-0.2	-0.32	-0.14
SB-221466	28.1277	0.05	0.09	-0.11	-0.93	-0.29	0.04	-0.54	0.65	-0.79	0.08	-0.38	0.82		0.11	0.3	-0.06	5.21	0.67	0.2	0.07	-0.15	0.11	0.38	-0.29	-0.4	-0.17	-0.04	0.2	-0.06	-1.07	-1.02	-0.23	-0.47	-0.09	-0.09	0.12	0.57	-0.14	-0.53	0.19	-1.09	-0.46	-0.36	0.37	-0.05	-0.38	-0.09	-0.01
SB-223133	9.06355	0.61	2.51	0.58	-0.9	-0.21	5.08	-1.55	-0.51	-0.83	-0.5	0.03	4.28		1.07	0.5	0.32	8.56	1.34	0.67	0.83	2.1	0.16	0.39	-0.29	0.06	-0.11	3.17	5.1	0.26	-0.53	-1.02	0.95	-0.25	0.07	-0.06	0.39	2.29	4.52	-0.07	0.83	-0.69	-0.45	0.13	0.56	-0.01	-0.38	-0.02	0.26
SB-226879	10.5929	-0.12	0.32	-0.03	0.29	-0.15	1.15	-1.29	-0.51	-0.49	-0.38	-1.46	0.85	-0.7	-0.3	-0.22	-0.68	6.71	0.85	0.59	-0.03	-0.48	0.13	0.28	0.05	1.28	-0.33	1.2	2.05	-0.72	-0.73	-0.17	0.23	0.09	0.25	-0.63	-0.29	0.47	-1.32	0.08	0.8	-0.63	-0.75	-0.03	0.87	0.03	-0.52	-0.28	-0.01
SB-236687	9.32573	0.14	1.55	-0.14	-0.25	0.06	-0.03	-1.77	0.18	-0.86	-0.6	0.33	5.23	0.12	0.85	1.05	-0.63	7.56	3.83	2.71	-0.12	-0.23	-0.2	0.19	-0.2	0.38	-0.41	1.08	1.72	0.2	-0.69	-0.93	3.72	0.35	-0.52	-0.78	-0.26	0.81	-1.36	-0.33	1.14	-0.73	-0.63	-0.35	1.38	-0.22	-0.27	-0.23	0.03
SB-239272	-3.52292	0.08	0.26	0.15	-0.44	-0.27	-0.32	-1.07	-0.56	0.08	-0.93	1.26	2.95	0.74	-0.39	0.32	0.59	3.86	1.42	0.34	-0.05	-0.24	-0.38	-0.01	-0.39	0	-0.32	0.25	1.26	-0.13	-0.52	-0.45	2.8	0.35	-0.17	-0.13	-0.12	0.24	1.86	0.23	0.14	-0.51	-0.33	0.07	-0.7	-0.36	-0.14	-0.15	-0.47
SB-242717	-2.21001	0.17	0.06	0.24	-0.5	-0.24	-0.29	-0.78	-0.41	0.21	-0.1	-1.96	1.36	0.84	-0.17	0.53	-0.78	2.98	0.67	0.26	0.11	-0.13	-0.21	-0.01	-0.24	-0.06	-0.33	0.01	0.55	-0.17	-0.33	-0.48	2.06	0.32	-0.17	0.09	0	0.12	0.82	0.14	0.24	-0.47	-0.06	0.08	-0.43	0.1	-0.2	0.09	-0.32
SB-242718	24.8815	0	0.3	-0.43	-0.65	-0.16	0.07	-1.12	-1.57	-0.75	-0.85	-1.24	1.94	0.52	-0.16	-0.21	-1.32	3.97	0.49	0.34	-0.14	-0.58	0.27	0.21	0.08	0.21	-0.45	-0.01	0.14	-0.65	-0.49	-0.09	2.89		-0.57	-0.37	0.01	0.29	-0.07	-0.05	0.22	-0.97	0.14	0.67	-0.23	-0.38	-0.68	-0.14	-0.28
SB-242719	-8.84105	-0.01	0.18	-0.54	-0.39	-0.22	-0.18	-1.53	-0.88	-0.8	-0.69	-1.48	3.91	-0.07	-0.46	0.09	-0.59	3.71	2	0.38	-0.08	-0.8	-0.29	0.02	-0.28	-0.15	-0.22	0.78	0.64	-0.59	-1.08	-0.42	3.85	0.12	0.23	-0.81	-0.35	0.21	1.34	-0.03	0.14	-1.02	-0.38	-0.37	-0.13	-0.66	-0.27	0.58	-0.19
SB-242721	15.3745	-0.07	0.46	-0.49	-0.94	-0.26	-0.1	-1.15	-1.83	-0.19	0.2	-0.79	0.7	0.17	0.63	-0.14	-1.46	2.3	0.03	0.23	0.12	-0.5	0.46	0.08	0.1	0.04	-0.42	0.06	-0.11	-0.69	-0.25	-0.24	3.64		-0.25	-0.59	0.28	-0.14	-0.6	0.08	-0.07	-0.78	0.71	1	0.47	0.47	-0.83	0.22	0.16
SB-245392	5.08722	0.04	0.23	-0.64	-0.83	-0.28	0	-0.92	-1.05	-0.42	0.28	-0.89	3.36	-0.19	-0.82	-0.24	-1.5	4.78	1.37	0.53	0.36	-0.85	-0.13	0.17	-0.01	-0.74	-0.31	0.14	0.01	-0.34	-0.39	-0.41	3.74		-0.04	-0.75	-0.23	-0.03	-0.21	-0.09	0.04	-1.03	-0.32	0.12	-0.04	-0.19	-0.51	0.05	0.11
SB-250715	27.1467	-0.23	-0.01	0.16	-0.5	0.05	0.22	-0.83	0.04	-0.25	-0.63	-0.54	3.25	0.14	-0.77	-0.27	0.95	4.21	1.88	0.24	0.05	-0.42	0.05	0.03	0.31	-0.5	0.02	0.5	1.03	-0.05	0.36	-0.36	3.65		-0.08	-0.18	-0.24	-0.3	-0.04	0.19	0.2	-0.21	-0.4	0	0.36	-0.55	-0.11	0.18	-0.14
SB-251527	14.9098	-0.01	0.18	-0.54	-1.01	-0.24	-0.02	-1.34	-1.55	-1.07	-1.82	-1.3	2.35	-0.13	-0.32	-0.18	-1.53	2.5	0.7	0.4	0.09	-0.64	0.14	0.18	0.13	1.22	-0.64	0.18	0.08	-0.73	-0.29	-0.54	2.21		0.03	-0.91	0.05	-0.1	0.26	0.3	-0.11	-1.06	-0.12	0.37	0.25	-0.13	-0.73	0.5	-0.12
SB-253226	8.09437	0.25	0.39	0.13	0.66	-0.25	-0.18	0.3	-0.01	0.86	-0.14	-0.66	1.71	0.48	-0.04	0.49	-0.19	3.13	1.81	0.16	-0.05	-0.07	-0.28	-0.46	-0.25	0.66	0.07	0.22	-0.41	0.07	-0.02	0.51	3.4	0.35	-0.07	-0.22	0.25	-0.13	0.97	0.46	0.27	-0.32	-0.2	0.39	-1.33	0.18	0.57	0.18	0.35
SB-253228	16.2297	0.03	0.44	0.36	-0.46	-0.33	-0.31	-0.72	-0.63	0.55	-0.41	-2.83	1.96	0.9	-0.66	0.36	0.46	2.75	0.51	0.47	-0.06	-0.3	-0.33	0.01	-0.34	0.02	-0.45	-0.05	0.24	-0.17	-0.78	-0.4	2.96	0.35	-0.2	-0.34	-0.02	0.4	0.39	0.15	-0.17	-0.64	-0.3	0.01	-0.43	-0.22	-0.32	0.36	-0.73
SB-254169	-0.270077	-0.12	0.22	-0.38	-0.7	-0.3	0.3	-0.83	-1.28	-0.36	-0.11	-0.51	0.91	0.06	-0.34	-0.1	-0.95	3.02	0.28	0.23	0.12	-0.18	0.52	0.11	0.12	-0.1	-0.29	0.03	0.09	-0.61	-0.63	-0.5	2.11		-0.11	-0.37	0.1	-0.22	-0.46	0.29	0.54	-0.57	0.13	0.19	0.3	0.11	-0.45	0.32	-0.11
SB-264865	4.17031	0.04	-0.04	0.23	-0.74	-0.35	-0.28	-1.06	-1.21	-0.28	-0.26	-1.69	0.07	-0.33	-0.5	0.17	0.12	1.92	0.37	0.41	0.04	-0.54	-0.38	0.09	-0.43	0.6	-0.33	-0.46	-0.15	-0.49	-0.61	-0.72	0.6	0.48	-0.44	-0.48	-0.17	-0.16	0.16	0.08	0.16	-0.82	-0.05	-0.13	-0.82	-0.4	-0.39	-0.09	0.05
SB-264866	14.3945	0.26	0.25	0.19	-0.43	-0.24	-0.26	-0.67	-0.55	0.3	-0.42	0.7	-0.15	-0.48	-0.88	0.38	-0.72	1.5	-0.06	-0.01	-0.25	-0.23	-0.61	-0.43	-0.5	0.41	-0.42	-0.34	0.25	-0.3	-0.6	-0.48	0.53	0.1	-0.32	-0.31	0.05	-0.45	0.13	-0.15	0.09	-0.56	-0.23	-0.06	-0.69	-0.28	-0.15	-0.16	-0.32
SB-278538	15.7876	0.06	0.45	-0.76	-0.8	-0.12	0	-1.26	-1.31	-0.41	0.86	-1.31	4.97	-0.18	-1.1	-0.06	-1.65	4.03	2.89	0.67	0.26	-0.6	-0.24	0.21	0.13	0.14	-0.27	0.55	0.36	-0.42	-0.2	-0.85	7.62		0.09	-0.76	-0.07	-0.05	0.63	0.15	0.55	-1.02	-0.56	0.26	-0.36	-0.37	-0.66	-0.22	2.02
SB-278539	13.4768	-0.16	0.25	-0.57	-0.86	-0.28	-0.01	-1.31	-2	-0.36	-0.29	-1.14	2.51	-0.07	-0.53	-0.15	-1.6	2.73	0.55	0.54	0.17	-0.74	0.25	0.1	0.01	-0.41	-0.48	0.24	0.09	-0.58	-0.43	-0.32	4.59		-0.07	-0.84	0.15	-0.04	-0.42	0.06	0.38	-0.99	0	0.23	0.09	-0.12	-0.76	-0.05	0.24
SB-285234-W	11.7603	-0.19	0.01	-0.31	0.25	0.35	0.08	1.76	-0.5	0.22	-0.25	0.27	0.23	0.25	-0.32	-0.33	0.67	1.95	0.37	-0.08	-0.27	-0.35	0.32	-0.22	-0.01	-0.48	0.15	0.35	0.01	0.01	-0.11	0.05	0.65		0.16	-0.16	-0.16	-0.49	-0.58	-0.69	-0.63	0	0.13	0.29	-0.17	-0.25	1.2	1.12	-0.34
SB-333612	25.8043	0.52	1.93	0.49	0.82	0.08	0.76	0.27	0.33	0.2	-0.32	-1.11	0.51	0.81	-0.22	0.92	-0.81	1.77	1.42	0.32	0.18	2.33	-0.29	0.59	0.35	-1.84	-0.01	0.51	0.23	-0.04	-0.24	-0.56	-0.16	0.22	0.61	0.03	0.95	-0.21	-1.39	0.91	2.92		0.36	-0.81	1.25	1.17	-0.02	-0.43	-0.71
SB-347804	17.3882	0.11	0.06	0.09	0.34	-0.19	-0.02	-0.27	-0.19	-0.05	0.22	-0.73	0.09	-0.51	0.52	-0.17	-0.25	0.06	-0.02	0.14	-0.23	-0.06	-0.07	0.26	0.05	1.86	-0.28	0.22	0.12	-0.09	-0.42	-0.32	-0.21	-0.03	0.01	-0.14	-0.02	0.24	-1.97	0.01	0.55	-0.55	0.04	0.63	0.41	0.05	-0.21	0.09	-0.09
SB-358518	7.05354	0.34	0.33	0.61	-0.06	0.17	0.58	0.03	0.65	0.95	0.64	0.25	-0.75	1.46	1.66	1.15	-0.12	0.9	0.41	-0.73	0.55	2.49	0.71	-0.25	0.11	-0.44	0.86	1.36	1.38	0	-0.33	0.44	0.25	0.07	0.05	-0.16	1.48	-1	1.7	0.26	2.44	0.04	0.13	1.04	1.45	1.06	0.11	-0.03	0.5
SB-360741	14.6	0.04	0.02	0.02	-1	-0.39	-0.46	-0.49	-0.49	-0.11	-0.02	-0.47	0.06		-0.98	0.1	-0.17	-0.24	-0.25	-0.05	0.06	-0.12	-0.02	0.36	-0.51	-0.63	-0.35	-0.1	0.36	-0.42	-0.88	-1.41	-0.31	-0.5	0.07	-0.29	0.26	-0.19	-0.31	0.03	0.68	-1.23	-0.6	0.23	0.37	0.02	-0.29	0.21	0.06
SB-361058	23.2227	0.26	0.36	0.23	-0.66	-0.15	-0.19	-0.18	-1.38	-0.49	0.22	-0.14	-0.26	1	-0.41	0.52	-0.78	0.61	-0.04	-0.2	-0.2	1.25	-0.01	-0.11	0.01	-1.14	0.09	1.58	1.1	-0.13	0.91	-0.08	-0.19		0.18	-0.29	0.84	-0.93	0.31	0.61	1.72	2.22	-0.12	0.33	1.09	1.58	-0.52	-0.06	-0.46
SB-361058	15.0131	0.26	0.36	0.23	-0.66	-0.15	-0.19	-0.18	-1.38	-0.49	0.22	-0.14	-0.26	1	-0.41	0.52	-0.78	0.61	-0.04	-0.2	-0.2	1.25	-0.01	-0.11	0.01	-1.14	0.09	1.58	1.1	-0.13	0.91	-0.08	-0.19		0.18	-0.29	0.84	-0.93	0.31	0.61	1.72	2.22	-0.12	0.33	1.09	1.58	-0.52	-0.06	-0.46
SB-376719	21.7354	-0.03	0.49	0.27	-1.06	-0.55	-0.48	-0.23	0.03	2.5	1.45	-0.24	-0.14		4.06	0.51	0.22	-0.43	-0.01	-0.26	-0.32	0.3	2.51	0.06	-0.49	0.19	0.16	-0.04	0.17	-0.34	-1.23	-0.9	-0.71	-0.24	0.21	-0.27	1.34	-0.5	4.97	0.39	1.58	-1.12	-0.77	0.16	0.24	0.03	-0.42	0.45	3.03
SB-390523	11.9912	0.68	0.32	0.49	-0.85	-0.22	-0.02	-0.02	-0.2	1.01	0.6	-0.54	-0.28		1.23	0.84	-0.06	0.48	-0.06	-0.19	2.67	1.03	1.3	0.33	-0.42	0.29	-0.07	0.17	0.88	-0.19	-0.73	-0.04	0	-0.04	0.04	0.19	1.6	-0.56	1.02	0.53	1.97	-0.41	-0.26	2.1	2.17	1.11	-0.41	-0.12	2.07
SB-390527	22.6093	0.19	0.42	0.01	-0.8	-0.27	-0.11	0	-0.21	0.14	1.01	-0.17	-0.02		2.4	0.7	-0.44	0.56	-0.22	-0.24	2.52	0.09	2.28	0.37	-0.4	0.63	0.07	0.12	0.53	-0.34	-0.52	-1.35	-0.5	-0.01	0.12	-0.18	1.1	0.1	1.42	0.26	1.34	-1.04	-0.43	0.91	0.82	0.29	-0.46	0.09	2.1
SB-400868-A	2.46546	0.02	-0.02	0.14	-0.98	-0.3	0.02	0.24	-0.73	-0.59	-0.03	-0.16	-0.08		-0.82	0.28	-0.1	4.44	0.34	0.07	4.29	-0.41	0.07	0.41	-0.25	-0.22	-0.12	0.15	0.7	0	-0.75	-1.11	-0.46	-0.49	-0.06	-0.16	0.24	-0.11	-0.36	-0.13	0.22	-1.09	-0.88	0.37	0.31	0.01	-0.38	0.23	-0.08
SB-409513	16.3555	0.11	0.06	0.27	-0.84	-0.35	-0.17	-0.25	-0.54	-0.68	-0.17	-0.28	-0.19		-0.46	0.45	-0.21	-0.08	-0.12	0.27	0.38	0.29	0.24	0.51	-0.32	-0.15	-0.23	-0.04	0.71	-0.25	-0.18	-1.58	-0.03	-0.63	0.08	-0.28	0.13	-0.38	0.07	0.28	0.38	-0.83	-0.55	0	0.13	-0.06	-0.19	0.1	0.2
SB-409514	39.5196	0.5	0.36	0.35	-1.11	0.04	0.49	0.31	0.89	3.6	1.92	-0.78	0.4		3.09	1.84	-0.36	2.15	-0.17	0.46	1.26	2.84	4.11	0.37	-0.47	1.99	1.34	1.16	2.97	-0.18	-0.14	-0.72	0.47	2.09	0.45	0.34	2.41	1.07	4.96	2.85	4.52	-0.41	0.34	2.31	2.48	1.89	-0.22	0.44	1.37
SB-431533	32.2067	0.04	0.3	0.08	-0.02	-0.01	0.82	-0.2	-0.13	-0.92	-0.3	2.02	0.01	-0.85	-0.25	-0.24	-0.6	3.02	0.14	0.63	-0.22	0.25	0.2	0.32	0	-0.17	-0.2	0.12	0.37	-0.62	-0.65	-1.58	-0.36	0.1	0.21	-0.59	-0.27	0.08	1.85	-0.44	0.68	-0.58	-0.46	0.79	0.38	-0.16	-0.18	-0.48	-0.04
SB-431542-A	24.8815	-0.58	0.22	0.17	-0.26	-0.12	1.32	0.38	-0.19	-0.06	-0.16	4.87	-0.71	-0.66	0.16	-0.28	-0.42	3.71	0.34	0.23	0.03	0.25	-0.07	-0.07	0.15	1.84	-0.36	-0.16	0.29	-0.72	-0.35	-0.83	-0.16	0.14	-0.44	-0.47	-0.12	0.02	-0.5	-0.18	0.59	-0.32	-0.1	0.07	0.51	-0.22	-0.28	-0.15	-0.54
SB-437013	4.06704	0.12	0.18	-0.47	-0.81	-0.52	-0.41	-0.74	-0.94	-0.49	-0.9	-0.94	3.86		8.9	-0.1	0.07	1.7	-0.35	-0.3	0.32	0.03	-0.74	0.21	-0.77	0.62	-0.74	0.57	1.13	-0.4	-1.11	-2.02	1.91	-0.84	-0.02	-0.58	-0.12	-0.01	-0.01	-0.34	0.44	-1.31	-1.05	-0.75	-0.44	-1.15	-0.36	-0.52	0.34
SB-476429-A	0.607673	0.09	2.97	0.77	0.59	-0.16	0.69	2.52	0.71	2.02	1.27	-1.23	1.27	2.19	4.21	0.35	1.36	2.79	0.02	0.49	0.61	1.78	0.77	-0.02	-0.04	2.63	-0.07	3.94	3.95	-0.36	0.03	-0.02	2.39	0.91	-0.03	-0.22	0.03	0.77	-1.54	-0.36	0.89	0.33	1.88	1.19	1.48	1.57	0.04	0.56	0.43
SB-590885-AAD	1.27889	-0.24	2.26	-0.02	-0.05	-0.08	2.57	0.14	-0.14	-0.72	-0.47	0.69	1.78	3.57	4.38	0.01	-0.2	2.31	0.33	-0.47	-0.27	0.74	0.38	-0.21	0.23	-0.52	0.21	0.09	0.52	-0.35	-0.22	0.4	-0.23	-0.04	-0.23	-0.71	0.36	-0.27	2.01	-0.44	0.14	0.34	-0.45	0.64	0.32	-0.21	-0.1	0.24	0.35
SB-610251-B	6.80356	0.12	2.34	0.04	-0.92	-0.01	2.91	0.67	-0.43	-0.68	-1.13	-0.66	0.98		0.87	0.55	0.25	1.72	0.01	-0.02	2.77	1.07	0.17	0.36	-0.35	0.75	0.09	2.4	2.77	-0.12	-0.08	-0.83	1.75	-0.09	-0.08	-0.04	0.07	0.82	0.71	0	0.5	-0.89	-0.02	0.03	1.25	0.74	-0.51	0.02	-0.24
SB-614067-R	-4.17633	0.03	0.71	-0.16	0.16	-0.18	0.25	-0.39	-0.22	-0.36	-0.04	0.55	0.93		3.92	0.2	-0.06	3.01	0.1	-0.13	0.83	0.05	0.23	-0.1	-0.17	-0.35	-0.16	0.3	1.72	0.06	-0.54	-0.93	0.01	0.04	0.15	0.28	-0.02	-0.26	0.61	-0.22	0.14	-0.86	-0.45	-0.61	0.08	-0.02	-0.31	-0.02	0.4
SB-633825	-0.321709	-0.4	2.39	-0.28	-0.93	-0.42	-0.14	-0.49	-1.11	-1.18	-0.45	-0.41	4.66		8.83	0.07	-0.77	2.6	-0.38	0.76	0.42	0.08	-0.6	0.14	-0.42	-0.22	-0.08	-0.12	0.33	-0.4	-0.57	-2.13	5.13	-0.75	-0.18	-0.57	-0.19	0.85	0.4	0.15	1	-1.27	-0.71	-0.36	-0.57	-1.13	-0.19	-0.52	-0.25
SB-675259-M	13.206	-0.01	0.25	0.26	0.05	0.25	0.18	0.1	0.41	0.15	0.19	0.06	-0.32		-0.26	0.42	0.13	0.35	-0.23	-0.31	0.68	1.13	0.25	-0.15	-0.06	-0.29	0.55	0.13	0.28	0.2	0.51	0.66	-0.35	-0.04	0.34	0.32	0.22	-0.16	0.02	0.1	0.68	1.01	2.2	6.13	7.18	6.52	0.15	0.29	-0.06
SB-678557-A	16.0974	-0.03	-0.06	0.15	-0.81	-0.37	2.45	-0.4	-0.97	-0.12	0	-0.15	-0.12	-0.43	-0.91	-0.04	1.19	-0.28	-0.06	-0.04	0.28	-0.32	0.56	0.08	0.09	-0.59	-0.35	0.09	0.43	-0.32	0.29	-0.29	-0.31		-0.27	-0.59	0.14	-0.58	-0.66	0.64	1.71	-0.33	-0.12	1.06	1.56	0.71	-0.36	0.19	-0.25
SB-682330-A	-4.30741	-0.75	1.13	-0.84	-1	-0.4	0.48	-0.92	-3.66	-1.83	-3.59	-2.25	1.66	0.68	3.61	-0.72	-2.4	2.95	-0.61	-0.07	-0.11	-0.43	-1.93	-0.07	-1.07	1.44	-0.75	0.14	-1	-1.81	-2.12	0.06	-1.41	-0.49	-0.65	-1.61	-0.92	-0.04	-1.07	-1.87	0.63	1.66	-1.98	-1.18	-1.55	-2.4	-0.96	-1.82	0.24
SB-686709-A	41.9136	-0.15	-0.1	0.14	-0.38	-0.24	0.31	-0.02	0	-0.32	0.03	-0.12	-0.26		-0.39	0.09	0.23	-0.02	0.07	-0.29	0.09	0.02	0.25	-0.21	-0.1	-0.68	-0.15	0.04	0.15	-0.03	0.16	-0.87	-0.25	-0.23	0.06	-0.04	0	-0.11	0.46	1.25	1.68	-0.45	0.11	-0.04	1.11	0.05	0.09	0.09	0.26
SB-693162	17.2347	-0.15	-0.1	0.14	-0.38	-0.24	0.31	-0.02	0	-0.32	0.03	-0.12	-0.26		-0.39	0.09	0.23	-0.02	0.07	-0.29	0.09	0.02	0.25	-0.21	-0.1	-0.68	-0.15	0.04	0.15	-0.03	0.16	-0.87	-0.25	-0.23	0.06	-0.04	0	-0.11	0.46	1.25	1.68	-0.45	0.11	-0.04	1.11	0.05	0.09	0.09	0.26
SB-698596-AC	13.739	0.17	0.33	0.1	-0.59	-0.08	2.83	0.29	-0.75	0.12	0.7	0.39	0.17	0.86	-0.51	0.17	-0.04	0.06	-0.08	0.04	-0.27	0.43	0.81	0.12	-0.09	-0.23	0.29	0.12	0.22	0.03	-0.15	-0.09	-0.33		-0.34	-0.48	0.15	-0.29	-0.39	2.39	2.32	-0.54	0.8	2.39	5.59	1.83	-0.52	0.17	1.27
SB-725317	32.0039	0.41	0.75	0.51	-0.04	0.05	0.05	-0.75	0.72	1.16	1.81	2.45	2.99		5.12	2.87	0.79	0.73	0.18	-0.05	1.92	6.74	0.68	-0.28	-0.62	-0.73	2.39	-0.77	-0.55	0.33	0.28	0.26	0.31	0.06	1.72	0.66	2.57	0.79	0.24	1.63	4	1.85	4.5	11.76	8.91	6.97	0.02	0.55	0.65
SB-732881	10.7276	0.25	-0.64	-0.22	-0.71	-0.16	1.57	-1.44	-0.08	0.66	0.85	0.23	0.48	0.27	0.38	0.39	-0.69	0.52	-0.67	0.37	0.1	0.64	1.01	0.58	-0.42	0.9	-0.23	-0.13	-0.3	-0.41	-1.95	1.76	-0.05	-0.2	0.36	-0.5	0.74	0.36	0.82	0.71	2.99	1.41	2.86	8.08	6.65	4.6	-0.58	0.34	0.43
SB-732941	28.231	0.27	1.99	0.78	-0.57	-0.24	2.17	-0.85	-0.89	-0.15	0.24	2.69	3.52	0.22	2.74	1.53		0.15	-0.21	1.09	0.07	2.15	0.49	-0.03	0.06	-0.53	0.51	-0.18	0.07	-0.23	0.55	0.36	0.41		-0.09	0.03	0.47	-0.16	-0.01	1.08	2.83	1.95	0.89	1.2	0.75	0.15	-0.44	0.39	0.26
SB-734117	25.9302	0.19	0.12	-0.38	-0.63	-0.25	0.22	-0.62	-0.7	0.16	0.08	0.48	0.56	1.82	2.41	2	-0.61	2.41	0.45	0.62	1.88	4.68	0.97	1.1	0.08	1.25	1.35	0.56	0.16	0.58	1.01	5.19	0.05	-0.14	-1.87	-0.63	1.22	1.03	1.32	0.35	1.98	1.78	4.23	8.92	7.63	8.27	-0.7	0.22	0.37
SB-735465	11.2956	0.52	1.42	0.56	-0.89	-0.25	1.65	-0.64	-0.55	-0.07	0.64	1.28	3.38		2.4	1.68	-0.09	0.74	-0.14	1.25	0.33	2.14	0.21	0.44	-0.27	-0.3	0.18	-0.16	0.29	-0.38	-0.69	-1.02	0.45	-0.35	0.09	1.21	0.32	0.26	2.43	1.05	3.38	-0.27	0.13	0.5	0.51	0.45	-0.36	0.05	0.33
SB-735467	5.74266	0.14	2.25	1.08	-0.87	-0.32	1.39	-1.38	-0.41	0.68	0.55	1.99	3.5		3.24	1.45	-0.23	0.02	-0.25	1.08	0.58	1.73	0.14	0.3	-0.48	0.12	0.18	-0.36	-0.13	-0.06	-0.14	0.36	-0.45	-0.53	0.3	0.38	0.33	-0.01	0.98	0.95	2.78	2.25	1.62	0.64	0.81	0.29	-0.18	0.49	-0.02
SB-736290	17.9045	-0.11	0.16	0.07	0.06	0.07	-0.01	-0.45	0.11	-0.25	-0.3	3.01	0.04	-0.36	-0.17	0.26	-0.19	0.59	0.27	-0.23	2.13	1.65	-0.2	0.48	0.16	1.63	0.13	0.23	0.12	-0.27	-0.25	-0.78	-0.57	-0.33	-0.01	-0.41	0.07	-0.07	-0.22	-0.5	-0.02	0.15	6.61	2.88	3.22	3.35	-0.19	-0.42	-0.22
SB-736302	19.9002	0.21	0.07	0.21	-0.22	-0.22	-0.08	-0.29	-0.3	0.12	0.06	-2.06	0.23	0.11	1.16	1.18	-0.02	1.47	-0.05	0.19	3.26	4.23	-0.09	1	0.05	2.86	0.93	0.33	0.23	-0.2	1.33	2.98	-0.46	0.35	-0.35	0.15	0.93	0.62	1.14	0.07	0.51	4.29	5.4	4.78	4.9	5.98	-0.31	0.64	0.44
SB-737198	10.108	0.05	0.49	-0.16	-0.02	-0.11	0.58	-0.03	-0.13	-0.55	-0.02	-1.58	0.05	-0.19	0.56	-0.1	-0.42	0.26	-0.07	0.34	0.13	1.19	0.18	0.42	0.04	0	-0.09	0.37	0.41	-0.33	0.39	-0.83	-0.18	0.02	-0.16	-0.33	-0.14	-0.22	0.4	0.09	0.96	0.18	1.12	0.41	0.91	0.73	-0.08	-0.08	0.13
SB-738482	39.0738	0.14	0.12	0.21	-0.51	-0.88	0.24	-1.86	-0.33	-0.06	0.04	-0.25	1.31		1.83	0.11	0.4	-0.07	-0.09	0.1	0.32	1.28	-0.07	0.22	-0.78	-0.64	-0.33	0	0.28	-0.13	0.28	-1.32	-0.76	-0.4	0.38	0.39	0.24	-0.25	0.15	0.91	2.87	1.04	1.43	0.2	0.31	-0.02	-0.2	0.55	0.13
SB-738561	24.7716	0.16	-0.06	0.1	-0.01	0.12	0.09	-0.02	0.32	0.23	-0.08	-0.29	-0.11		-0.4	0.26	-0.07	-0.02	0.08	0.36	0.65	0.05	-0.03	0.17	-0.14	-0.1	-0.11	0.14	0.24	-0.21	0.38	-0.3	-0.41	-0.4	-0.27	-0.08	0.13	0.06	0.06	0.46	0.35	-0.57	-0.12	0.18	0.92	-0.12	0	-0.02	0.18
SB-739245-AC	9.06355	0.17	2.15	-0.01	-0.37	-0.17	1.46	-0.38	0.57	0.26	1.4	-1.73	0.45	-0.19	0.8	0.11	-0.54	1.19	0.15	0.09	-0.14	1	0.75	0.34	0.01	1.25	-0.1	0.06	0.14	-0.34	-0.39	-1.02	-0.19	0.3	0.88	0.05	1.06	0.59	-1.6	1.71	3.58	3.64	1.03	1.67	2.87	1.52	-0.28	-0.23	1.87
SB-739452	11.5537	0.26	1.09	0.33	-1.28	-0.55	1.41	-0.55	0.18	1.24	0.77	-0.11	-0.61		0.53	1.13	-0.71	-0.79	-0.07	-2.47	0.33	2.66	0.29	-0.09	-0.97	2.03	0	-0.16	-0.17	1.11	2.3	-0.4	-0.57	0.15	-1.17	0.14	0.28	-0.22	0.52	1.69	2.01	-0.94	0.31	0.91	0.55	0.46	-0.53	1.27	0.08
SB-741905	17.5431	0.03	0.14	0.28	-0.93	-0.21	0.8	-0.63	-0.21	-0.36	0.29	0.55	1.15		0.93	1.03	-0.04	0.24	-0.27	0.4	4.08	1.45	0.07	0.36	-0.23	-0.38	0.28	0.15	0.3	-0.41	0.02	-0.58	0.23	-0.24	0.07	0.53	0.1	0.16	0.23	0.8	1.71	1.77	2.4	0.17	0.18	0.08	-0.15	0.03	-0.11
SB-742864	20.0731	0.37	0.11	0.14	-0.27	0.07	0.17	-0.69	0.58	0.73	1.33	0.08	1.58		1.72	0.82	-0.07	0.55	0.04	0.46	0.35	2.07	0.55	0.31	-0.33	-0.6	0.88	0	0.38	-0.12	-0.15	0.23	0.04	0.04	-0.39	0.45	0.34	0.2	0.68	1.09	3.45	2.42	1.67	0.14	0.51	-0.17	-0.11	0.27	0.6
SB-742865	17.13	1.1	0.59	0.74	0.39	0.96	1.2	-0.9	0.17	-1.35	1.26		4.3		2.65	0.72	-0.33	0.06	0.22	0.08	0.46	2.22	0.2	0.03	0.26	-0.44		0.99	0.52		0.2	-0.56	0.13	0.35	0.05	0.85	0.67	0.23	0.88	0.93	3.36	1.13	1.67	0.04	0.2	1.03	0.64	0.37	1.21
SB-743899	4.95613	0.34	0.64	-0.2	-0.5	-0.02	0.92	0.13	-0.11	-0.05	0.55	-1.22	0.98	-0.18	0.52	0.91	-0.73	-0.36	-0.08	-0.29	-0.27	0.81	0.25	0.45	-0.17	0.41	0.26	0.57	-0.02	0.1	1.77	-2.13	-0.28	0.69	-0.97	-0.21	0.02	-0.04	-1.5	0.57	1.67	-0.17	0.61	-0.17	0.45	0.28	-0.12	0.7	0.34
SB-751148	21.1574	-0.06	0.5	-0.08	-0.24	0.03	0.41	-0.75	-0.05	-0.34	-0.22	-1.76	0.19	-0.95	0.15	0.06	-0.26	1.8	-0.08	0.23	2.07	1.84	-0.06	0.39	-0.1	-0.22	-0.26	0.47	0.47	-0.3	-0.03	0.43	0.15	0.28	-0.42	-0.54	0.32	0.03	3.49	-0.33	0.81	0.17	1.35	1.03	1.32	0.95	-0.25	-0.36	-0.05
SB-751399	-12.8281	0.19	-0.39	-0.08	-0.85	-0.4	-0.56	-0.32	-0.34	-0.4	-0.34	-0.13	0.1		-0.58	0.27	0.25	-0.32	-0.14	0.06	1.29	-0.12	0.14	0.47	-0.48	0.25	-0.34	-0.28	0.01	-0.2	-0.36	0.06	-0.66	-0.75	0.01	-0.25	0.23	-0.37	0.06	-0.02	0.63	-0.55	1.07	1.1	2.12	2.96	-0.15	0.25	0.09
SB-759335-B	16.0549	0.08	0.07	0.26	-0.64	-0.19	-0.1	-0.23	-0.68	-0.06	0.04	3.26	0.05	-0.38	-0.35	0.02	-0.75	-0.14	-0.17	0.34	0	-0.44	-0.07	0.02	-0.1	0.34	-0.41	-0.08	-0.11	-0.43	-0.5	-0.5	-0.43	-0.07	-0.33	-0.25	0.16	0.04	-0.61	-0.17	0.22	-0.5	0.38	0.62	-0.09	0.17	-0.29	0.43	0.27
SB-772077-B	6.95846	-0.06	0.28	0.21	-0.19	0.21	0.12	-0.43	0.33	-0.57	-0.21	-1.42	0.1	-0.88	-0.19	0.17	0.07	0.18	0.05	0.31	4.43	1.43	0.03	-0.09	0.16	-0.83	1.12	-0.02	0.22	0.17	0.36	-2.02	-0.1	0.06	0.44	-0.43	0.32	0.37	-1.5	0.31	1.14	6.13	5.61	8.17	10.12	10.24	-0.17	-0.33	-0.16
SB-814597	17.2849	0.03	0.23	0.07	-0.82	-0.42	-0.92	-0.22	-0.67	0.4	0.32	-0.4	-0.26		-0.36	0.29	-0.08	-0.47	-0.12	0.04	0.08	-0.26	0.23	0.39	-0.39	-0.58	-0.35	-0.13	0.24	-0.26	-0.66	-1.5	-0.57	-0.33	0.02	-0.05	0.17	0.01	-0.33	0.15	0.44	-1.15	-0.31	-0.3	0.29	0.31	-0.3	0.18	0.17
SKF-62604	16.3608	0.25	0.13	0.09	-0.81	-0.39	-0.51	0.25	-0.09	0.92	0.66	-0.28	0.15		1.37	0.59	0.07	0.34	-0.27	0.09	0.31	0.97	1.34	0.05	-0.53	1.04	0.16	0.2	0.46	-0.19	-0.67	-1.59	-0.37	0.45	0.3	-0.31	0.89	-0.23	3.72	1.01	1.87	-0.42	-0.39	1.03	0.92	0.27	-0.21	0.09	1.56
SKF-86002-A2	9.93747	0.3	0.46	0.13	0.17	0.12	-0.09	-0.75	0.37	0.73	-0.62	-1.07	1.33		-0.48	0.03	0.45	4.75	0.91	-0.45	0.56	0.13	-0.28	-0.12	-0.31	0	-0.19	2.83	4.45	1	-0.7	0.82	0.23	-0.45	0.23	-0.21	0.38	0.02	0.26	-0.03	0.3	-0.69	-0.61	-0.01	0.2	0.37	-0.12	-0.1	0.38
SKF-86055	32.8263	0.01	0.12	0.01	-1.01	-0.43	-0.22	-0.36	-0.5	-0.76	0.15	-0.99	0.22		-0.12	0.83	-0.14	0.45	-0.1	0.39	1.8	-0.08	0.13	0.39	-0.3	-0.41	-0.24	1.1	1.56	-0.29	-0.45	-1.4	0.61	-0.31	-0.1	-0.13	0.17	0.11	0.33	-0.1	0.39	-0.99	-0.46	0.03	0.38	0.08	-0.38	-0.21	0.05
Pearson correlation coef.		0.385061	0.377561	0.432752	0.159076	0.114385	0.289469	0.0419653	0.27285	0.320699	0.347112	0.100603	0.379589	0.289896	0.338446	0.321862	0.0817944	0.0783759	0.148201	0.236125	0.120202	0.4917	0.282147	0.0404332	0.0386444	0.0949575	0.352177	0.0784929	0.00408042	0.130053	0.408646	0.155663	0.00754485	0.167318	0.0976099	0.304469	0.271572	0.371467	0.172993	0.391214	0.518757	0.282664	0.352116	0.0811868	0.111156	0.0774859	0.186611	0.340236	0.376229
z-score		6.81883	6.68693	7.65758	2.84436	2.05836	5.13762	0.78469	4.84534	5.68687	6.15141	1.81597	6.72259	5.14514	5.999	5.70732	1.48518	1.42506	2.65309	4.19944	2.16066	8.69432	5.00885	0.757745	0.726285	1.71668	6.24049	1.42711	0.118397	2.33393	7.23362	2.78433	0.179327	2.98932	1.76333	5.40142	4.82286	6.57975	3.08912	6.92704	9.17019	5.01793	6.23941	1.47449	2.00158	1.4094	3.32863	6.03047	6.6635
[truncated: 155 more columns]

## Sheet: Figure 2B
Figure 2B: Integrin b1A Y795ph KiPIK screen with PKIS1. The column "UNKNOWN" contains the KiPIK in vitro kinase data obtained in extracts.
% inhibition
Nanosyn 0.1 µM	UNKNOWN	JAK1	TYK2	JAK2	JAK3	FER	FES	ABL1	ARG	CSK	BMX	BTK	TXK	TEC	ITK	BRK	SRMS	PTK5	BLK	LCK	HCK	LYNA	LYNB	FGR	FYN	SRC	YES	EPHA2	EPHA4	EPHA3	EPHB4	EPHB3	EPHB2	PYK2	SYK	ZAP70	LTK	ALK	ROS	INSR	IGF1R	IRR	DDR2	MUSK	TRKA	TRKB	TRKC	RON	MET
GI261520A	77.6114	1.35	-2.4	1.02	0.27	-1.28	0.67	1.65	2.72	2.5	2.68	-0.01	2.73	2.8	0.5	0.54	-1.19	0.42	2.17	1.39	2.78	2.3	1.2	3.7	2.39	2.84	5.76	1.06	5.9	2.45	2.58	4.29	3.16	-1.91	-3.74	1.97	2.27	0.66	1.06	0.98	0.69	1.39	1.31	1.31	0.33	2.59	-0.03	2.03	-2.88
GI261520X#4	40.4517	1.35	-2.4	1.02	0.27	-1.28	0.67	1.65	2.72	2.5	2.68	-0.01	2.73	2.8	0.5	0.54	-1.19	0.42	2.17	1.39	2.78	2.3	1.2	3.7	2.39	2.84	5.76	1.06	5.9	2.45	2.58	4.29	3.16	-1.91	-3.74	1.97	2.27	0.66	1.06	0.98	0.69	1.39	1.31	1.31	0.33	2.59	-0.03	2.03	-2.88
GR105659X	26.1178	3.42	-2.35	1.74	-0.09	7	4.19	3.68	2.63	5.49	0.61	-0.87	2.88	5.96	3.68	5	-1.04	2.6	4.37	3.68	6.34	6.08	2.38	2.44	5.55	-0.52	3.94	2.66	7.97	6.06	1.66	7.65	3.53	18.33	-8.61	3.48	7.84	5.54	10.78	7.96	4.61	3.81	2.06	5.49	18.59	28.64	28.03	5.94	6.45
GR269666A	49.7119	1.47	-9.76	1.11	-1.75	0.32	1.75	4.49	2.8	8.17	5.75	0.25	2.03	4.4	0.82	5.48	-1.79	2.62	2.78	2.08	3.53	5.18	2.45	5.51	1.56	0.79	1.02	1.21	9.01	4.49	1.42	3.69	8.45	2.62	8.94	1.42	2.98	1.23	4.22	3.54	2.6	2.51	0.85	3.14	2.77	2.44	-0.16	4.08	4.71
GSK1023156A	16.9799	4.07	-1.33	1.97	-2.53	-0.27	2.73	4.27	4.44	1.13	3.03	-0.65	3.34	4.6	1.35	1.74	-2.72	2.57	2.16	3.94	4.21	4.01	1.96	1.44	3.58	7.25	2.41	0.63	6.29	1.18	1.58	4.52	5.64	7.34	0.26	-2.78	4.25	4.26	7.48	3.07	1.53	1.82	1.76	3.93	1.54	3.05	1.79	9.12	3.2
GSK1030058A	32.4899	3.38	-1.4	0.91	0.11	1.07	3.47	3.86	3.44	1.76	3.04	-0.65	2.16	3.18	1.1	2.66	-2.13	2.68	3.54	4.87	9.79	9.46	6.71	3.32	15.64	1.51	6.36	2.23	9.09	4.53	2.86	7.34	6.43	11.6	-5.15	1.17	5.2	3.59	6.32	5.09	0.42	1.78	2.46	15.41	3.76	5.22	3.71	0.58	-0.86
GSK1030059A	-17.5549	2.15	-1.78	1.06	-2.98	2.43	2.84	5.34	6.5	0.53	4.87	1.17	-0.06	-0.08	0.57	-3.46	-2.02	0.97	3.79	4.22	5.79	3.36	4.22	3.6	1.85	6.86	2.59	1.98	5.55	1.78	0.64	3.62	5.43	1.46	0.3	-0.08	2.03	2.65	0.39	-1.39	-2.34	5	3.54	2.48	2.3	1.74	0.64	2.88	1.74
GSK1030062A	3.22579	-1.58	-4.64	0.32	-0.48	-0.2	0.2	2.99	4.85	-1.4	3.03	-1.28	1.47	0.84	0.81	-0.28	1.16	0.68	0.87	2.04	2.13	0.76	0.93	0.95	1.31	0.91	0.64	-1.69	2.87	2.89	-1.02	2.32	0.66	-0.29	4.44	1.79	1.37	0.27	1.8	2.79	1.61	-2.24	0.21	-0.19	1.49	-0.07	5.43	1.82	1.4
GSK1173862A	78.8736	-0.47	-2.19	1.82	-1.48	77.45	61.38	3.75	2.38	2.66	5.67	0.49	3.48	4.67	2.35	18.13	1.99	7.2	2.11	1.09	7.06	7.48	3.89	4.94	3.45	-0.17	5.09	-1.17	8.97	3.86	2.18	6.2	8.14	96.04	-12.79	7.83	95	98.2	63.84	98.93	93.01	93.65	2.62	3.6	3.35	4.46	3.36	0.58	2.96
GSK1220512A	78.817	3.68	-1.63	2.05	0.12	62.8	39.85	3.76	-0.12	1.42	1.88	-0.63	8.7	6.32	2.65	4.84	1.36	2.93	1.9	2.34	3.05	2.75	1.54	0.9	2.48	6.34	0.75	0.87	4.96	1.78	1.77	2.78	4.59	95.48	0.19	6.3	93.47	88.33	51.76	102.61	101.23	76.14	0.99	1.72	-1.19	-0.6	-0.87	0.61	7.18
GSK1326255A	78.5746	2.55	-2.8	0.71	-0.92	77	62.54	1.86	2.8	1.38	3.68	-1.53	3.85	2.15	1.62	13.49	1.02	4.23	3.5	2.44	5.95	6.55	4.92	6.28	3.91	-0.59	5.76	1.29	6.74	3.91	3.08	7.06	6.06	94.93	-9.2	-56.56	94.64	97.45	60.73	97.52	91.75	93.28	0.6	4.34	1.74	4.25	2.83	8.19	8.25
GSK1392956A	27.6677	3.78	-4.74	0.29	-5.03	17.7	4.45	-1.73	-1.39	5.74	3.82	-2.66	-1.48	1.33	-1.99	4.82	-2.12	2.85	-1.34	-1.06	3.99	4.36	2.42	4.37	0.03	3.75	1.99	-2.5	9.3	0.19	-2.73	0.85	3.1	87.3	-1.02	-0.52	55.25	82.59	17.8	109.65	80.6	26.6	0.31	1.43	3.81	3.32	3.35	7.42	-1.77
GSK1713088A	63.3172	-1.95	0.33	0.96	0.62	3.76	0.64	4.76	4.89	-0.02	-3.07	0.06	2.84	1	0.65	2.81	2.85	-0.17	0.32	-0.28	4.1	0	-0.77	0.61	1.38	-3.73	1.16	-1.48	3.96	-0.71	-0.64	1.47	5.31	38.23	1.01	-1.5	16.44	55.71	8.27	63.97	57.21	4.74	5.18	3.31	2.22	-1.93	-1.48	1.16	-1.41
GSK1751853A	48.9733	-0.19	0.12	0.65	0.64	8	14.02	-1.27	-1.03	-1.06	2.26	-0.03	7.39	5.26	1.77	-1.33	-1.09	0.37	-0.36	2.47	1.66	0.63	-1.56	0.5	1.51	4.53	1.54	1.37	3.76	1.47	1.3	1.98	2.75	57.72	3.25	2.59	27.59	62.82	31.57	69.11	57.81	6.85	-1.78	1.22	1.48	-0.13	-1.97	-1.39	5.94
GSK180736A	15.6124	14.37	1.26	2.59	1.07	0.09	0.59	3.51	2.2	0.78	-3.23	-0.15	1.25	2.11	0.65	1.78	0.2	1.9	0.5	-0.28	3.04	2.06	0.99	0.15	1.72	-8.18	2.93	-2.91	4.19	2.51	-1.65	3.4	2.76	10.14	0.2	2.76	0.93	0.35	7.19	4.97	9.13	0.88	0.44	1.49	0.85	0.91	0.06	4.69	3
GSK1819799A	14.1394	4.17	-3.16	6.66	-1.39	32.55	18.5	5.38	4.02	5.06	2.19	-0.37	1.98	4.02	1.35	4.63	-1.76	4.04	2.92	1.92	4.6	4.91	3.03	4.76	-0.12	-3.89	1.69	0.65	8.47	2.98	2.82	3.69	9.96	90.63	-4.66	2.69	66.42	68.08	13.8	82.56	65.71	22.14	1.68	4.22	4.69	3.78	2.64	0.36	9.65
GSK182497A	46.7308	2.35	-7.95	1.84	-0.68	1.02	2.17	3.76	3.49	0.6	-3.39	-1.08	2.86	3.98	1.49	5.52	0.59	1.37	2.47	1.92	4.49	3.87	1.48	1.56	-0.77	3.86	1.37	-0.69	7.54	2.97	2.43	4.55	9.47	6.18	-7.75	0.97	1.7	2.82	4.25	4.02	3.22	0.79	1.62	2.98	2.9	1.92	1.38	1.31	1.84
GSK192082A	63.4894	7.02	-3.3	3.47	-1.24	4.88	2.67	3.63	3.5	5.58	-0.06	1.15	3.06	4.9	1.32	3.17	-0.91	1.7	2.3	3.42	5.66	5.67	2.23	1.28	3.33	0.25	1.68	3.3	8.98	6.99	3.25	3.91	8.39	9.03	-1.96	-3.39	3.21	1.85	4.68	0.78	3.27	0.8	2.66	2.4	4.7	3.01	2.47	3.96	3.78
GSK200398A	46.5813	0.1	1.26	-0.37	-0.78	-0.71	-0.09	-0.22	-0.58	-1.39	-1.03	2.14	0.8	2.33	-1.11	1.71	-0.4	0.07	-0.69	0.34	-0.73	1.1	1.54	2.54	1.79	0.01	1.73	-1.74	-0.59	-0.31	-1.51	-0.25	-3.66	1.18	0.27	-4.53	0.04	-0.47	1.38	2.89	-2.85	-1.64	0.56	0.92	-1.24	-1.64	-0.59	0.29	5.14
GSK204925A	22.96	1.72	-3.55	0.93	-0.27	4.91	1.6	2.3	2.26	2.97	-0.54	1.12	2.33	2.52	1.33	-0.83	-2.94	0.72	1.59	2.24	2.34	1.83	0.79	-0.62	2.91	1.6	1.03	1.97	4.63	3.06	2.03	2.67	3.87	3.82	-2.02	0.43	1.89	1.95	3.89	2.51	1.99	2.17	0.75	2.9	1.42	1.14	2.85	-1.46	1.96
GSK2186269A	26.0995	-0.01	-1.57	1.69	0.19	66.17	39.89	2.76	2.02	3.07	-0.34	1.01	4.42	2.67	0.83	1.24	0.05	0.34	0.59	1.15	5.42	1.75	0.29	-0.2	-1.37	1.56	-0.07	2.22	3.39	2.13	1	2.82	2.81	59.71	0.91	1.18	75.93	90.04	70.17	93	103.28	72.31	0.28	-0.85	0.79	-0.87	-1.19	-4.18	2.24
GSK2219385A	-1.10976	3.43	0.02	0.96	-3.43	9.81	5.04	0.32	-2.32	1.1	-1.82	-1.73	-1.41	-0.85	-2.44	0.54	-0.25	-0.14	-3.28	-3.07	2.52	0.96	-0.16	0.53	-3.95	3.62	0.04	-2.68	3.77	-1.1	-2.25	-1.17	2.81	14.66	-0.33	-1.25	11.7	22.45	15.27	52.55	31.25	5.09	0.29	1.6	1.62	0.94	1.87	5.06	-0.92
GSK2220400A	43.5912	4.62	-3.3	1.24	2.81	71.31	44.29	4.98	2.06	2.99	3.62	0.46	3.73	5.55	1.95	4	0.09	2.49	2.8	2.48	5.56	3.52	2.33	1.73	1.75	0.68	0.73	0.62	7.88	5.44	1.64	4.77	8.66	37.78	-1.3	-0.5	86.92	94.43	83.41	100.23	96.99	78.24	2.33	5.51	5.07	3.17	2.2	-2.25	6.6
GSK237700A	41.1009	0.34	-2.87	2.38	-3.05	6.4	3.85	7.09	3.24	1.7	2.71	-0.58	-1.39	1.7	0.13	-0.13	-3.6	5.42	11.05	4.64	10.76	6.39	4.74	5.04	3.53	10.35	6.69	1.55	6.22	1.7	1.67	3.27	7.76	-0.4	-2.93	-21.7	3.53	3.25	5.59	1.26	-0.08	3.27	1.33	2.77	1.91	5.59	6.76	-0.14	4.76
GSK237700A	33.351	0.34	-2.87	2.38	-3.05	6.4	3.85	7.09	3.24	1.7	2.71	-0.58	-1.39	1.7	0.13	-0.13	-3.6	5.42	11.05	4.64	10.76	6.39	4.74	5.04	3.53	10.35	6.69	1.55	6.22	1.7	1.67	3.27	7.76	-0.4	-2.93	-21.7	3.53	3.25	5.59	1.26	-0.08	3.27	1.33	2.77	1.91	5.59	6.76	-0.14	4.76
GSK269962B	24.9035	4.42	-1.13	5.74	0.31	3.9	2.8	3.37	4.56	2.95	0.58	-1.45	5.3	3.35	0.81	0.94	-0.56	2.25	2.22	0.98	6.47	5.8	3.05	4.08	1.07	3.92	3.49	-2.53	7.53	3.26	3.21	6.88	5.7	4.56	-4.21	-1.7	2.7	1.15	8.56	5.62	-0.59	1.29	1.27	2.09	4.32	3.18	2.85	3.1	3.9
GSK270822A	39.8537	4.05	0.09	2.05	0.88	2.1	1.76	2.85	3.07	4.44	-1.63	0.23	2.76	2.81	2.6	3.76	1.12	2.73	13.41	21.08	4.76	6.74	4.2	3.21	2	12.96	16.57	-0.93	6.86	3.77	3.21	4.2	7.74	3.97	2.43	3.08	2.82	2.78	7.1	4.67	4	0.94	1.3	2.08	3.43	1.18	5.87	33.98	8.81
GSK299115A	25.651	5.41	0.3	1.94	0.78	1.45	1.63	2.43	2.19	1.65	-1.91	0.53	1.64	2.26	1.18	3.17	1.99	1.03	1.97	4.63	6.21	3.35	2.18	1.97	1.91	17.43	4.16	-0.63	6.53	3.06	1.18	3.28	7.7	6.27	-3.45	0.71	1.06	0.6	2.14	1.45	-0.16	0.58	3.12	2.88	2.44	1.67	2.34	3.91	-0.1
GSK300014A	59.1839	-1.42	-4.26	2.28	-2.63	2.65	4.73	3.45	2.95	1.58	3.9	-1.08	7.43	7.25	1.89	1.27	-2.71	4.58	2.61	2.76	6.52	5.45	2.93	2.51	0.55	10.7	3.05	0.54	8.11	1.87	-0.19	0.62	12.34	4.47	-1.05	2.63	6.05	2.96	6.34	11.49	5.7	1.69	4.67	2.43	2.34	3.47	5.13	2.33	7.8
GSK312948A	32.8343	9.11	-2.34	1.45	-2.77	5.05	1.87	3.87	0.54	4.25	-4.41	-2.66	0.76	-0.38	-1	2.12	2.39	1.41	0.4	-0.61	4.48	4.29	2.41	11.05	-2.3	3.31	4.84	-1.31	8.34	-2.47	-2.89	-3.17	7.38	3.08	0.21	-0.46	1.76	-3.76	7.93	-0.44	-8.52	0.43	3.95	4.86	-0.38	3.23	6.48	5.86	8.19
GSK317315A	20.4345	-0.98	0.28	1.01	0.5	1.06	-0.21	0.27	4.37	-1.23	-0.1	-0.76	1.46	1.04	0.33	-0.2	3.94	-0.74	-0.74	0.65	0.81	0.92	-0.04	0.34	0.53	-2.12	-2.36	-3.1	0.27	0.39	-1.21	1.32	1.25	-4.13	-1.01	2.16	0.48	-0.81	2.67	0.11	-0.28	-2.16	-0.82	3.55	-0.31	-0.31	0.4	-2.2	-3.32
GSK317354A	6.48473	1.34	-0.65	1.27	0.58	0.93	1.4	3.97	3.72	1.42	-0.04	0.06	3.02	3.03	1.64	2.13	1.74	-0.24	2.98	3.06	4.24	2.25	0.9	1.36	4.17	-1.49	1.26	-1.16	5.75	3.49	1.15	3.81	8.47	6.19	3.11	2.61	1.67	4.23	4.98	3.82	3.5	1.92	1.54	2.32	4.01	1.02	2.88	7.5	3.67
GSK319347A	45.923	3.78	-7.35	2.72	5.19	6.67	2.71	9.66	4.77	7.28	1.45	1.87	10.79	7.94	2.84	4.42	2.07	3.38	16.56	23.27	16.2	20.45	15.12	15.17	30.95	3.54	8.67	9.06	15.18	8.09	4.74	5.99	13.98	11.96	-8.27	-10.13	4	4.25	27.41	5.14	4.3	3.69	2.02	13.19	5.48	15.01	12.89	-3.29	5.94
GSK466314A	34.4716	38.53	0.25	31.11	15.61	1.26	1.58	7.68	7.56	1.88	-2.44	1.29	3.55	4.4	1.81	3.23	0.76	1.26	3.36	5.93	4.64	4.49	1.98	1.2	2.88	1.6	2.7	2.9	5.51	2.71	1.98	5.28	5.5	10.79	-4.6	0.65	1.5	3.26	4.15	0.03	2.37	2.64	3.33	5.25	4.41	1	2.43	5.1	1.4
GSK466317A	1.13276	9.58	-1.59	2.99	2.49	4.27	2.07	2.62	3.63	4.43	0.59	-0.51	2.42	3.36	1.11	5.88	-1.35	3.64	4.37	4.9	4.68	5.29	3.46	2.78	0.13	1.84	6.96	-2.83	8.02	2.24	-1.21	5.62	1.63	5.71	-2.63	3.23	2.35	2.22	4.57	5.06	2.66	0.76	1.75	50.23	3.77	2.52	3.39	13.45	0.14
GSK554170A	11.1494	4.7	-1.24	0.61	-4.99	2.18	2.17	-2.19	-1.08	5.4	-4.33	-3.09	-1.16	-0.71	-2.28	4.21	0.75	1.13	-1.83	-3.71	2.07	3.39	1.8	5.04	-4.47	-0.03	2.71	-2.64	7.43	-0.49	-3.5	-0.37	1.63	9.34	0.62	-3.36	2.4	-2.65	3.89	2.75	-3.92	2.1	-0.24	4.04	3.1	3.08	3.15	0.01	1.64
GSK561866B	23.1095	4.06	5.99	-1.01	5.62	5.14	-1.95	1.03	-2.47	-0.42	-0.45	2.31	-1.46	-2.6	0.2	-6.06	1.1	-0.39	0.22	1.94	0.79	0.47	1.28	5.41	0.54	-2.04	0.61	5.32	-3.41	-2.35	-2.64	-7.45	-6	-5.89	8.99	2.74	-1.04	-6.6	3.3	-5.48	-5.07	-0.39	3.32	2.41	-3.88	-0.67	0.15	-2.05	0.78
GSK571989A	60.0364	8.98	-2.69	1.61	-1.46	1.28	4.96	5.81	8.53	5.15	0.11	0	5.54	6.45	2.76	5.93	-3.18	3.53	2.92	7.42	8.11	5.95	4.21	2.78	4.31	11.94	2.66	1.42	8.9	3.99	5.24	2.8	9.82	5.71	-0.18	4.61	4.38	8.57	10.23	6.64	6.33	2.3	2.64	41.5	1.86	3.02	4.35	0.85	2.19
GSK579289A	50.7452	0.47	-3.41	4.66	-5.38	3.05	2.48	0.35	-1.57	2.4	4	-4.65	3.26	2.27	-2.4	2.72	-0.74	3.35	-0.86	-0.67	6.15	3.54	1.68	3.65	-3.18	10.31	-0.81	-2.62	7.06	-0.17	-3.06	-1.42	7.8	4.13	-0.76	-2.84	4.01	-0.85	8.31	10.43	-9.14	2.49	1.72	7.63	2.29	3.68	2.56	0.07	7.84
GSK605714A	31.2844	0.28	-2.48	2.44	-2	4.03	2.97	4.11	3.92	2.75	3.29	-1.01	4.98	6.14	1.95	3.09	-0.54	4.92	3.55	3.42	6.67	4.67	2.01	3.69	2.01	11.32	-1.44	0.83	6.67	2.75	1	3.97	5.39	5.98	-1.18	-0.9	5.46	3.85	5.72	9.09	3.69	2.71	2.19	2.42	1.19	3.52	4.78	9.12	3.93
GSK614526A	14.7513	0.75	-0.97	-1.4	-2.14	-1.38	2.01	1.81	1.42	-1.37	1.21	0.66	-0.98	0.03	-1.58	3.05	1.63	-0.88	2.44	1.21	-1.1	2.35	1.2	1.47	0.24	-0.2	-0.57	1.83	-0.1	0.32	-1.76	-0.27	-7.23	1.89	-0.6	-22.53	0.71	-0.46	-0.22	0.85	-4.88	-1.3	1.15	-2.15	-2.99	-0.66	1.15	1.97	5.01
GSK619487A	17.1294	3.54	0.42	1.5	-2.24	-0.68	2.9	4.72	2.02	3.49	3.84	0.17	6.03	5.92	1.99	1.28	0.02	0.94	2.38	2.33	3.4	4.34	2.01	1.43	1.53	7.32	1.38	1.52	4.06	1.03	1.92	3.01	-2.87	6.98	2.08	0.49	1.83	1.83	7.34	1.46	1.97	1.16	0.94	3.1	2.16	1.42	2.31	-2.24	5.39
GSK620503A	3.97329	3.49	-2.58	1.44	-0.87	1.98	3.18	2.42	1.26	0.77	7.08	0.21	3.85	2.88	0.92	3.05	-0.29	1.66	2.33	2.03	6.59	7.55	5	5.32	0.07	-1.61	3.3	0.4	10.09	4.53	3.64	5.88	5.78	4.56	-2.32	3.36	3.88	1.8	3.93	5.25	2.14	1.58	1.42	3.05	2.33	3.69	3.87	3.91	3.9
GSK625137A	45.2358	6.03	-3.77	2.14	-1.25	6.01	3.8	7.61	6.19	5.98	11.79	1.6	45	18.53	1.61	5.89	0.18	3.05	3.86	7.95	12.09	11.71	10	6.05	6.39	10.39	7.5	15.22	19.83	5.37	7.68	7.22	16.48	10.75	-0.73	4.11	5.44	3.8	5.79	6.28	5.73	2.11	4.49	2.46	1.66	2.94	3.19	4.63	0.99
GSK635416A	2.47828	0.17	-3.89	1.75	-1.74	2.99	2.25	3.12	2.17	-0.99	2.06	-1.58	2.21	2.93	1.41	1.87	2.11	2.42	2.16	2.58	2.71	2.72	1.59	0.33	1.22	5.46	2.18	-2.99	5.15	2.55	1.99	0.26	2.73	2.65	-0.29	-0.4	2.81	1.91	4.64	4.78	0.57	-0.17	1.09	2.8	1.97	2.22	2.53	1.89	3.93
GSK711701A	18.774	1.1	-0.68	2.98	0.08	0.34	3.78	3.19	2.13	3.55	4.08	-1.27	9.73	7.49	2.02	3.21	-1.8	2.55	1.95	3.23	6.39	5.65	3.05	0.21	1.12	10.88	1.57	1.79	8.42	3.06	5.71	1.93	8.67	5.92	1.78	2.39	5.37	5.82	12.17	9.51	7.44	2.33	1.62	2.39	4.76	2.88	2.54	6.88	10.95
GSK718429A	44.5453	1.9	0.94	-0.01	-1.38	0.08	0.81	1.03	0.39	-0.47	1.09	0.34	-1.03	-0.28	-0.92	3.04	-1.11	1.32	2.54	2.58	0.36	5.25	2.62	7.42	0.67	1.17	1.1	1.83	0.23	0.1	-1.27	0.02	-2.33	3.44	-1.9	-0.61	1.35	0.6	1.33	2.08	-3.42	-1.45	2.59	-1.52	-1.48	-2.42	-0.62	-0.2	9.54
GSK938890A	31.6311	-3.77	2.72	0.33	1.24	-18.96	-0.53	7.72	5.61	-1.24	-0.32	-0.1	6.5	1.68	0.21	0.79	1.94	1.13	0.59	-1.85	5.84	-0.29	-1.22	5	2.28	2.45	0.68	-1.19	-5.47	-1.62	-2.4	0.34	5	-0.92	-1.58	-0.65	0.55	-0.2	2.07	-0.22	1.67	0.45	4.51	-0.69	-0.3	-1.96	-1.23	11.53	-2.86
GSK949675A	12.3402	1.27	-0.47	2.5	-2.54	-0.15	4.11	4.99	1.91	1.36	3.16	-1.33	3.81	5.49	0.63	5.42	-1.55	3.46	1.45	2.55	5.42	5.06	2.97	0.15	1.14	8.38	3.64	0.18	4	1.69	2.31	-3.04	8.92	8.7	1.27	1.77	5.09	2.7	6.88	6.39	5.39	0.83	1.73	1.71	3.54	3.15	1.5	6.88	4.48
GSK980961A	5.61781	0.51	-2.99	1.82	-0.33	3.7	4.25	4.3	4.36	5.62	-0.13	-0.27	4.1	5.34	1.77	4.43	-1.16	3.66	2.09	2.52	7.87	5.16	2.95	1.58	4.1	5.87	0.88	1.97	8.09	2.7	2.45	6.23	4.23	6.1	-6.65	2.48	2.44	2.82	10.81	2.6	9.68	2.82	1.4	0.26	1.41	2.94	1.81	3.72	3.75
GW275616X	31.801	2.83	-2.94	1.37	-2	3.91	3.03	3.17	4.2	3.86	2.23	0.73	4.29	4.94	1.13	3.79	-0.1	3.47	2.39	2.31	6.87	5.77	3.69	5.5	2.53	1.93	4.04	0.86	7.61	3.01	4.23	5.46	9.06	14.07	-6.93	1.68	3.74	2.94	5.69	5.3	2.44	2.22	4.35	4.44	4.69	6.02	6.86	-4.07	4.45
GW275944X	11.6513	-1.86	1.2	-1.17	0.33	1.02	-0.01	0.83	3.63	-2.97	1.94	0.42	1.24	1.52	0.66	-3.49	-1.38	-0.61	0.29	1.15	1.4	0.12	0.75	-0.72	1.22	0.59	-0.04	1.34	-0.11	-0.01	0.65	2.46	-2.4	1.76	2.17	1.31	0.21	0.89	2.42	-0.03	-1.37	-1.32	-0.42	2.69	-1.8	3.81	4.95	-3.95	1.07
GW276655X	23.0178	1.96	-0.2	0.38	-4.76	1.03	0.3	-0.39	-0.55	2.16	0.98	-4.28	-3.23	-1.76	-3.91	3.53	0.38	1.59	-1.23	-1.05	5.08	3.33	1.68	3.25	-0.9	3.76	2.12	-5.84	5.13	-2.34	-2.49	-2.23	6.73	9.59	0.72	-13.95	1.24	-3.07	6.83	1.72	-11.15	-1.08	1.59	4.18	4.49	9.38	13.35	7.46	6.22
GW278681X	14.4068	0.26	3.51	-0.93	0.43	1.8	-2.08	-0.3	0.2	-9.22	-1.58	-1.06	-1.93	-2.97	-0.24	-4.62	-2.57	-0.66	0.62	-0.69	-0.18	0.65	-0.91	1.13	0.12	-2.8	-1.31	-2.34	-6.81	-5.95	0.19	-5.53	-6.42	-3.21	-1.22	-3.14	0.19	-2.22	1.48	-0.48	-1.54	-3.26	0.64	2.12	5.97	11.16	14.14	-3.2	-4.32
GW279320X	8.20693	2.03	-5.56	-0.3	-0.31	2.65	0.93	2.11	3.13	-0.78	3.4	2.48	2.77	2.23	1.14	-0.72	-1.17	1.54	1.98	1.9	2.49	3.74	2.32	4.99	0.94	5.04	0.95	1.34	6.66	3.32	1.3	3.65	4.48	5.57	-4.26	1.82	2.82	0.72	2.22	2.78	2.32	-0.92	5.11	2.21	-1.82	1.15	1.2	0.92	-0.26
GW280670X	23.5345	4.77	-4.4	1.28	-2.01	2.95	2.52	2.16	5.17	4.9	-0.25	0.31	3.22	4.2	0.97	2.27	0.76	1.76	2.51	1.35	5	4.69	1.56	4.13	0.23	-2.96	1.72	1.86	7.66	4.83	1.05	3.51	3.99	6.41	-0.57	1.01	3.2	1.16	4.68	1.04	6.7	3.26	0.3	4.35	3.01	5.72	9.02	3.12	7.96
GW282449A	72.4449	4.18	-1.09	1.01	-1.67	0.84	2.06	3.47	0.85	11.07	3.73	4.09	0.73	3.95	0.88	13.07	0.35	1.94	13.95	19.5	11.41	10.39	7.01	18.35	7.78	10.12	39.39	-2.8	4.83	1.64	1.36	2.93	4.85	6.05	4.44	-3.74	2.67	1.67	6.51	2.75	-1.14	0.39	1.74	3.2	0.45	2.13	1.5	3.2	2.31
GW282536X	12.5124	3.68	-2.96	2.04	0	1.4	2.06	5.35	3.22	3.78	-0.08	1.48	4.98	5.22	1.75	0.03	-0.7	1.71	1.72	1.96	4.11	3.38	1.15	0.52	2.11	4.47	0.81	2.85	6.06	4.1	1.36	5.12	7.03	3.22	3.45	2.59	2.01	2.99	2.26	2.44	1.39	6.42	1.44	2.77	4.96	2.26	0.44	4.93	4.07
GW282974X	55.8504	3.23	-2.71	0.91	-0.53	1.79	2.58	2.46	1.06	6.06	3.53	1.09	3.19	3.97	1.37	5.3	-0.2	1.92	3.2	5.16	7.12	2.67	2.82	9.23	3.84	3.91	13.5	0.12	6.93	3.01	0.91	4.69	2.52	4.48	0.89	2.63	1.81	2.86	2.34	5.08	0.45	1.7	1.06	1.76	1.75	1.16	2.13	1.53	5.12
GW284372X	61.7672	4	-4.95	0.1	-2.56	1.72	2.03	2.97	2.41	0.39	-1	0.63	0.01	1.31	-0.91	1.6	0.68	-0.18	1.56	0.84	1.03	1.51	1.39	3.1	0.27	0.54	3.28	0.9	0.05	-0.08	-0.6	0.82	-10.85	-2.12	-0.45	-2.15	0.59	1.38	2.59	0.94	-0.83	0.38	0.26	0.09	-2.34	-0.32	-0.16	4.01	7.46
GW284408X	20.4345	3.96	-6.64	1.12	-1.44	3.27	4.03	8.95	7.75	6.52	5.38	0.87	6.68	9.34	1.78	4.56	-2.08	6.33	7.96	3.64	7.89	10.54	7.45	11.28	4.36	5.5	6.92	2.36	12.93	5.7	5.44	6.46	15.94	20.56	3.76	3.11	5.48	2.88	3.89	8.02	7.08	3.85	5.46	6.75	11.62	26.19	26.25	5.9	7.49
GW290597X	14.2346	5.06	-2.26	0.1	-2	-18.94	2.9	2.77	4.28	2.76	10.2	-1.04	3.46	3.92	1.19	4.87	-1.71	2.01	2.75	1.53	5.3	6.54	4.32	5.97	2.07	9.31	5.35	0.32	9.78	1.95	1.61	5.75	5.33	14.28	-1.95	0.31	5.17	3.7	9.73	6.3	2.13	2.1	0.72	4.66	2.34	9.05	9.74	-0.93	2.76
GW296115X	34.3221	0.96	-2.11	-0.61	-1.14	29.12	3.43	6.32	3.1	4.3	-2.69	0.07	2.51	6.89	1.85	6.37	3.34	-0.26	6.14	4.72	20.15	10.81	7.67	10.82	3.62	-1.01	6.75	2.52	10.06	5.78	-0.01	0.84	10.73	29.47	-7.81	2.68	37.82	13.81	55.81	6.91	5.28	3.27	2.8	4.97	3.47	7.79	8.83	6.28	10.5
GW297361X	49.1952	5.09	1.37	1.74	6.45	0.16	3.55	8.9	5.92	1.61	3.85	-2.5	-0.44	1.96	1.17	2.1	-3.95	2.34	5.86	4.26	9.53	6.6	2.87	2.87	2.85	12.19	2.73	1.01	8.05	3.37	0.08	2.97	9.09	7.28	-2.47	-5.22	5.19	4.55	6.11	0.99	16	0.69	1.19	10.99	9.04	19.07	21.56	7.83	14.87
GW300653X	24.2234	-0.53	0.63	-1.94	-0.51	0.16	0.91	6.22	3.65	-1.01	0.14	-0.25	1.51	1.22	0.01	0.98	0.59	-0.9	1.27	1.79	0.57	3.02	2.61	2.93	2.02	3.8	2.45	-2	3.01	-0.36	1.07	0.49	0.18	-3.24	1.61	-0.31	1.63	-0.35	0.66	4	-0.14	-1.32	0.55	-0.51	3.96	4.87	7.71	1.23	0.7
GW300657X	18.5401	3.77	-8.31	0.74	-0.81	2.36	2.4	2.78	2.79	2.94	-3.52	0.85	2.66	3.82	0.99	1.97	0.62	1.15	2.64	2.05	5.39	5.87	3.02	4.24	9.13	2.77	4.07	1.72	8.7	4.4	1.83	3.93	4.03	3.79	-2.4	2.55	2.1	1.39	3.91	1.24	10.12	2.61	-0.45	9.84	4.11	12.98	19.22	1.31	5.14
GW300660X	24.5678	5.75	-1.79	2.27	0.03	-23.56	5.34	5.35	4.29	8.17	-1.78	1.88	3.49	5.46	1.78	7.16	-0.78	0.73	4.25	4.09	9.6	8.15	5.07	4.54	3.46	-1.33	2.67	1.93	10.66	7.18	4.11	3.04	11.43	12.77	-4.27	1.45	5.2	3.67	10.88	6.5	5.24	6.49	1.41	10.81	5.55	6.79	9.97	0.68	8.81
GW301789X	9.58469	5.01	-4.51	0.53	-1.1	3.94	2.67	1.87	3.58	3.03	6.8	0.25	3.04	3.72	1.26	3.56	0.3	2.78	3.13	3.98	5.82	6.77	4.42	4.93	2.68	9.95	3.29	1.55	4.98	2.74	2.19	4.57	3.5	11.68	-1.28	4.53	3.3	1.97	6.51	9.38	10.75	2.54	-0.37	3.92	6.94	11.7	12.54	7.27	5.14
GW301888X	44.6377	5.67	-8.04	2.34	-1.29	5.55	3.37	5.47	4.28	17.45	1.17	1.64	8.4	5.94	1.45	4.68	1.22	-0.33	5.31	7.36	11.49	9.84	7.8	17.2	4.62	-0.18	9.2	2.13	11.56	7.81	4.92	4.07	9.32	15.68	-5.04	6.34	6.47	4.99	6.18	7.56	6.59	3.36	3.16	2.63	4.28	3.89	3.93	7.08	0.15
GW305074X	19.8205	1.44	-1.21	2.54	-0.81	-1.96	3.93	5.59	4.07	-2.19	2.64	-1.22	7.46	7.04	1.48	3.26	2.19	2.55	1.48	3.11	6.42	4.2	2.6	0.14	3	8.18	2.36	1.35	7.31	1.79	5.1	0.93	5.47	5.41	1.97	3.85	4.82	3.04	6.23	6.33	5.43	0.52	1.45	1.59	2.97	2.53	1.67	8.18	1.23
GW305178X	26.9789	2.63	7.29	1.52	14.15	3.38	2.15	9.91	4.85	1.66	6.88	1.8	5.15	8.53	2.75	5.86	-0.11	0.32	8.45	5.5	13.58	8.74	6.92	8.01	8.75	19.28	9.32	1.99	8.83	5.42	2.29	2.75	8.06	6.43	-9.38	3.49	2.17	3.06	8.1	5.75	1.63	-0.5	0.92	11.32	6.88	21.46	26.72	2.25	4.71
GW335962X	-0.748493	-6.57	1.41	-0.57	-0.45	0.46	-2.91	1.79	-0.23	-5.47	-4.07	-2.32	-0.52	-1.54	-0.1	-2.78	1.16	1.09	-0.72	-1.24	-0.82	1.53	0.71	0.92	1.2	-2.31	-1.58	-4.14	-4.44	-8.6	-2.17	-3.87	-3.98	-1.67	-1.12	-2.58	1.12	-1.33	3.08	2.85	0.12	-2.56	-0.09	3.8	4.48	14.14	17.43	5.82	3.68
GW352430A	23.19	-0.35	-0.26	0.5	0.74	4.04	0.64	3.11	2.11	1.04	3.67	0.17	2.92	-0.23	0.79	-0.69	1.9	-0.74	4.33	2.22	2.52	2.64	2.69	4.48	2.64	3.83	4.12	-2.9	3.79	0.59	1.21	2.41	4.47	4.23	0.03	-0.82	1.69	1.31	3	4.32	1.21	-0.57	1.26	12.2	6.26	17.01	17.31	-0.73	10.47
GW405841X	9.24025	3.26	5.83	1.7	1.39	-1.52	3.27	7.83	5.66	-0.27	3.04	-1.29	6.42	9.11	2.44	2.4	30.94	1.55	3.19	5.24	5.59	3.81	2.84	0.15	5.27	8.74	0.08	1.71	6.35	0.28	2.41	2.1	6.3	3.82	0.74	3.31	6.76	5.2	6.38	3.96	3.29	1.56	2.18	3	2.4	3.26	2.35	1.56	2.4
GW406108X	40.0676	5.2	-3.77	2.07	12.69	2.31	1.95	4.71	5.9	6.31	-1.7	1.4	3.45	3.56	1.31	4.83	21.33	1.7	3.04	2.53	5.82	5.67	2.95	2.46	3.62	3.8	2.58	-2.48	8.25	2.92	3.11	4.56	10.65	15.02	-6.13	2.14	9.03	3.92	6.01	5.71	4.15	1.08	2.1	4.03	4.97	5.68	9.19	14.54	2.06
GW406731X	44.0286	2.46	-4.1	0.81	-1.76	2.19	1.96	11.02	12.5	4.04	4.1	1.9	4.44	6.12	0.96	11.4	0.39	2.26	3.73	5.78	8.77	12.29	7.81	5.81	3.73	11.77	4.43	10.34	19.03	7.42	6.99	6.09	15.28	9.3	-5.74	2.93	3.77	2.92		3.1	2.87	5.13	1.69	2.48	2.21	2.4	2	-3.36	1.79
GW407323A	44.7175	0.76	1.72	-0.72	1.19	5.18	-2.93	0.56	0.45	-4.69	-0.96	-1.45	-0.27	-1.8	0.01	-1.42	9.94	0.6	-4.1	-1.54	-1.41	0.87	0.59	-0.02	-0.03	0.53	-4.7	-4.92	-6.57	-6.05	-0.3	-1.61	-3.26	-1.15	1.06	0.01	1.87	-1.31	2.9	-53.65	-1.89	-3.05	0.46	0.81	1.01	1.16	2.62	-0.43	1.02
GW410563A	61.0829	1.62	-5.98	1.49	-1.17	4.24	2.91	36.13	15.83	5.1	6.28	0.81	8.65	11.11	1.63	17.54	2.71	7.74	7.68	24.99	44.86	39.74	32.63	15.27	12.76	22.88	8.25	2.35	15.93	6.24	8.74	6.58	11.09	12.54	-4.37	3.61	6.58	4.66	1.94	5.04	12.21	2.18	2.29	0.51	1.85	3.65	1.67	1.46	1.61
GW416469X	43.1675	0.51	1.02	0.74	-0.16	2.36	0.6	2.76	2.83	2.3	-8.96	-1.88	3.16	1.4	1.03	0.1	1.2	1.57	2.29	2.35	4.88	3.6	2.71	2.49	2.68	-4.52	2.8	-2.54	-0.17	2.63	2.11	4.11	3.5	8.05	-13.97	2.05	0.81	1.86	4.66	3.88	9.21	0.97	1.03	8.66	6.93	15.42	20.99	-0.09	-0.65
GW416981X	13.8902	0.07	3.35	-0.31	2.41	0.76	-0.89	1.58	3.59	-2.24	0.73	-1.47	1.73	0.3	0.34	-2.24	5.32	-0.58	1.11	0.55	4.68	2.35	0.51	4.59	22.63	2.28	0.49	-3.29	-1.11	-2.74	-1.38	0.34	-3.84	2.4	4.14	-2.35	0.07	-0.71	1.71	2.06	0.52	-3.52	-1.05	7.69	2.03	6.02	8.8	-0.4	-4.39
GW429374A	20.9512	2.38	0.81	1.07	-1.1	8.12	2.71	3.97	3.5	4.14	-2.3	0.22	2.22	3.68	1.58	4.36	12.28	1.84	2.77	3.31	3.63	2.95	1.54	1.1	2.17	2.96	2.64	2.12	3.36	4.82	2.97	4.6	7.83	9.77	-3.33	-11.53	4.94	4.13	8.46	3.63	3.8	4.28	2.03	3.42	4.7	2.93	4.91	-1.31	2.89
GW432441X	25.4289	3.98	-4.14	1.67	0.21	0.78	5.18	12.93	9.35	7.8	6.61	3.71	13.36	8.66	0.99	17.08	4.13	2.61	2.38	6.81	14.28	13.65	9.47	3.83	4.17	5.94	4.32	11.99	17.66	7.72	9.51	5.12	12.41	10.71	-1.41	2	3.84	2.46	9.53	3.13	6.27	3.12	1.69	1.43	1.04	1.03	-0.56	-0.85	-2.86
GW434756X	29.0896	0.87	0.8	0.36	-0.48	1.5	0.57	1.42	3.94	-0.04	-1.75	-2.02	2.39	1.22	1.1	-1.18	-1.74	0.42	0.92	1.24	1.96	0.64	0.28	-0.1	0.52	-0.8	0.18	-1.52	5.14	3.94	1.73	4.48	5.2	3.99	2.26	0.73	1.27	0.44	1.35	1.92	0.6	-0.72	1.72	3.06	2.3	0.38	-0.15	3.62	-1.86
GW435821X	66.2449	-0.72	-2.57	2.3	-0.77	2	1.69	15.11	12.22	4.27	5.58	-0.17	5.98	5.81	1.53	22.17	5.08	2.65	3.77	8.78	15.18	14.77	10.39	5.81	5.86	5.55	6.53	8.68	18.6	5.13	9.23	5.06	16.32	8.94	-0.5	2.11	2.14	3.62	4.48	3.56	5.33	1.49	2.69	3.77	4.13	1.71	1.25	1.41	0.96
GW439255X	53.3285	1.99	-0.75	1.65	0.72	4.09	1.48	5.51	8.31	7.62	9.3	0.92	8.06	5.96	1.16	18.08	10.23	3.51	4.36	4.23	11.27	13.67	13.58	8.01	8.16	14.06	5.5	16.55	31.13	11.19	24.82	17.41	22.99	13.17	-0.49	1.34	2.71	3.06	6.94	3.02	4.61	2.54	1.51	3.21	3.36	2.88	2.87	8.51	4.92
GW440139B	80.3686	7.02	-4.79	2.62	-1.06	5.39	4.23	84.33	74.31	14.52	19.77	4.79	41.97	45.98	1.62	52.53	9.32	18.87	12.5	33.61	70.88	72.8	65.17	52.19	55.58	60.98	58.21	34.42	91.24	79.33	87.34	18.07	90.49	10.12	-5.01	0.52	10.9	5.32	6.57	5.4	5.77	5.36	20.3	3.21	4	1.78	3.76	-2	11.73
GW441756X	28.1844	1.61	-0.05	0.37	-0.5	0.48	1.69	7.81	3.71	1.5	3.27	1.87	2.53	2.46	2.56	0.63	-1.82	0.71	6.28	4.03	6.56	6.97	5.53	7.5	4.64	12.75	5.4	1.74	5.07	2.31	0.9	4.59	3.99	5.59	3.56	1.96	2.72	5.12	4.42	3.49	1.72	0.41	0.93	3.74	13.93	25.3	20.46	3.7	0.96
GW441806A	75.2004	1.7	-2.89	1.66	-4.63	4.18	2.28	12.36	19.93	8.08	11.18	-0.39	5.73	15.11	-2.15	29.55	9.68	6.95	0.83	1.97	20.64	21.94	16.96	9.4	3.99	11.4	5.57	39.45	37.35	12.38	3.89	-0.26	15.12	12.83	-3.2	-1.14	6.07	-0.37	6.66	7.59	-3.59	2.98	1.73	2.58	3.09	3.7	3.61	3.43	3.29
GW442130X	60.2173	2.55	-5.9	1.66	-0.19	1.71	3.24	4.63	3.44	3.21	0.75	1.5	3.05	4.41	1.08	5.88	2.16	0.6	2.49	2.46	7.67	6	4.58	2.7	5.35	4.87	-0.07	1.75	9.58	4.45	1.76	8.03	6.05	15.6	-6.56	2.43	3.94	2.62	7.94	3.72	0.89	2.46	2.75	1.98	9.43	38.72	41.67	2.48	1.57
GW445012X	69.6893	0.62	-0.15	2.87	-3.28	1.13	-0.51	6.54	7.09	5.83	6.81	-1.07	5.71	5.68	-3.14	13.38	2.41	1.71	-1.68	3.11	17.18	22.08	17.56	6.6	0.61	17.52	6.81	8.07	25.49	2.95	7.98	-1	23.17	-2.5	0.05	-2.13	-1.27	-3.56	-2.1	0.95	-3.76	2.26	7.93	3.8	3.36	0.05	0.47	1.75	-0.92
GW445014X	50.7452	2.61	-2.78	1.58	-4.61	0.6	2.89	8.37	7.46	0.49	4.95	-3.87	5.28	5.68	-1.98	13.52	1.5	3.04	-1.91	1.21	11.59	11.12	7.62	3.11	0.89	14.35	3.3	0.35	7.99	-0.5	2.4	-2.12	10.32	4.56	1.45	0.11	3.47	6	11.05	3.59	-8.06	2.44	3.42	3.75	2.22	2.99	2.24	6.34	2.67
GW445015X	60.045	6.31	-2.79	1.48	-0.66	4.15	2.38	5.99	6.78	4.87	0.93	0.03	6.85	6.1	1.32	4.25	1.18	1.01	2.89	1.99	6.15	7.42	3.73	5.41	-0.42	8.47	4.29	2.22	11.65	6.53	1.77	5.82	7.84	5.28	-0.75	1.58	2.41	4.09	4.35	2.85	3.6	4.17	0.33	3.91	3.97	2.61	3.82	1.43	9.7
GW445017X	25.7733	1.61	2.63	0.26	1.51	2.91	0.21	7.06	4.13	0.04	1.47	1.39	4.15	2.56	1.6	0.17	1.76	0.04	3.84	4.51	1.18	1.6	1.83	5.13	2.42	10.12	3.64	3.31	3.99	1.03	-0.2	-1.27	-0.8	-1.7	7.26	1.79	-0.19	0.91	-2.16	-1.75	6.84	-0.5	-0.31	0.71	-5.21	-1.43	-1.83	2.22	3.72
GW450241X	20.2623	2.03	-7.46	1.99	-1.8	1.86	2.16	8.06	5.58	1.29	0.51	2.48	3.65	4.18	0.83	2.78	0.35	0.72	2.14	3.18	5.19	3.99	1.75	3.25	3.51	2.97	3.04	3.59	5.38	2.96	1.12	3.73	7.22	4.52	-3.77	0.45	1.51	2.66	2.24	1.7	3.36	5.5	1.3	3.82	1.94	1.04	1.36	-0.25	-0.26
GW458344X	49.1952	-0.35	0.06	0	-1.94	4.17	1.75	2.83	2.77	0.88	0.7	0.68	-0.29	-0.18	-0.49	0.11	0.76	-0.44	1.51	1.77	1.62	1.98	2.99	3.13	1.3	2.38	1.68	1.36	1.64	-0.31	0.18	0.39	-9.41	1.24	0.05	-1.84	1.51	2.41	2.71	0.61	-1.5	1.36	-0.16	-1.44	-2.1	-0.9	-0.6	1.68	4.92
GW458787A	65.1195	6.4	-1.78	1.29	-2	1.45	3.93	5.38	2.73	5.85	3.59	0.51	0.48	1.49	0.71	2.05	-0.68	0.38	3.85	4.19	7.13	4.79	4.55	5.33	1.87	9.13	9.54	1.77	9.98	5.21	3.4	5.28	6.07	7.76	1.7	0.98	4.28	2.33	1.11	-0.92	1.22	1.91	1.74	2.69	1.91	2.66	3.88	2.59	-0.6
GW458787B	45.6843	6.4	-1.78	1.29	-2	1.45	3.93	5.38	2.73	5.85	3.59	0.51	0.48	1.49	0.71	2.05	-0.68	0.38	3.85	4.19	7.13	4.79	4.55	5.33	1.87	9.13	9.54	1.77	9.98	5.21	3.4	5.28	6.07	7.76	1.7	0.98	4.28	2.33	1.11	-0.92	1.22	1.91	1.74	2.69	1.91	2.66	3.88	2.59	-0.6
GW459057A	31.1121	4.47	-2.23	2.08	0.16	-0.04	3.53	7.78	5.89	1.73	1.6	2.43	2.93	4.67	0.82	9.43	-2.18	1.59	5.71	4.47	7.16	3.33	0.35	2.37	4.53	7.7	1.13	0.59	6.16	3.5	1.86	2.22	5.94	3.75	-0.33	3.62	4.42	3.44	9.51	5.7	16.53	0.66	1.22	3.02	2.23	3.94	1.49	3.67	2.88
GW461104A	48.9733	2.86	-3.38	0.34	-0.02	1.44	0.25	3.89	4.58	2.86	0.99	0.64	3.78	3.79	1.06	1.05	-0.09	-0.58	1.92	3.91	4.76	4.29	3.57	5.78	-1.21	8.61	-0.53	2.15	11.67	2.83	1.4	6.15	13.73	-0.72	2.81	-0.36	2.39	0.89	-1.86	-0.96	3.27	2.7	7.7	1.59	3.85	0.48	1.55	1.17	3.54
GW513184X	60.7339	2.76	-0.09	1.26	-0.33	-3.39	2.59	23.43	11.56	4.22	3.92	1.25	3.66	4.48	1.47	2.93	1.17	0.86	10.29	19.43	8.92	17.12	13.3	12.81	11	28.64	21.46	3.61	10.22	4.47	2.58	3.59	9.57	4.69	-2.75	3.12	2.19	2.44	7.09	3.42	1.72	3.25	5.59	7.87	3.95	5.2	5.23	23.73	21.54
GW549034X	6.14029	5.98	-1.66	1.96	-0.66	5.9	3.26	4.4	4.04	2.25	-0.5	1.6	3.75	3.65	1.11	4.51	1.09	0.05	1.38	0.68	5.97	3.33	2.02	2.86	0.86	11.41	-0.03	-0.14	7.78	5.44	1.03	5.49	6.72	4.43	0.68	1	5.66	1.5	9.11	2.87	4.98	3.31	1.73	3.36	3.39	1.05	0.03	1.17	5.36
GW549390X	8.30884	8.4	-2.68	1.08	-1.29	3.09	3.92	4.09	5.2	4.22	1.56	-0.11	2.01	4.25	0.38	3.8	0.17	3.95	1.98	3.52	6.83	5.9	4.91	5.98	3.46	9.27	2.4	1.18	7.56	3.55	4.58	2.14	7.58	10.43	1.8	-1.32	6.86	2.99	7.47	4.8	7.16	2.31	2.39	3.65	0.26	2.68	4.23	8.13	3.87
GW559768X	87.428	3.67	-1.89	1.33	-1.23	4.91	8.11	81.29	80.76	70.29	76.52	63.84	81.05	77.91	1.1	95.31	27.37	88.95	42.8	86.32	87.17	93.2	91.89	76.21	92.43	92.22	89.32	91.34	89.31	92.25	91.64	96.88	83.63	15.72	-7.79	2.4	4.66	2.56	5.41	6.63	4.41	3.29	59.81	2.4	2.69	3.22	6.41	5.15	5.51
GW561436X	19.671	0.46	0.53	-0.51	-1.62	-2.41	1.05	-0.74	0.94	1.65	1.17	-0.25	0.94	-0.44	0.02	-1.17	0.49	1.44	-1.08	1.08	1.95	-0.29	-0.74	1.68	-0.41	2.91	2.22	-2.09	5.96	1.29	-0.62	5.62	8.8	-1.69	0.61	-2.8	1.05	0.92	1.21	0.02	1.58	-0.15	4.32	0.58	-1.05	0.12	-1.35	2.34	3.34
GW566221B	76.9226	-1.63	1.95	1.12	-1.53	-0.6	2.79	4.85	3.06	0.42	4.64	-0.04	4.16	4.07	0.65	-1.1	3.44	1.08	2.9	3.8	4.78	3.61	3.96	3.94	1.47	8.85	4.14	2.56	8.01	7.79	2.88	3.83	3.86	3.8	2.29	1.16	4.91	2.87	4.75	3.09	0.62	-0.04	1.75	2.22	1.72	2	2.96	-5.7	9.58
GW567808A	40.4517	1.68	-2.56	4.27	-1.49	-1.96	3.52	6.46	4.21	2.05	3.21	-2.4	5.9	6.62	1.71	2.67	-3.48	2.67	2.51	3.86	9.32	4.67	-0.37	0.16	2.75	9.03	0.5	0.34	6.4	2.95	0.6	3.02	7.05	1.85	-1.19	3.18	5.96	3	6.2	11.21	18.18	1.51	0.91	2.66	2.16	4.9	3	-1.41	2.15
GW568326X	33.351	-0.26	-4.56	-0.24	-1.7	5.04	5.08	0.6	2.16	-0.9	-1.09	0.89	0.11	0.64	-1.78	1.57	0.31	-1.38	0.6	2.62	-0.1	1.67	1.33	2.64	0.43	1.35	0.91	0.62	2.89	0.75	0.18	-0.56	-9.27	-1.87	-0.75	-0.68	1.83	3.84	4.58	1.38	-1.56	1.17	1.51	-1.22	-2.97	0.39	0.11	1.05	2.79
GW568377B	54.2059	-1.22	1.14	-0.17	-0.19	-0.1	1.6	2.05	1.41	2.96	1.55	0.01	0.41	0.03	-0.12	1.71	-1.68	-0.85	0.99	1.79	0.7	2.38	1.69	2.61	1.81	3.56	4.12	-2.48	4.33	0.44	0.88	3.15	4.8	0.12	-2.93	-0.82	1.59	-0.16	0.39	0.36	1.37	-1.72	5.97	1.36	1.31	1.72	2.02	1.78	3.02
GW569293E	35.7621	-0.95	-6.14	1.8	0.08	1.98	1.95	6.03	3.63	4.06	5.93	0.07	4.77	3.37	1.09	1.91	-0.48	0.71	1.06	1.91	5.52	3.88	3	2.9	0.07	5.06	1.78	1.26	8.53	2.86	1.6	4.77	8.48	3.13	5.03	2.54	3.02	1.23	4.09	0.28	1.8	3.08	3.25	2.96	3.24	1.2	2.9	0.58	1.57
GW572399X	17.679	3.09	-1.15	0.87	-0.66	2.73	2.8	5.37	4.93	6.51	0.13	0	4.63	4.68	1.19	4.11	-0.76	1.2	2.41	1.77	4.43	5.4	2.72	2.45	1.12	1.97	3.4	2.66	7.23	2.94	2.27	4.17	5.54	10.61	3.95	2.88	4.12	1.53	3.2	2.2	3.39	3.04	1.76	3.44	5.28	5.29	3.31	4	1.7
GW572401X	80.3686	1.87	-1.59	0.36	-0.47	0.84	0.12	3.01	6.09	1.59	-2.19	2.59	3.92	2.99	0.31	-0.82	1.97	1.39	3.51	4.39	7.41	4.63	4.28	10.41	6.94	9.87	24.21	4.36	9.54	2.4	0.17	3.77	5.55	-0.93	0.84	2.08	-0.3	0.5	1.91	2.78	7.86	0.57	7.09	-2.42	4.25	5.72	4.27	4	3.7
GW572738X	0.983261	0.4	2.79	-0.7	-1.04	-1.19	-0.84	0.07	-0.22	-1.65	-1.17	0.32	-0.16	-1.7	-1	0.56	2.55	-0.85	-0.71	0.15	-1.54	-0.87	-0.31	1.26	1.38	-4.11	2.43	-2.61	-3.04	-3.2	-2.29	3.63	-7.95	-10.61	0.7	-3.51	-1.29	-1.14	1.04	1.34	-4.1	-1.06	-1.61	1.84	-0.84	-1.85	0.83	-0.97	10.47
GW574782A	47.9897	2.98	-7.44	1.86	-4.36	4.03	3.29	5.33	4.59	0.54	2.52	1.47	-2.21	0.36	0.4	3.06	-2.3	3.35	3.53	3.56	4.59	4.35	2.65	1.98	1.63	6.38	2.85	2.24	6.33	8.45	3.21	2.9	7.71	8.29	-2.88	0.47	3.91	4.27	3.04	0.37	-0.48	2.84	1.76	1.44	2	2.63	2.74	-2.49	0.49
GW574783B	69.6893	-0.15	1.67	-0.29	0.91	4.02	0.53	0.58	0.92	0.67	0.69	-0.28	1.26	-0.91	-0.01	0.7	-0.03	0.96	0.85	1.77	1.16	1.21	1.19	2.49	2.44	0.6	7.69	-2.92	1.26	-2.51	1.93	-0.46	5.36	5.42	1.87	-7.6	0.32	1.08	3.99	1.79	5.19	-1.48	3.48	3.89	2.31	2.92	1.98	3.3	5.04
GW575533A	32.3786	0.7	0.66	1.09	0.88	0.47	0.6	7.03	9.21	1.21	-7.7	0.8	4.28	2.91	1.19	0.75	0.67	-0.09	1.21	2.31	5.41	7.52	5.1	3.96	4.17	12.15	7	0.89	2.72	-1.2	2.84	2.4	-1.69	-5.6	4.52	1.28	1.44	1.69	7.2	1.73	0.16	-0.23	-0.12	2.37	-1.61	2.88	2.7	-0.4	2.78
GW575808A	67.7949	5.16	-1.77	5.29	-4.07	4.75	2.5	56.35	50.75	10.78	14.07	3.4	10.07	17.96	-2.42	48.87	10.84	48.58	11.82	29.23	58.83	61.18	56.45	52.58	77.23	78.27	33.5	1.66	17.14	14.26	2.22	0.29	8.62	9.71	-7.65	-1.9	4.36	-0.94	17.39	3.53	-3.28	2.88	5.32	5.89	4.38	4.59	3.13	0.19	5.11
GW576484X	41.2731	3.98	-4.14	0.47	-0.58	4.27	2.48	2.03	4.19	2.85	3.53	0.73	3.11	3.58	1.12	4.08	-1.21	2.17	2.7	1.82	5.21	6.53	3.88	3.99	1.1	-1.31	0.9	0.17	8.08	3.24	2.87	6.25	4.21	9.54	-6.45	-4.38	3.59	1.6	6.01	5.7	0.07	3.1	1.18	3.27	1.7	2.14	2.59	3.73	7.18
GW576609A	44.7872	6.24	-1.86	1.51	-1.66	2.55	5	2.52	1.01	6.74	7.13	-0.42	-0.35	2.12	1.07	4.81	0.4	4.01	1.74	2.85	6.09	6.15	5.42	3.65	1.57	8.56	6.03	1.19	7.3	5.19	2.75	3.69	9.52	4.76	2.13	0.38	7.04	3.34	4.15	5.28	3.08	2.99	2.52	3.52	3.52	3.51	2.99	3.82	11.89
GW576609B	57.7939	6.24	-1.86	1.51	-1.66	2.55	5	2.52	1.01	6.74	7.13	-0.42	-0.35	2.12	1.07	4.81	0.4	4.01	1.74	2.85	6.09	6.15	5.42	3.65	1.57	8.56	6.03	1.19	7.3	5.19	2.75	3.69	9.52	4.76	2.13	0.38	7.04	3.34	4.15	5.28	3.08	2.99	2.52	3.52	3.52	3.51	2.99	3.82	11.89
GW576924A	40.4517	0.52	-3.81	0.4	0.01	3.77	1.91	1.83	3.02	3.39	4.65	1.11	2.49	3.42	1.08	0.34	-1.06	0.91	1.92	1.81	3.37	2.19	1.2	0.4	0.67	5.28	5.74	0.8	4.58	4.64	0.35	3.15	4.14	2.85	-2.3	2.48	2.21	1.75	3.51	4.18	4.94	0.94	0.34	1.44	1.24	1.84	0.84	2.75	6.51
GW577921A	25.9456	4.14	-6.02	0.56	-3.6	4.02	4.25	8.63	7.08	2.72	4.01	0.53	0.91	2.21	0.73	2.03	-1.24	3.68	4.5	4.55	9.81	5.91	3.58	5.21	4.02	8.59	2.01	2.74	7.21	2.8	1.6	2.82	7.35	0.49	-1.37	0.73	3.5	4.54	5.04	1.17	-0.7	3.09	0.86	4.33	1.73	4.57	4.02	6.08	10.07
GW578748X	59.1839	8.12	-2.44	1.72	-1.64	3.03	2.22	35.14	15.55	7.17	2.08	1.57	5.2	8.19	1.29	5.52	-0.95	2.72	9.75	12.47	11.05	16.8	12.63	12.42	8.72	27.86	16.4	6.02	14.88	5.55	5.34	3.99	11.7	11.44	-7.54	0.75	4.08	1.72	5.97	5.52	3.46	3.28	1.42	5.09	2.3	3.49	2.95	-1.46	1.87
GW580496A	58.5414	3.52	-5.11	1.19	-5.54	2.74	2.7	3.09	0.83	0.44	3.44	-3.57	-5.68	-2.31	-4.12	4.61	-0.64	2.64	-0.29	0.4	7.33	4.6	2.75	4.84	-0.04	6.71	4.45	-1.09	7	1.29	-1.9	-1.4	7.88	3.86	-1.09	-2.48	2.96	-0.91	4.46	2.87	-13.8	2.56	1.43	1.27	1.4	3	2	4.89	1.81
GW580509X	69.1727	-0.79	-5.06	0.87	-1.19	-0.2	1.8	29.8	27.28	-0.51	-2.1	3.67	14.53	8.3	1.61	6.68	2.74	4.05	10.4	11.69	21.12	20.24	15.94	19.85	27.57	30.69	34.53	3.67	6.27	5.57	3.32	3.22	9.46	6.52	-0.11	-1.53	1.67	2.9	9.78	0.3	2.1	3.08	3.76	4.87	7.51	7.72	11.67	3.89	-0.79
GW581744A	12.3454	0.15	-3.98	1.16	-1.31	6.31	3	4.37	4.85	6.17	1.45	0.41	9.73	5.81	1.32	6.4	14.99	4.1	2.21	2.46	7.1	6.82	4.82	3.07	2.14	0.24	2.77	2.54	11.79	5.24	4.6	4.52	9.21	17.06	-5.36	1.7	4.67	3.18	8.51	10.29	3.95	4.18	4.1	3.34	3.75	3.11	3.99	2.03	7.18
GW581744X	35.2454	0.15	-3.98	1.16	-1.31	6.31	3	4.37	4.85	6.17	1.45	0.41	9.73	5.81	1.32	6.4	14.99	4.1	2.21	2.46	7.1	6.82	4.82	3.07	2.14	0.24	2.77	2.54	11.79	5.24	4.6	4.52	9.21	17.06	-5.36	1.7	4.67	3.18	8.51	10.29	3.95	4.18	4.1	3.34	3.75	3.11	3.99	2.03	7.18
GW583373A	63.6245	1.27	-1.17	0.66	-1.01	-2.55	1.31	2.3	1.82	-0.03	0.31	-1.44	0.16	-0.94	0.08	0.38	-2.27	0.22	-0.34	1.46	2.6	1.18	-1.3	-0.44	2.58	1.76	6.47	-3.15	2.8	-1.64	-0.7	0.63	6.04	6.05	1.18	-3.44	2.41	2.04	2.65	2	14.36	-1.65	0.28	1.43	1.88	1.6	0.66	1.76	3.11
GW589961A	54.1896	9.37	11.03	2.72	22.74	5.32	12.31	7.95	5.56	2.77	6.93	0.4	4.55	5.73	2.7	3.25	-1.05	4.28	8.34	5.47	12.23	11.52	7.96	6.25	5.49	14.18	9.65	2.13	11.31	5.57	4.95	5.96	4.62	21.75	-8.02	3.29	4.74	7.33	17.29	6.96	12.21	3.96	1.65	23.67	15.89	31.75	35.57	10.44	18.83
GW607049A	9.65436	0.77	2	0.38	-0.87	1.61	1.11	6.59	12.27	1.23	1.98	0.06	0.76	-0.16	0.74	0.55	-2.84	0.45	0.1	2.47	3.38	5.13	4.25	2.28	0.86	4.21	0.67	7.68	22.32	4.1	4.66	4.58	36.92	0.45	0.41	0.78	2.31	1.45	1.51	-1.15	3.52	-1.26	84.21	10.15	15.59	8.53	11.68	2.59	9.7
GW607049C	58.1506	0.69	-0.72	32.52	-1.15	1.93	0.33	3.45	11.83	1.7	3.33	2.12	3.58	3.34	0.19	1.16	1.2	0.1	0.49	5.45	39.5	5.69	4.04	1.66	-1.41	17.41	-0.49	25.79	49.45	9.91	6.3	3.25	43.4	2.56	0.25	3.14	-0.1	1.12	-2.6	2.28	10.59	1.45	56.34	32.19	62.66	15.06	15.51	-5.81	1.57
GW607117X	-14.4154	1.77	-1.14	-0.14	-1.17	2	0.91	3.64	4.17	0.99	4.54	-0.22	3.37	4.05	0.98	2.27	-0.52	2.05	2.41	1.89	4.32	3.98	2.18	4.67	3.8	3.95	1.42	-0.29	6.99	4.6	1.3	4.01	5.86	4.97	3.5	2.77	2.14	3.61	1.81	4.34	1.24	-0.6	1.45	2.58	1.28	1.33	-0.42	1.95	3.66
GW612286X	61.3819	17.81	-1.55	35.61	1.48	6.42	3.05	20.29	18.37	21.04	17.54	7.82	23.87	23.65	2.37	11.07	4.33	1.94	12.65	34.35	31.21	49.57	44.5	18.25	44.85	68.38	28.4	28.03	41.42	6.23	11.24	2.52	19.31	25.18	-1.75	9.11	2.14	5.55	40.6	13.09	27.97	1.88	9.87	21.3	12.22	4.63	-0.03	6.16	1.57
GW615311X	44.0286	1.54	-3.63	0.38	0.16	-3.62	0.82	2.88	2.62	1.76	-0.56	-1.67	-0.26	0.41	-0.7	0.18	-1.31	1.09	-1.07	1.96	3.81	1.13	-1.61	-0.06	2.16	0.66	-1.93	-3.01	2.2	-1.7	1.15	-0.47	8	4.11	1.93	-5.44	2.35	0.65	2.65	1.87	13.03	-2.12	1.97	4.67	-0.1	2.42	0.35	3.62	0.79
GW616030X	35.2191	0.62	-3.9	1.36	-5.68	-0.11	0.82	-2.3	-2.62	3.24	1.65	-4.96	-2.35	-2.12	-2.61	2.35	1.13	1.47	-2.59	-1.83	2.47	2.44	1.32	0.96	-3.25	3.38	-1.67	-5.85	1.75	-2.74	-2.59	-1.45	6.06	3.85	1.85	-3.82	1.4	-2.83	6.53	4.4	-10.86	-0.19	0.7	1.44	2.64	1.7	1.69	0.07	7.6
GW618013X	39.3787	0.29	-7.47	0.65	-2.83	1.94	0.87	2.04	2.2	2.44	-2.3	-3.09	-0.89	-0.2	-2.44	2.2	0.42	-0.09	-1.5	-2.05	3.12	1.87	0.99	1.41	-2.36	16.62	0.79	-2.91	7	0.03	-2.73	0.41	8.88	-1.38	-3.32	-2.33	1.9	-2.64	3.75	0.53	-7.12	2.55	5.29	10.06	4.23	4.65	2.89	3.96	3.45
GW621431X	47.3288	0.61	-3.16	0.16	-1.13	1.02	1.69	13.42	13	2.68	-2.05	2.71	13.02	6.22	0.98	4.59	0.94	3.25	4.6	2.7	11.02	11.29	7.74	13.2	26.38	16.34	18.58	3.84	9.55	3.51	1.8	3.26	9.45	5.43	-5.14	2.04	2.87	2.32	3.34	2.36	1.64	2.22	3.31	2.82	4.29	4.28	4.38	-2.76	1.95
GW621823A	52.984	-0.11	-3.81	0.69	0.2	2.14	1.38	6.06	7.3	1.98	0.94	-0.01	2.27	2.93	0.49	4.08	1.1	0.49	1.35	2.06	4.4	4.64	2.71	3.69	1.13	3.8	1.86	-2.13	5.97	2.56	3.87	4.42	4.71	3.28	-1.64	-15.19	2.12	1.67	2.72	5.38	0.58	0.9	1.06	3.54	2.55	0.15	2.2	2.96	2.91
GW621970X	45.0619	7.39	-0.94	3.25	-1.97	2.32	4.72	39.78	32.8	7.64	1.13	3.65	17.21	9.86	2.16	9.28	3.47	10.51	21.28	20.35	32.95	32.48	26.26	40.24	30.14	49.36	75.94	2.15	11.34	8.12	5.59	3.05	18.46	11.01	0.45	1.94	7.85	4.12	8.05	7.03	5.72	2.84	5.27	3.58	6.84	10.04	11.97	10.34	6.73
GW622055X	-2.60478	5.17	-3.24	1.84	0.9	-0.76	0.35	2.99	4.89	1.15	-1.76	2.72	1.52	3.48	0.29	-0.35	2.76	0.68	2.51	4.24	4.06	3.85	3.61	3.37	2.29	4.44	8.95	1.32	5.58	5.46	1.77	4.07	4.99	6.54	-0.36	2.78	1.67	0.79	-1.24	-0.92	1.62	1.25	3.73	4.75	2.9	1.97	3.33	-3.54	0.15
GW627512B	35.9343	-8.6	-2.24	-0.76	-0.1	-1.48	0.68	7.54	9.54	-1.07	2.78	-0.88	1.07	-2.02	-0.21	0.16	-1.26	0.5	4.17	2.17	3.3	7.48	5.8	3.9	6.4	19.7	11.48	-3.3	-7.25	-6.76	1.05	-5.87	-1.44	-6.53	-0.67	-2.95	0.26	-2.74	2.53	4.48	1.91	-2.58	0.74	1.59	3.35	2.41	2.64	-0.55	2.19
GW627834A	8.60785	0.52	-5.06	0.78	-1.06	1.76	0.93	3.9	4.38	2.15	5.35	1.01	1.62	1.29	1.16	3.51	2.21	0.92	2.28	2.79	0.69	3.97	2.56	5.47	1.43	6.64	2.87	1.14	6.35	2.39	0.33	3.66	2.84	1.87	1.05	0.3	4.04	1.63	2.33	1.81	0.34	0.61	2.3	1.86	-0.7	3.16	4.53	-0.08	2.46
GW631581B	40.4517	-0.99	-5.97	2.04	-3.48	0.58	3.89	8.41	5.68	3.66	3.71	-1.03	-1	2.12	-0.12	0.81	2.58	0.8	4.37	2.6	8.41	8.05	5.81	5.71	2.7	14.91	5.8	2.21	8.98	3.02	1.28	3.34	8.98	6.76	-2.45	2.8	4.67	2.73	3.98	1.03	-0.03	2.92	4.48	2.95	3.5	8.32	6.57	4.66	3.69
GW632046X	35.8171	2.19	1.38	2	-0.81	3.24	1.97	4.34	3.13	1.12	4.13	0.69	7.08	6.33	2.38	2.06	0.16	-0.04	3.13	3.23	4.6	3.9	2.22	2.72	3.07	8.62	0.94	2.27	5.68	2.3	2.8	1.56	0.55	-0.77	1.35	1.66	3.02	3.9	6.3	3.27	4.44	2.57	0.22	0.01	0.19	3.27	1.16	3.38	3.88
GW632580X	17.2789	3.77	3.75	1.99	2.12	2.14	1.72	3.16	3.27	0.54	0.39	0.23	4.15	1.62	1.47	-1.66	1.82	-0.22	0.45	0.03	3.28	0.58	0.18	-0.01	0.22	3.77	-0.39	2.27	1.25	-0.07	0.94	-1.18	1.4	-3.39	1.51	3.08	-1.03	-0.54	5.47	0.54	-2.27	0.04	8.57	4.72	32.41	25.73	23.86	1.99	2.14
GW633459A	53.4583	3.16	-1.8	1.04	-3.52	3.86	4.42	5.27	4.64	7.31	5.7	-0.83	-1.02	1.85	0.82	6.2	-1.84	4.29	2.67	3.99	7.05	6.84	3.9	2.78	2.58	9.13	3.79	1.86	5.63	4.61	0.96	4.95	14.69	5.1	-4.56	2.6	5.14	4.32	4.44	3.73	4.87	4.04	5.04	6.83	2.46	3.5	3.32	1.71	-0.44
GW641155A	-9.5317	0.76	-0.13	1.66	-0.5	2.19	0.55	2.29	1.49	4.92	-4.27	-0.86	1.51	2.6	0.89	-5.64	0.57	-0.25	1.93	2.67	3.85	3.36	1.38	1.2	0.57	-4.51	0.58	-2.63	4.49	2.07	2.42	2.67	7.5	6.6	-7.24	1.43	1.67	0.41	4.48	4.11	1.77	-1.75	0.51	1.27	1.43	0.87	0.46	4.82	1.79
GW641155B	11.5979	0.76	-0.13	1.66	-0.5	2.19	0.55	2.29	1.49	4.92	-4.27	-0.86	1.51	2.6	0.89	-5.64	0.57	-0.25	1.93	2.67	3.85	3.36	1.38	1.2	0.57	-4.51	0.58	-2.63	4.49	2.07	2.42	2.67	7.5	6.6	-7.24	1.43	1.67	0.41	4.48	4.11	1.77	-1.75	0.51	1.27	1.43	0.87	0.46	4.82	1.79
GW642125X	-22.04	0.98	-3.01	1.71	-1.56	6.86	4.28	3.7	3.42	2.45	7.73	0.04	2.99	3.6	1.41	3.81	-2.61	1.9	1.6	1.13	5.63	5.38	3.09	0.55	0.65	5.47	1.25	1.21	7.51	2.58	2.3	6.18	4.53	7.72	-0.77	0.06	3.02	4.4	6.03	5.22	1.64	1.82	2.79	4.06	1.6	2.05	2.53	8.95	10
GW642138X	26.0995	-0.12	-0.95	-0.86	-0.88	-0.15	-0.35	2.28	0.1	-1.51	-2.47	-0.13	0.91	-1.03	-0.48	0.01	1.52	0.49	0.55	0.2	-0.32	-0.81	1.13	1.49	0.82	-1.14	0.83	-3.93	-2.85	-3.56	0.49	-1.39	-3.46	-4.88	0.62	-2.99	-0.7	-1.19	2.19	-0.41	-3.63	-2.87	-0.42	-1.04	-0.83	-0.36	0.53	-4.17	-2.37
GW643971X	67.9671	-5.07	3.47	-1.56	0.38	3.46	-4.54	40.64	20.33	-6.66	2.02	-1.51	1.55	-0.99	-1.61	-4.22	-0.22	0.54	0.65	13.25	3.29	7.35	3.91	11.84	6.12	31.17	14.61	15.6	6.93	-4.93	4.81	-7.53	-3.14	-6.73	4.57	2.67	-2.98	-4.96	2.7	-3.1	-3.54	-3.04	-0.76	-1.07	-2.9	0.74	0.17	-1.32	-3.62
GW643971X	76.5781	-5.07	3.47	-1.56	0.38	3.46	-4.54	40.64	20.33	-6.66	2.02	-1.51	1.55	-0.99	-1.61	-4.22	-0.22	0.54	0.65	13.25	3.29	7.35	3.91	11.84	6.12	31.17	14.61	15.6	6.93	-4.93	4.81	-7.53	-3.14	-6.73	4.57	2.67	-2.98	-4.96	2.7	-3.1	-3.54	-3.04	-0.76	-1.07	-2.9	0.74	0.17	-1.32	-3.62
GW644007X	51.0896	2.44	0.13	0.62	0.75	2.02	1.26	23.33	16.73	0.38	2.71	-0.92	3.5	3.27	1.18	1.02	1.16	2.61	4.73	16.68	7.16	15.22	11.2	9.02	8.53	20.83	11.93	1.56	7.43	3.55	3.42	2.7	5.57	8.31	-1.05	1.87	1.55	0.72	11.91	2.75	9.1	-1.25	-0.03	11.6	1.66	4.28	3.32	8.98	4.44
GW651576X	21.3155	2.37	-4.7	1.34	-1.12	2.19	2.55	4.16	3.23	2.79	-2.36	1.18	1.94	4.69	1.58	6.04	-1.92	1.23	3.22	1.72	5.09	6.26	2.8	5.41	1.15	4.7	4.11	4.2	9.27	4.46	1.3	4.96	8.04	13.92	-5.72	2.29	4.37	2.52	7.63	2.77	3.73	0.84	1.28	3.76	2.85	2.56	2.81	1.12	8.24
GW654652X	74.2391	3.52	-6.13	1.45	-1.93	2.69	3.93	58.04	41.96	1.43	3.66	2.21	1.6	4.3	0.31	18.75	11.39	20.61	15.45	26.18	39.54	45.7	37.72	23.05	38.98	42.53	29.28	3.32	11.79	4.4	17.39	2.23	16.41	4	-1.92	0.81	7.51	4.29	12.14	3.36	12.47	1.12	-0.23	2.51	2.86	5.19	4.34	2.28	3.86
GW659893X	55.8504	0.18	0.67	0.74	-2.62	2.93	2.44	3.72	3.43	-1.23	4.02	-0.24	-1.58	-0.48	0.59	0.17	-2.09	0.8	2.28	2.57	4.6	3.52	3.04	3.78	1.67	5.95	1.94	0.44	6.49	3.68	0.47	3.43	1.34	-4.77	-0.35	-0.01	3.5	3.7	1.61	1.22	1.78	2.27	1.32	-0.05	4.31	1.89	2.2	7.87	1.74
GW673715X	56.084	1.39	-5.85	1.07	-1.05	3.85	0.9	7.41	14.82	4.01	-1.67	1.67	2.03	2.07	0.3	1.3	0.61	-0.04	2.34	5.87	4.76	10.04	7.66	5.68	-2.29	0.79	0.83	49.4	52.27	13.88	15.69	6.29	44.49	0.73	2.75	0.4	1.87	1.34	-0.48	-2.61	5.04	2.05	78	16.16	30.77	21.38	20.35	5.94	15.72
GW678313X	51.5148	-2.17	1.51	0.19	1.2	0.83	-0.07	13.7	7.9	0.57	-4.54	-0.93	5.11	2.94	0.42	1.06	8.12	0.61	8.74	9.89	16.9	14.8	10.57	11.88	47.12	12.6	25.72	-1.44	2.37	-1.38	0.78	2.15	5.91	7.79	-3.99	1.06	1.34	1.79	14.17	2.01	2.3	-1.45	4.99	2.39	6.39	7.74	7.3	2.4	2.87
GW679410X#4	1.88027	4.74	-6.95	1.59	-1.18	3.16	3.39	14.1	3.35	7.77	-1.41	2.09	1.77	4.44	1.28	6.49	-2.06	3.08	4.09	2.68	4.81	6.64	3.87	5.33	3.23	0.76	3.5	2.38	8.66	4.5	2.71	4.76	7.99	7.68	-6.85	1.69	5.4	3.73	3.05	4.5	3.75	3.63	2.09	3.4	1.86	3.7	3.2	2.4	8.94
GW680191X	63.176	0.29	-6.6	1	-4.71	2.76	2.69	8.05	5.87	3.24	3.24	-3.76	5.2	5.96	-1.95	6.2	0.83	5.22	2.28	0.24	11.05	7.93	5.05	10.52	-1.92	1.2	4.13	-2.77	12.26	1.3	1.68	4.21	10.27	12.13	-6.78	-1.39	5.05	3.38	3.71	8.82	-0.58	2.65	4.72	1.86	2.95	3.91	3.6	1.53	3.29
GW680908A	47.3008	0.99	-1.55	1.28	-1.12	3.79	2.47	3.92	5.17	2.8	6.6	1.86	2.55	3.65	1.08	2.94	-0.37	2.02	1.71	2.26	3.3	3.86	1.56	0.25	1.02	7.41	1.97	2.49	4.8	3.46	2.15	5.22	6.82	2.8	1.38	2.44	1.63	2.66	2.51	0.84	1.19	0.18	10.35	2.5	1.94	0.88	1.98	0.24	-2.38
GW680975X	4.07366	4.79	-1.71	1	-0.89	4.53	2.57	4.06	2.48	5.1	-2.56	0.31	3.64	3.71	0.99	5.01	-0.96	2.82	2.97	1.94	5.58	6.32	5.14	5.85	3.45	0.27	5.64	1.25	11.95	3.9	3.71	7.2	3.6	7.36	0.3	2.71	4.6	4.07	6.8	6.47	0.26	2.45	1.07	2.06	2.16	4.04	4.06	4.71	6.72
GW682841X	6.06632	-1.37	0.66	0.74	0.23	2.22	0.8	7.53	8.41	1.02	-0.47	-1.28	2.1	2.3	0.84	-0.52	0.28	-0.8	1.02	1.31	2.47	1.49	0.81	0.18	1.14	1.53	0.42	-1.11	6.74	2.58	0.47	3.79	7.84	1.78	2.53	1.32	1.24	1.28	2.06	-0.15	1	-0.94	3.76	5.54	0.99	0.33	0.32	-5.99	-1.81
GW683134A	25.0845	-1.24	1.41	1.11	-3.43	3.08	0.02	27.92	35.63	2.94	-2.09	-3.7	-1.98	-1.71	-2.86	1.76	3.74	0.19	-3.12	1	7.54	13.99	9.31	1.62	-1.01	7.67	0.93	18.83	36.29	4.15	8.82	2.25	36.07	0.95	1.01	-25.77	0.05	-1.81	0.05	1.23	-8.65	0.43	60.29	49.94	30.25	27.78	30.8	-2.7	3.13
GW684626B	50.7452	-0.79	-0.26	-0.63	1.46	5.4	0.45	1.23	1.27	2.73	1.58	-0.95	2.2	-0.73	0.84	-1.94	-1.04	1.12	1.15	0.99	1.68	0.57	0.13	1.43	1.11	2.2	0.57	-3.04	-0.88	-3.5	1.37	0.38	5.23	-5.04	0.32	-1.83	-0.03	0.25	5.26	4.85	0.38	-1.46	-0.48	-0.17	1.3	1.85	1.21	-5.24	-1.35
GW693481X	12.1959	0.52	-3.74	-0.07	-1.07	0.93	2.12	5.61	3.71	9.09	-0.49	1.06	2.05	3.91	1.05	2.76	-0.44	2.13	2.58	0.48	2.25	4.59	2.14	1.09	-1.79	0.7	-0.44	0.85	7.9	2.58	2.74	2.99	5.32	8.82	-1.33	0.82	2.47	1.41	2.94	2.46	3.05	2.58	3.14	3.99	3.9	2.11	1.67	3.66	2.46
GW693917X	34.4716	0.07	-0.09	1.98	-0.26	3.43	0.15	42.71	51.42	4.36	0.05	-0.69	1.96	1.25	1.03	1.06	0.28	0.62	0.64	15.18	8.79	28.67	22.65	1.85	6.49	0.46	4.21	63.5	83.35	51.32	29.6	16.79	74.08	1.98	0.09	1.19	1.83	0.95	1.61	1.59	-0.75	-2.9	62.74	76.31	24.18	24.88	25.7	1.92	9.69
GW694234A	58.1506	5.36	0.49	1.09	-0.45	2.5	1.77	6.66	16.06	7.57	2.76	1.15	2.73	4.37	1.01	3.81	2.26	2.82	3.1	5	6.2	9.62	7.97	4.68	3.15	3.27	4.4	28.09	52.14	13.01	9.97	5.42	56.74	5.36	-1.46	5.03	3.48	2.06	4.26	1.48	3.08	1.82	98.17	22.3	28.37	19.69	20.89	1.47	3.78
GW694590A	10.618	3.81	-2.96	0.07	-1.68	2.73	1.46	5.66	9.07	4.95	3.17	0.55	1.84	1.83	-0.1	1.45	0.48	1.73	2.65	2.87	2.26	3.96	2.63	4.41	0.67	5.93	0.64	2.42	8.86	4.93	0.78	3.87	5.01	-1.17	-5.19	0.7	2.55	1.19	2.15	3.75	0.4	0.98	77.21	3.96	2.62	1.72	4.04	7.21	2.87
GW695874X	-3.65129	6.98	4.24	0.47	6.96	7.06	0.55	18.24	5.43	-3.84	2.19	0.21	5.88	3.84	5.52	-5.63	4.69	2.08	1.62	1.7	1.69	1.31	1.54	4.14	-0.84	1.88	-1.99	4.75	-5.11	-1.39	-1.67	-5.09	0.38	-9.86	11.62	5	-0.05	-2.58	7.93	-2.85	-2.45	-0.78	7.59	6.97	-3.86	0.05	1.29	-5.76	7.49
GW700494A	73.8226	6.45	-2.82	3.76	-2.58	3.88	1.57	-0.51	-0.15	-0.95	-1.87	-3.09	1	0.68	-2.06	-0.99	2.32	-0.13	-2.37	-1.91	4.66	1.76	0.61	1.31	-4.47	4.89	-0.61	-3.26	6.02	-0.6	-1.44	-3.09	9.54	6.22	0.25	-0.98	-0.24	-3.93	5.6	-3.22	-9.82	1.22	73.91	15.04	2.88	1.65	4.05	-2.7	5.66
GW708336X	2.52368	0.54	-8.45	2.21	-1.14	0.53	3.42	3.71	3.73	10.84	0.89	1.63	3.34	5.06	1.06	6.35	0.68	1.71	2.34	1.31	7.14	3.58	2.01	3.22	0.47	10.1	0.8	2.12	10.24	5.23	0.45	2.88	10.24	15.81	3.54	-5.37	2.15	2.05	5.66	4.73	4.81	2.65	1.38	4.2	4.16	1.83	1.5	-1.82	-2.37
GW708893X	1.28226	4.61	-6.26	1.06	-4.26	3.34	2.32	-2.31	-0.31	3.38	2.05	-1.06	-0.45	0.01	-2.09	2.2	-2.08	1.52	-0.28	-2.94	4.39	3.85	2.14	4.76	-2.42	-1.25	2.58	-3.78	6.29	-0.26	-0.5	1.15	2.73	6.59	-5.79	-11.52	1.83	-1.04	4.75	5.65	-3.42	1.93	0.22	2.38	2.65	3.47	2.79	1.1	4.09
GW709042A	29.8371	1.88	-4.63	1.51	-0.16	1.59	2.28	16.21	25.05	2.64	1.13	0.7	3.06	4.86	1.11	3.52	1.78	1.86	2.56	2.25	7.45	5.73	3.48	9.57	3.06	4.33	1.01	2.75	13.45	4.22	3.63	5.05	13.66	5.27	-1	-1.74	1.84	3.09	4.24	2	10.58	2.66	24.38	13.91	5.99	5.11	8.01	0.56	4.39
GW711782X	30.5846	0.34	1.04	0.38	-0.46	1.51	-0.05	30.46	5.73	1	-0.48	0.31	0.7	0.42	0.01	2.69	0.16	1.69	-0.32	0.89	1.8	2.2	0.89	0.78	2.86	-2.63	1.05	-2.85	0.18	-1.82	0.04	1.4	-0.16	2.99	-0.7	2.15	0.8	-0.73	3.08	2.91	6.59	-0.75	0.36	0.34	2.17	0.64	0.02	3.8	4.9
GW734508X	13.2424	2.76	-5.67	1.87	-1.21	3.39	4.04	5.41	3.81	7.99	-0.51	0.03	2.44	5.71	0.99	6.64	-2.52	1.96	3.6	2.77	5.93	7.2	3.09	5.74	1.1	12.47	5.35	1.56	11.33	5.76	1.46	4.24	11.12	12.31	-3.49	4.93	4.15	3.15	5.45	9.39	3.76	4.48	2.21	2.8	3.31	2.02	3.7	3.19	3.78
GW743024X	7.11283	1	-3.59	0	-1.84	0.47	2.83	1.09	2.28	1.61	3.34	0.36	-0.38	0.28	-0.83	0.58	-1.74	0.1	1.47	2.02	4.54	3.73	3.72	2.23	0.65	5.81	3.34	0.92	5.05	1.99	0.88	3.21	2.46	0.3	-1.35	-0.49	2.79	1.85	0.21	1.81	2.46	0.32	1.48	0.54	2.04	2.58	2.37	-2.83	11.37
GW759710A	47.3288	3.17	3.52	2.34	-1.62	-2.66	1.24	11.62	11.46	0.49	4.88	0.63	6.53	6.51	-0.24	4.3	1.56	1.18	0.38	2.44	3.16	3.6	2.42	5.52	7.98	16.66	4.5	-0.63	5.65	0.42	-0.22	2.13	3.44	1.12	0.43	-0.99	0.75	0.23	18.81	4.46	1.8	-0.57	-1.54	0.8	1.89	1.46	-1.62	-6.8	7.98
GW768505X	46.1328	14.55	-5.26	2.04	1.04	8.1	3.91	7.54	13.57	10.92	8.1	1.43	3.68	5.43	5.01	3.11	1.78	11.52	5.14	21.05	31.04	48.39	43.31	16.96	8	43.13	15.74	87.88	87.28	82.11	83.66	92.66	85.67	18.8	-0.9	0.23	4.21	2.32	32.69	4.98	4.58	1.97	56.32	96.57	71.09	88.42	87.15	4.83	9.34
GW769076X	17.7274	4.61	-3.05	1.37	-2.85	0.77	5.28	-0.85	-0.85	2.53	2.83	-3.6	-1.04	0.49	-1.68	4.19	-3.02	2.28	-1.39	-3.71	4.55	3.64	1.83	1.54	-2.42	4.44	2.17	-2.27	7.04	-0.85	-3.04	1.72	4.55	12.2	-0.79	-2.27	2.27	0.36	6.76	6.4	-4.41	2.43	3.77	4.38	1.92	3.47	3.16	8.6	9.41
GW770220A	51.2158	12.35	-1.02	7.43	-0.24	4.27	2.04	28.32	30.19	5.24	8.2	-0.96	53.48	25.76	1.53	10.75	0.83	3.71	5.53	13.97	12.79	13.56	9.71	14.76	4.56	11.12	9.9	1.28	12.2	6.82	7.86	5.14	7.61	9.35	-6.41	-2.66	5.42	3.45	63.25	8.17	1.89	0.14	-2.88	2.31	2.81	2.64	2.83	5.47	7.18
GW770249A	62.8006	-0.01	-1.29	2.05	-0.84	6.66	1.99	10.94	25.19	6.39	17.79	0.97	3.14	3.07	2.22	3.76	0.41	2.63	4.09	10.9	9.61	20.38	17.22	3.04	2.34	10.07	6.63	22.38	47.08	25.61	30.57	26.45	55.42	4.45	-4.8	1.41	7.84	2.84	4.91	2.86	11.33	1.56	46.09	87.17	57.14	54.81	52.9	6.58	10.97
GW771127A	37.9102	1.56	-3.68	2.02	-4.75	25.1	15.17	16.7	19.51	5.79	-1.19	-2.88	20.48	13.82	-1.73	13.78	1.27	10.38	5.04	20.3	31.18	41.3	36.28	25.97	13.81	40.49	14.88	-1.48	8.51	0.79	0.19	3.38	5.88	10.87	-4.22	0.81	4.98	1.38	38.74	7.68	-4.22	2.78	11.43	2.38	4.18	4.05	4.05	2.6	10.64
GW775608X	-3.20279	3.74	-4.98	2.88	0.07	1.61	0.35	1.51	5.35	1.03	1.47	0.59	1.75	2.02	0.79	1.34	0.9	0.07	1.6	1.81	3.46	0.88	0.08	0.72	0.22	-8.85	0.49	1.92	6.45	4.32	0.67	3.12	4.28	-1.1	3.98	0.47	1.32	0.7	-0.4	1.65	2.63	4.05	9.11	2.64	1.44	-1.18	0.16	5.65	4.85
GW778894X	21.9135	2.54	-4.17	2.15	5.73	9.92	7.07	13.59	11.91	5.02	4.87	2.23	5.32	8.87	2.91	5.32	1.1	5.2	5.38	4.61	7.16	6.49	4.82	11.13	6.76	14.27	5.64	2.26	13.03	8.11	5.63	4.19	15.05	21.57	-11.97	3.19	6.31	4.04	32.07	9.03	8.04	3.98	2.63	5.72	15.44	24.26	28.25	-3.06	6.82
GW779439X	72.7893	3.15	0.5	2.27	8.31	7.66	6.73	10.14	10.99	2.76	3.44	1.39	5.47	5.1	3.67	6.1	-0.59	2.39	1.78	5.21	7.51	6.7	5.46	11.21	7.06	12.54	9.06	-0.18	6.14	2.03	6.39	2.17	11.83	8.56	-6.39	7.22	4.13	10.35	82.98	38.23	35.41	2.7	1.77	12.08	0.49	3.37	2.46	3.19	8.81
GW780056X	41.962	4.71	-7.84	6.24	-3.13	3.88	5.99	6.1	1.47	1.79	2.63	-3.74	0.47	0.83	-3.08	3.93	-1.32	2.63	-0.3	1.35	4.93	3.53	2.02	2.7	-1.69	10.28	4.42	-3.31	6.79	-1.76	1.62	-0.97	8.25	24.8	1.59	-3.68	4.48	2.57	34.45	21.87	3.11	2.45	1.64	6.42	2.7	4.49	2.83	4.89	7.6
GW780159X	16.129	2.71	-3.11	0.64	-2.58	4.91	3.08	3.63	3.3	5.57	2.53	0.83	4.04	5.56	1.66	5.86	-1.79	3.21	3.51	2.31	3.98	7.27	5.14	4.53	4.49	4.18	4.06	0.6	11	4.59	2.58	5.95	6.05	10.36	-2.15	4.31	6.27	5.48	6.74	6.92	3.52	1.7	-0.28	2.01	2.32	2.86	2.95	4.75	6.65
GW781673X	-16.6579	-0.37	-1.15	1.52	-0.04	3.91	0.01	1.08	3.17	3.92	-1.56	0.65	2.07	3.07	0	0.74	0.35	0.01	1.31	2.31	5.97	3.2	1.68	3.59	-1.29	0.82	-0.37	1.88	5.02	2.21	0.83	2.09	7.93	-4.51	2.92	-11.54	0.55	-0.45	0.86	0.04	2.48	2.17	1.86	3.18	1.42	0.46	0.37	-1.7	2.02
GW782612X	81.4003	-10.7	4.66	6.75	0.54	3.13	-2.33	70.15	69.13	-2.2	21.55	3.23	15.84	17.39	-0.33	68.62	8.24	61.63	9.56	36.71	63.98	58.54	52.29	53.58	85.88	86.31	31.98	7.85	31.02	40.16	22.18	-3.41	30.42	9.7	-5.51	-2.28	4.75	-0.3	21.82	-2.6	-0.89	-0.86	19.94	1.07	0.29	0.06	1.25	1.43	-1.63
GW782912X	17.8769	0.07	-0.8	0.91	-1.22	4.2	2.48	3.73	3.15	-0.66	8.25	0.87	2.58	3.37	2.02	1.28	-2.12	1.45	2.1	1.6	4.64	3.48	2.55	0.84	0.98	1.78	1.57	0.5	4.02	2.96	1.02	3.94	6.98	4.2	-0.95	3.05	2.34	2.79	3.25	4.44	2.06	0.92	0.33	2.41	-0.6	1.02	2.08	5.75	3.95
GW784307A	100	4.89	-5.03	2.63	0.22	3.03	1.87	81.67	73.3	3.74	9.47	1.25	7.49	4.74	2.07	9.98	2.52	3.91	18.12	72.93	23.09	56.91	51.05	47.44	48.57	64.99	58.55	1.33	2.76	3.11	6.37	5.98	14.07	5.72	-2.88	-2.3	2.24	3.26	11.18	0.94	3.78	5.09	7.86	40.35	6.69	5.53	3.96	28.77	12.93
GW784684X	75.4351	6.88	-3.9	0.67	-0.74	6.27	4.05	4	4.53	5.63	6.37	-0.71	3.1	4.75	2.31	7.91	-1.22	3.11	3.59	7.19	4.38	7.55	5.46	10.86	2.04	-28.25	15.67	1.48	10.42	5.84	3.67	7.71	6.55	10.55	-1.76	6.43	4.17	4.3	6.46	7.21	3.7	2.44	0.39	4.74	-0.7	3.64	4.29	3.55	5.95
GW784752X	73.1337	5.43	-2.74	2.01	-0.96	4.97	3.38	69.32	47.75	5.5	12.17	-0.08	4.8	6.13	1.63	6.09	1.22	2.72	13.35	41.15	15.71	48.99	43.2	28.99	26.52	49.11	26.69	3.25	11.11	5.89	3.92	4.72	8.96	11.47	-2.07	2.84	4.93	3.94	10.25	6.46	4.62	1.64	2.12	11.08	3.46	7.74	8.44	12.45	18.86
GW785404X	33.8677	5.5	-3.66	1.07	-1.62	3.01	2.98	3.48	3.97	5.53	5.08	0.19	1.94	6.29	2.15	4.83	-2.63	2.61	3.96	2.91	4.97	7.21	3.75	4.5	2.04	4.3	4.26	0.18	11.31	4.17	1.64	6.48	7.78	19.36	3.17	3.33	3.51	5.2	5.7	5.06	4.55	4.24	0.92	2.27	2.92	4.03	3.74	0.5	8.56
GW785804X	22.5012	2.95	-2.9	2.05	-0.98	2.2	3.07	9.42	6.71	5.94	-2.65	0.27	3.19	4.57	2.58	7.59	0.67	2.59	4.2	9.43	5.89	9.43	7.37	6.43	2.8	-1.89	6.52	0.69	9.7	5.86	1.8	5.51	9.15	10.01	-1.32	1.91	3.99	3.27	4.44	6.61	4.9	2.47	0.01	3.45	4.1	4.19	3.72	-8.7	4.07
GW786460X	0.385254	-0.09	-0.15	-0.23	0.65	0.04	0.45	5.29	3.75	-1.25	3	-0.91	1.27	0.76	0.38	0.3	0.03	1.55	1.31	0.45	0.57	0.89	0.34	2.06	0.64	2.63	1.95	-2.12	3.45	0.6	-0.2	2.71	1.55	-4.16	1.27	3.21	0.62	2.05	1.26	-0.03	1.27	-0.57	0.57	0.64	-1	-0.22	0.22	3.7	2.89
GW794607X	76.7503	6.59	-0.85	0.82	-1.09	-0.72	2.38	24.33	11.62	2.59	1.67	1.43	2.17	2.52	6.02	8.53	4.26	0.57	14.15	23.13	7.22	18.01	15.45	18.89	8.6	19.49	43.12	3.57	4.65	3.09	1.55	-1.29	-1.54	2.47	3.8	2.44	1.2	0.42	6.09	1.6	0.75	0.19	1.93	8.51	-0.62	5.18	4.23	11.73	12.55
GW795486X	39.1062	-0.74	-8.39	0.74	0.06	1.71	1.31	3.94	6.22	3.53	4.42	2.44	1.73	3.65	1.65	1.52	-0.11	1.36	2.66	6.28	6.07	4.96	3.86	1.01	0.55	-4.73	1.45	7.28	8.44	6.5	9.24	6.66	22.03	8.32	-5.69	2.13	2.1	2.49	1.98	-4.81	1.24	5.56	67.74	77.61	37.08	42.34	38.99	-3.85	-0.72
GW799251X	53.6729	2.03	-3.29	1.73	0.41	2.1	3.46	4.16	3.79	10.2	1.74	0.96	3.85	5.34	1.89	4.52	0.29	2.59	3.54	1.54	5.32	3.62	3.64	0.12	-0.31	0.36	-0.62	0.65	6.14	1.8	1.01	5.26	9.67	8.24	-6.1	1.97	3.49	3.59	7.35	3.13	3.97	8.14	1.14	4.37	4.45	3.48	2.67	-0.99	4.74
GW801372X	45.5348	4.49	4.29	1.89	7.71	11.05	10.66	9.67	10.46	2.91	7.04	1.94	5.79	9.2	0.74	0.23	0.34	1.76	2	2.75	5.71	3.81	2.46	6.85	7.87	17.11	9.16	2.66	9.67	3.17	2.69	3.58	4.13	38.94	-0.4	4.5	4.41	5.68	57.05	12.29	13.84	3.56	1.4	6.23	0.98	5.6	9.63	4	4.01
GW804482X	1.88027	-1.14	-1.93	-1.09	-1.45	-2.66	0.11	-2.41	-0.24	-1.48	-0.68	0.36	-1.73	-0.82	-2.19	-0.05	-2.46	0	0.3	0.12	-1.32	-0.93	-1.21	1.93	0	-0.77	0.89	1.52	-0.79	2.67	-2.06	0.5	-2.9	-3.42	-0.33	-1.78	0.36	-0.33	1.62	-3.2	-3.85	-0.6	-1.78	-1.3	-2.49	-0.03	-2.79	-1.15	4.83
GW805758X	11.8235	2.68	-0.82	2.04	0.01	5.74	5.26	3.33	4.44	4.27	-10.35	-1.04	1.69	2.28	0.75	3.47	1.68	0.49	1.48	1.2	4	4.07	2.28	3.66	1.04	1.55	3.25	-0.98	8.08	1.96	4.64	6.52	7.64	11.98	-6.64	1.01	2.91	4.56	19.18	10.2	11.81	2.81	1.04	3.14	3.65	2.01	3.36	1.98	4.89
GW806290X	28.0431	8.27	-1.73	2.1	1.94	10.7	10.48	7.67	7.27	4.46	1.58	1.69	4.21	6.85	1.86	6.27	-0.57	1.69	3.13	3.28	6.09	7.12	4.02	4.29	1.57	-0.83	6.25	2.91	11.99	7.54	3.69	3.36	12.05	32.59	-8.51	0.79	6.2	3.96	79.92	12.73	15.02	5.36	2.85	5.35	5.45	5.33	5.54	4.39	3.78
GW806742X	48.3753	2.28	-1.91	0.3	-2.38	12.57	4.7	14.28	20.18	3.6	5.28	0.33	-0.18	0.44	10.61	16.1	0.09	5.62	29.37	33.69	25.19	39.92	37.1	13.84	8.93	41.93	15.46	3.48	9.59	5.58	1.79	3.87	10.89	5.52	-1.49	-0.16	2.69	1.46	15.25	1.9	-1.04	0.67	53.24	8.36	29.96	34.69	30.11	54.27	34.41
GW806776X	-13.3689	0.26	-2.99	1.73	-0.66	0.26	1.39	3.84	3.93	1.29	-3.65	1.12	2.43	2.57	1.15	0.45	-2.13	1.88	1.41	1.74	2.5	0.78	0.33	-0.78	1.58	2.23	-0.02	2.47	4.89	2.75	1.37	3.55	6.78	1.01	-0.53	1.15	1.6	1.84	3.69	1.73	2.46	1.19	4.92	6.72	4.07	0.56	2.02	4.01	5.94
GW807930X	-3.50179	0.65	0.84	-0.2	-0.21	2.72	0.32	-0.31	-0.67	-0.86	2.32	-1.42	2.29	0.58	0.36	0.12	0.33	1.61	-0.03	0.34	2.8	-0.07	-0.59	-0.22	1.08	0.53	0.55	-3.31	-2.22	-2.09	0.57	2.82	0.63	3.96	-2.37	-1.79	1.56	-0.48	3.92	2.9	0.82	-0.93	1.32	-0.6	1.25	0.64	0.24	5.44	4.9
GW807982X	10.9999	-2.13	-2.65	1.22	0.66	2.36	0.16	5.8	6.07	-0.12	-3.75	-0.58	0.98	2.25	0.24	1.51	2.39	-0.17	0.5	1.12	3.74	2.55	0.62	1.32	3.33	-3.54	2.04	-2.58	2.94	-0.82	2.17	2.9	3.54	4.61	-3.45	0.43	0.61	-0.08	4.18	-0.85	8.6	-0.39	-0.19	0.02	0.62	-1.33	-1.23	8	4.49
GW809885X	15.9568	0.91	0.67	-0.64	-1.14	1.02	0.8	3.36	-0.17	-0.83	1.51	0.11	3.18	1.82	0.43	-1.24	0.84	0.1	-0.21	0.65	1.01	1.67	2.02	1.55	1.21	2.45	1.18	-1.68	3.69	-0.57	0.44	1.98	2.52	1.44	1.37	0.82	1.52	0.43	2.71	2.42	-0.28	-2	0.8	0.43	0.99	-1.2	-2.28	-3.77	-1.53
GW809897X	65.5561	8.34	-2.98	2.35	0.53	51.85	11.08	16.89	25.05	10.55	47.13	18.76	9.28	10.12	54.08	10.83	2.98	3.86	37.2	45.49	22.47	29.68	27.05	24.31	2.74	40.67	17.64	3.5	10.57	7.33	2.86	2.02	4.12	55.07	2.77	4.97	0.54	1.74	14.82	1.49	5.47	2.73	11.08	72.84	49.69	30.12	31.73	68.76	80.76
GW810372X	-21.442	4.66	-3.37	1.65	-0.93	4.88	3.41	4.8	4.05	8.18	0.75	1.66	2.09	6.32	1.46	7.26	-1.28	1.94	3.16	1.54	5.89	7.95	3.18	5.29	2.72	5.55	2.47	1.21	11.32	6.89	0.79	3.51	5.72	14.36	-2.58	0.87	3.12	2.4	11.08	4.34	3.31	4.74	1.53	5.85	4.63	2.97	2.73	2.53	4.94
GW811168X	60.3895	1.39	-0.06	1.22	-4.07	1.13	0.5	61.98	45.44	5.8	10.06	-4.35	0.02	-0.19	-2.33	6.33	4.95	0.47	7.91	37.73	16.97	54.1	48.08	28.49	32.39	56.53	31.93	-3.2	7.26	-2.15	-0.79	-0.24	5.46	3.04	-2.46	-3.44	1.43	-3.22	7.29	2.59	-6.32	0.2	1.49	12.14	4.94	6.69	6.62	29.38	14.46
GW811761X	-12.1729	1.9	-0.74	0.91	-1.95	1.8	2.3	3.73	2.04	1.57	3.34	0.07	-0.13	-0.08	0.45	-0.32	-3.13	2.02	2.21	2.98	4.28	4.33	3.97	2.53	1.07	4.83	0.08	1.2	6.67	1.59	1.01	3.96	7.74	-2	-1.67	0.89	2.51	2.18	2.05	0.36	-0.5	0.63	4.46	2.25	0.72	0.03	0.07	4.92	3.01
GW813360X	35.4176	4.44	3.07	0.27	-2.48	4.18	-0.04	28.96	12.69	1.91	-0.75	-2.61	-1.8	-2.49	-2.76	0.43	2.47	-0.1	-0.3	3.69	0.9	7.17	6.07	6.79	-0.06	12.48	7.55	-0.82	3.18	-3.39	-2.1	-8.69	2.42	-4.12	1.9	-2.42	-1.69	-1.9	-1.03	-2.78	-11.38	1	-0.19	2.4	-1.67	0.22	0.58	0.89	0.87
GW814408X	88.4417	4.4	1.21	1.76	0.32	4.27	1.82	57.63	41.83	4.78	8.13	0.88	4.87	3.87	1.15	2.51	1.92	1.61	7.63	35.15	12.75	40.1	33.84	14.15	14.36	29.76	19.62	3.62	8.17	3.44	3.21	3.32	10.3	2.76	-4.09	1.26	3.15	0.85	4.61	1.17	0.05	3.25	3.82	13.45	6.49	2.41	4.04	9.37	4.89
GW817394X	32.8343	2.37	-0.2	1.22	-4.29	2.76	1.31	12.01	3.52	1.19	16.8	-5.62	-0.86	-1.33	-3.25	-0.23	-0.72	1.84	-0.8	7.82	5.13	13.87	10.23	7.31	4.02	0.4	6.17	-6.37	4.81	-1.03	-0.91	0.95	3.17	9.51	9.4	-0.37	0.92	-1.54	3.12	6.33	-6.82	0.81	1.22	3.52	3.27	2.75	2.97	7.02	7.49
GW817396X	29.5622	4.84	-4.95	1.38	-1.52	2.73	2.58	21.09	9.51	3.3	-0.31	1.48	4.3	5	1.34	4.36	-1.01	4.95	4.91	13.54	6.41	19.56	14.58	11.36	8.43	14.55	5.87	4.28	7.96	4.05	1.79	4.19	5.53	8.88	-4.34	2.73	4.1	2.82	3.85	-0.02	2.52	2.92	1.69	3.89	4.72	3.34	3.31	3.4	2.87
GW817396X	28.8733	4.84	-4.95	1.38	-1.52	2.73	2.58	21.09	9.51	3.3	-0.31	1.48	4.3	5	1.34	4.36	-1.01	4.95	4.91	13.54	6.41	19.56	14.58	11.36	8.43	14.55	5.87	4.28	7.96	4.05	1.79	4.19	5.53	8.88	-4.34	2.73	4.1	2.82	3.85	-0.02	2.52	2.92	1.69	3.89	4.72	3.34	3.31	3.4	2.87
GW819077X	14.2346	-0.86	-2.57	-0.15	-1.84	-2.66	1.27	-0.03	3.3	4.19	1.76	0.03	-1.01	-0.76	-0.41	-1.81	-0.79	1.24	0.07	1.68	1.72	0.75	0.52	2.98	0.72	5.04	2.51	2	5.08	2.67	-0.91	5.37	4.58	-1	-0.05	0.98	0.59	1.89	0.97	-2.61	-1.86	0.93	0.05	1.03	-0.16	0.37	-0.78	3.97	-0.38
GW820759X	21.6401	-3.33	0.52	-1.66	1.08	-2.95	-3.18	-0.56	-1.18	-11.2	-2.64	0.06	-2.22	-3.67	-2.18	-2.14	-1.77	-2.56	-1.8	-0.97	-3.84	-2.45	-2.22	-1.47	-0.87	-6.61	-1.92	-1.76	-10.57	-6.73	-2.42	-8.95	-15.52	-4.62	-1.71	-3.94	-2.04	-1.6	0.92	0.44	29.58	-3.94	-0.85	0.78	1.88	-1.91	-1.71	-3.31	-0.6
GW824645A	18.3679	3.56	-3.9	0.36	-1.55	5.3	2.34	3.39	3.38	4.6	-2.37	0.73	3.74	3.27	1.67	1.68	-0.24	1.05	2.05	1.18	3.23	5.86	3.31	6.05	1.7	3.21	2.67	0.44	8.18	4.22	0.66	3.94	5.43	7.64	-3.53	1.39	3.59	1.3	4.34	0.86	0.35	1.9	0.4	3.78	2.83	4.73	6.62	-6.54	9.61
GW827105X	41.6175	2.27	0.38	0.53	-3.85	0.8	3.15	5.5	2.28	2.1	2.37	0.09	0.17	1.14	0.45	2.5	-1.6	1.12	2.61	3.91	4.3	4.45	3.78	10.16	1.38	6.2	26.27	0.1	5.95	4.37	0.66	3.95	2.91	6.13	-1.06	-0.73	2.17	3.3	2.58	0.4	-1.5	1.52	2.63	2.37	1.79	1.95	2.64	0.53	6.61
GW827106X	80.5392	1.48	-1.16	-0.19	-1.66	1.56	4.35	2.5	5.47	-0.27	0.12	0.65	-0.79	1.33	-1.45	11.98	0.02	0.87	5.51	34.83	13.42	13.85	9.96	47.86	5.65	7.57	79.28	-0.24	0.61	-1.04	-0.35	1.77	1.72	-3.39	1.19	-10.46	3.69	8.08	6.79	1.21	-3.1	0.02	17.73	-0.81	0.04	1.61	-1.55	-3.38	-1.3
GW827396X	-10.2206	3.71	-2.09	0.73	-1.36	4.09	2.66	3.82	2.7	4.89	6.68	0.77	2.4	6.05	0.92	9.68	-2.81	0.7	3.7	7.63	3.38	6.17	3.08	20.4	2.85	3.58	39.5	2.87	8.99	3.49	1.49	4.77	7.75	6.54	-2.45	2.54	4.19	2.49	6.57	4.32	2.75	3.12	4.41	3.13	1.54	2.76	2.73	1.18	1.87
GW828525X	45.0619	7.49	3.04	-0.67	6.03	7.67	-0.13	5.3	5.58	-0.13	2.61	0.26	6.36	3.97	5.77	-0.58	8.49	1.38	3.74	6.41	0.59	6.84	4.96	25.55	2.65	0.84	30.03	4.63	1.05	0.34	0.48	-5.93	3.69	2.83	3.37	5.79	1.18	-1.39	7.87	0.23	-3.01	-0.78	8.59	7.57	-1.21	1.21	1.88	11.81	5.94
GW829874X	2.92678	1.61	-3.27	3.55	-1.99	-0.09	3.43	6.38	2.78	2.79	2.16	-0.27	3.48	4.1	0.35	2.5	-1.15	2.06	1.56	2.18	4.96	5.08	3.29	1.37	2.39	7.02	2.39	-1.3	6.9	1.72	0.66	1.82	8.19	1	2.69	1.23	5	1.22	5.15	6.27	2.01	1.18	1.34	1.34	1.54	2.99	1.57	0.75	4.9
GW829877X	46.9563	5.68	-1.37	1.5	-0.38	8.13	5.32	13.04	64.21	2.91	5.21	-0.28	7.7	6.46	2.28	3.4	-2.37	2.86	3.17	7.28	7.32	9.2	5.91	3.81	5.39	14.19	4.03	2.45	7.44	3.28	3.6	2.7	6.77	4.06	0.52	3.63	4.23	12.44	14.25	21.37	5.92	2.51	0.39	6.89	9.62	3.97	3.96	2.1	-2.1
GW830263A	83.8114	2.49	-4.74	3.54	-1.34	16.24	7.35	9.79	21.93	-1.19	19.06	1.59	33.78	10.14	6.56	-1.96	0.11	1.47	2.76	5.01	3.98	2.45	1.67	5.31	0.29	10.66	2.29	0.47	5.53	0.72	2.21	2.73	8.44	29.22	-0.89	2.02	2.61	1.71	14.56	4.81	3.48	-0.19	65.96	5.5	7.78	5.61	9.24	18.65	45.63
GW830900A	9.65436	3.89	-2.14	1.46	-1.47	4.17	3.36	5.68	5.95	3.68	3.74	2.45	8.39	5.73	1.62	4.92	-2.02	0.22	2.78	3.05	6.05	5.57	2.36	1.07	1.66	4.55	0.55	2.63	6.86	3.79	2.45	5.05	10.55	18.39	-4.06	1.7	3.62	3.32	15.33	3.47	5.44	2.48	0.92	3.67	1.76	2.82	4.45	3.87	5.93
GW831090X	12.7939	4.66	-9.08	1.41	-1.44	2.71	3.6	5.23	5.93	4.63	-0.08	-0.39	2.77	5.22	2.78	4.78	-2.79	0.88	3.31	1.64	5.06	6.83	3.6	2.88	4.67	3.91	2.39	1.13	10.09	6.18	1.74	8.13	6.18	10.66	-3.9	4.04	2.99	3.58	6.66	3.33	5.98	6.28	2.49	4.32	4.76	5.48	5.55	5.75	5.16
GW831091X	12.3402	-7.43	0.21	-0.13	0.11	5.83	-3.61	0.38	0.56	-8.87	-5.24	-1.3	-1.15	-1.66	0.74	-4.55	-1.1	-1.68	-1.01	-0.68	0.38	2.66	0.57	0.78	0.43	-0.44	-3.77	-1.33	-6.46	-4.5	-0.68	-8.08	-3.09	-2.28	3.87	-10.17	-0.58	-2.35	0.96	-3.62	-1.39	-4.66	-0.38	5.85	5.68	6.06	10.51	-1.82	0.07
GW832467X	18.475	1.09	-0.28	0.16	-2.23	0.5	0.95	2.59	2.56	-2.99	-10.04	0.75	-1.11	-0.12	-1.23	0.39	-0.03	-1.35	3.28	1.9	1.01	2.2	1.57	4.97	1.42	1.69	6.79	2.03	1.21	1.81	-1.12	-0.21	-7.93	-0.75	-0.8	-2.2	0.85	2.45	1.22	-0.36	-4.21	1.35	-0.19	-0.62	-1.98	-1.22	3.63	-0.07	6.93
GW837331X	82.7607	3.02	-1.61	1.27	-0.52	3.27	2.74	2.35	3.85	4.48	-0.78	2.11	3.45	3.55	2.02	3.48	1.58	1.36	3.39	3.24	6.2	8.46	5.92	7.22	6.79	22.56	11.55	4.32	22.44	6.02	5.85	6.46	17.14	11.81	-1.19	1.78	4.18	2.22	6.64	5.92	2.62	1.64	0.31	3.85	2.69	4.54	4.76	-0.28	8.25
GW843682X	13.2424	1.72	-1.61	1.67	-6.46	3.4	2.56	2.17	2.15	3.11	4.67	-3.7	-5.47	-1.86	-3.84	3.25	-2.2	3.08	1.67	0.99	8.32	6.12	3.89	4.79	-0.99	8.15	1.77	-0.41	11.31	-0.35	0.05	1.32	14.91	2.32	-2.39	-2.01	2.36	0.14	5.76	-1.5	-15.43	4.32	7.36	10.97	2.57	6.06	5.07	4.5	4.37
GW846105X	-19.947	3.15	-7.84	1.03	-1.53	3.38	2.94	3.08	2.9	4.69	1.86	1.29	2.26	5.71	1.39	4.94	-1.58	3.22	3.58	3.23	4.77	5.54	3.41	2.87	3.52	2.1	3.34	1.6	7.7	2.39	1.83	4.65	2.68	11.02	-4.96	4.74	3.65	5.36	6.87	5.28	10.5	2.69	-0.02	-0.25	1.04	2.03	1.56	1.63	5.94
GW852849X	42.4786	0.17	2.29	0.18	0.35	2.47	-0.24	3.59	1.8	0.5	1.94	-0.87	2.99	1.67	0.4	0.65	2.74	2.63	1	2.94	4.09	3.15	2.45	3.61	2.79	20.5	3.58	-2.86	0.5	-1.62	0.55	2.15	2	-1.12	-2.2	-2.94	1.19	1.53	9.59	4.5	2.22	-1.76	0.71	4.75	0.53	2.11	3.13	0.23	-0.6
GW853606X	-4.19289	3.49	-4.87	1.84	-1.41	2.63	1.79	2.31	1.79	4.79	1.05	-0.59	1.39	2.5	1.03	3.76	-1.61	2.51	2.51	-0.17	5.59	5.8	2.92	3.5	2.36	1.66	2.93	-2.06	10.12	2.19	-1.54	7.23	5.67	9.64	-5.63	2.64	3.16	1.39	3.4	4.46	3.3	1.61	1.6	4.43	4.01	4.43	4.04	4.35	3.13
GW853609X	28.8733	5.27	0.53	0.93	-1.17	2.82	2.76	3.16	2.86	-3.78	-0.71	0.15	1.4	1.68	-0.64	2.49	0.27	0.62	1.67	1.84	2.82	3.08	2.14	2.13	2.13	3.37	2.56	2.18	4.57	3.31	0.19	1.68	-4.03	3.52	0.79	-0.71	1.94	1.22	4.23	0.33	-2.64	1.13	1.02	1.36	-0.62	3	1.41	0.35	-0.38
GW856804X	44.0397	2.73	-1.25	0.29	-2.63	5.25	4	60.48	35.44	23.14	14.48	3.15	82.04	25.78	0.53	7.08	-1.03	2.22	5.6	12.93	28.19	14	10.47	10.89	7.81	19.6	11.51	40.96	54.92	27.42	49.27	9.18	67.84	2.23	0.28	1.28	10.66	4.32	-0.54	-0.93	0.87	2.94	2.61	2.5	1.33	2.61	1.75	1.48	4.62
GW869810X	98.4583	5.13	-6.96	0.79	-0.56	5.92	3.88	1.93	0.82	7.67	-1.21	0.42	1.89	5.08	0.99	5.25	-2.71	3.74	3.99	1.76	3.37	5.44	2.24	4.25	3.75	-0.25	0.43	1.93	10.42	5.97	0.52	5.55	7.71	12.3	-7	3.21	4.09	7.04	6.55	7.72	6.13	3.84	1	1.77	1.47	3.03	2.99	1.25	4.9
SB-210313	11.8969	1.72	1.6	-0.43	0.1	0.26	-0.1	1.14	1.71	-2.06	1.9	-0.91	1.42	-0.04	0.83	-4.64	-3.46	0.05	-0.04	0.17	-1.42	-0.59	-1	-2.23	-0.55	3.31	-0.25	0.95	1.1	1.04	0.93	2.51	-4.85	0.29	2.97	3.48	0.08	1.45	2.12	-0.34	2.24	-0.04	0.11	-0.13	-2.6	-0.51	-0.42	-2.7	3.89
SB-216385	14.4068	2.73	-3.95	1.23	-0.85	2.69	3.13	2.4	2.67	2.1	3.6	-0.92	3	3.86	1.35	4.81	-1.41	1.5	2.93	2.05	5.16	5.23	2.71	2.89	0.86	-0.33	2.87	-0.08	7.96	0.74	2.19	5.73	4.96	9.24	-6.28	-2.08	2.33	2.67	5.06	0.02	9.8	2.13	-0.61	0.89	-0.29	1.18	0.23	-1.76	3.68
SB-220025-A	28.1926	-2.79	-0.21	0.8	0.86	2.2	-0.12	0.45	-0.73	4.09	-5.53	-0.93	1.02	0.94	0.6	1.44	0.6	0.26	0.8	4.01	2.85	1.67	1.01	1.9	0.67	-5.2	0.36	-2.31	0.75	-0.55	2.99	1.29	5.6	0.77	1.19	0.85	0.7	0.4	4.79	3.33	-0.62	0.92	1.35	1.87	4.53	0.85	1.09	7.21	2.87
SB-220025-R#3	7.56133	-5.03	0.9	-1.85	0.47	-1.84	-3.81	-2.44	-2.01	-4.42	1.14	-0.49	-1.02	-2.4	-0.56	-3.88	-1	0.53	-1.45	1.27	-2.39	-0.63	-1.82	-0.15	-0.69	-4.6	-1.29	-1.11	-7.34	-5.79	-1.79	-8.29	-3.07	-6.28	0.33	1.4	-2.04	-2.83	1.07	-1.93	-2.26	-5.25	-1.68	-3.15	-1.68	-1.2	-2.82	-10.17	-2.37
SB-220455	5.91682	1.99	-2.21	0.06	-0.36	1.42	2.63	2.31	2.89	7.73	3.52	0.47	2.63	3.52	1.04	3.49	1.38	0.15	1.67	2.45	3.15	1.99	1.43	4.22	0.4	1.96	2.09	0.47	5.99	1.8	1.15	4.01	5.98	-2.24	2.67	1.2	2.54	1.26	2.9	2.01	0.43	0.89	0.93	0.53	0.03	0.4	3.47	5.16	2.36
SB-221466	7.86034	-2.83	1	0.57	-0.01	3.41	-0.11	-0.56	-1.89	-0.2	-2.57	-1.42	0.09	1.41	0.29	-2.17	0.52	0.92	0.51	-0.02	2.18	0.33	-0.62	0.26	1.49	-1.43	0.2	-2.86	0.35	-0.75	0.27	3.09	0.78	4.26	-1.03	0.52	1.09	-0.41	5.01	4.97	1.3	-0.08	1.3	0.69	6.46	1.16	0.21	2.97	-5.05
SB-223133	40.5842	-6.08	-2.03	-0.54	1.29	5.39	-2.78	1.2	0.37	-1.06	-2.32	-0.78	1.58	-0.76	-0.36	1.95	-0.15	-0.89	0.25	3.6	1.96	3.13	1.4	1.87	1.57	0.34	5.1	0.36	-4.75	-4.93	2.5	1.08	7.37	-2.8	-1.99	-8.32	-1.37	-2.24	28.59	0.89	-1.46	-0.97	-0.26	0.79	0.87	1.41	2	3.96	0.14
SB-226879	7.00139	4.93	-3.21	0.46	-2.19	7.03	2.72	3.67	3.07	7.33	-6.22	0.96	2.5	6.05	1.66	3.29	-0.64	0.17	3.74	2	3.07	5.64	3.08	5.33	2.96	2.31	2.55	2.31	7.76	5.3	1.85	4.67	8.26	6.77	-2.08	2.9	4.62	3.71	6.65	2.63	3.65	3.34	2.1	3.32	2.11	2.35	4.76	-0.99	0.32
SB-236687	65.7283	1.51	1.84	0.27	-0.54	1.86	2.34	1.69	3.42	5.97	6.66	-0.86	3.25	3.59	0.83	2.56	1.77	0.85	2.74	4.17	4.85	4.88	2.82	11.52	0.05	9.92	8.83	0.44	7.5	1.78	3.77	4.66	12.93	4.25	1.08	1.81	2.75	1.58	1.54	1.5	1.01	0.31	-0.08	1.28	-0.03	0.31	1.52	2.65	-0.26
SB-239272	40.0032	1.24	-1.8	-0.28	-6.39	1.63	1.02	-2.46	-2.93	1.9	0.89	-4.26	-5.33	-3.67	-3.91	2.9	-0.96	1.48	-3.23	-2.11	2.11	2.38	0.89	1.86	-2.88	1.52	1.72	-5.61	4.92	-1.44	-4.2	-0.53	5.55	4.92	2.45	-4.16	0.54	-2.73	2.25	2.42	-12.97	0.57	1.18	1.71	1.92	1.68	1.74		5.19
SB-242717	28.3566	0.32	-3.11	2.11	-3.84	2.06	2.44	-0.98	-1.62	1.71	3.71	-4.19	4.26	4.04	-1.5	3.52	-2.23	2.03	-1.53	-0.24	5.89	3.83	1.4	0.72	-1.7	9.5	-0.25	-1.1	6.49	-2.65	1.62	-0.03	7	-0.55	-1.36	-4.64	5.08	-0.41	10.53	5.95	-7.87	2.47	2.89	1.5	2.73	2.64	3.07	8.43	7.6
SB-242718	12.3402	3.88	-1.79	2.78	-0.36	7.08	4.82	4.17	2.35	3.03	5.3	-0.49	8.98	8.39	3.1	3.36	-3.65	2.8	3.48	5.07	6.86	4.17	1.86	1.87	2.66	12.98	4.3	2.58	8.5	2.37	3.7	4.03	8.08	-0.03	-0.16	2.59	4.02	4.85	9.43	7.88	5.51	3.06	0.13	3.97	2.53	4.3	3.1	4.31	13.22
SB-242719	43.2922	4.16	1.68	1.64	-1.25	-1.66	3.41	5.79	2.69	-0.21	5.07	-0.17	6.85	6.67	2.08	2.72	-0.71	0.83	2.31	3.37	4.84	5.24	1.59	2.39	1.83	10.16	4.27	0.72	9.41	4.68	1.97	4.55	4.76	-1.83	0.89	-0.22	2.71	1.79	6.34	5.54	5.24	2.18	1.91	3.3	4.16	1.6	1.82	3.67	5.76
SB-242721	11.1494	3.07	-3.12	1.47	-3.92	3.43	4.54	3.72	1.9	0.79	3.25	-1.09	-0.35	2.34	-0.47	4.1	-3.21	2.75	2.21	3.86	5.66	5.36	3.37	3.69	-0.87	7.01	3.38	0.81	7.21	2.13	-0.34	5.17	11.04	6.64	-0.77	-0.57	4.74	3.58	5	3.29	-0.43	3.14	6.23	1.86	2.46	2.91	2.17	5.63	3.69
SB-245392	60.5617	1.18	-1.07	2.34	1.04	1.51	3.48	3.87	2.96	0.47	3.11	-2.01	8.91	7.61	3.37	1.09	-1.67	2.37	3.8	4.01	5.33	3.46	1.56	-0.13	2.65	10.86	0.21	1.86	6.9	2.44	2.74	4.75	7.52	3.19	0.87	0.95	3.78	4.84	12.05	7.04	5.31	1.91	2.83	2.43	3.4	2.54	2.44	0.16	9.38
SB-250715	15.6344	3.3	-2.53	0.42	-2.3	6.11	4.19	5.17	5.06	3.85	5.5	-0.46	0.33	2.04	1.6	4.19	-2.94	3.01	4.26	3.98	6.2	5.3	3.33	3.23	1.06	7.77	3.41	3.08	11.29	3.63	1.53	5.97	10.62	7	-0.62	0.26	3.89	4.91	4.93	2.85	0.4	3.09	6.32	5.07	1.21	5.44	4.02	3.59	2.27
SB-251527	-14.8639	3.67	-4.38	0.87	-1.33	3.88	4	4.06	2.57	3.89	3.59	-0.07	1.24	1.83	1.35	2.68	-2.6	3.08	3.3	3.56	4.31	6.36	3.05	3.48	0.99	8	1.67	0.33	7.94	4.31	0.68	4	9.03	3.75	-0.24	-1.27	5.36	3.92	4.8	4.99	-0.76	2.3	0.64	3.29	0.19	4.41	3.33	8.47	19.65
SB-253226	33.7241	7.56	-3.63	1.58	-4.57	3.02	5.02	6.03	5.73	5.43	5.27	-0.1	-0.4	1.75	0.41	5.49	-0.82	4.64	2.9	4.54	7.73	5.95	4.14	4.09	3.54	9.16	3.59	1.29	8.26	5.83	0.96	2.85	11.89	7.35	-0.53	2.51	4.75	4.02	5.11	4.7	3.26	3.45	2.39	1.84	2.69	2.5	1.67	0.55	6.83
SB-253228	41.2731	3.04	-3.58	1.1	-5.49	1.43	2.73	-1.26	-1.34	2.54	3.36	-4.19	-5.36	-2.35	-3.95	2.61	-3.17	2.06	-1.88	-1.59	5.11	3.84	2.34	2.76	-4.18	5.82	2.3	-2.47	6.95	-1.56	-4.11	-0.46	6.59	4.15	-1.2	-5.04	2.84	-1	5.19	-2.06	-11.92	3.04	1.67	2.92	2.3	3.23	2.87	4.15	7.87
SB-254169	14.1394	2.94	-0.68	1.37	-3.03	2.29	4.3	3.57	3.57	-0.29	4.47	-0.44	-1.79	1.39	-0.93	4.09	-2.54	2.69	1.82	2.2	5.46	5.75	3.63	1.66	-0.5	6.81	1.1	1.96	7.19	2.49	-0.15	4.01	6.94	0.08	-1.52	0.61	5.06	3.34	2.28	1.11	-0.62	2.47	2.29	1.21	1.21	3	2.45	1.51	5.26
SB-264865	20.269	2.63	-1.14	0.56	-1.1	6.39	1.68	2.7	2.21	0.51	7.68	1.29	3.01	4.14	1.33	2.9	-1.62	1.11	1.46	1.45	2.65	2.61	1.91	0.84	2.4	1.88	1.2	-0.02	5.89	2.08	0.65	3.13	6.12	5.56	-2.13	2.88	3.35	4.05	6.52	5.96	3.37	0.84	0.48	2.87	-0.18	0.02	0.22	-4.83	2.67
SB-264866	38.5176	-4.59	-0.18	-1	-0.4	1.8	-1.56	-1.75	-1	-0.65	-1.3	-0.99	-2.51	-4.39	-0.54	0.32	-2.26	-0.1	-2.5	-0.74	-2.31	0.19	-0.13	-0.91	0.6	-1.91	-0.77	-3.79	-8.27	-7.44	-1.79	-5.75	-3.48	-4.8	0.1	-2.46	1.49	-3.29	2.96	2.72	0.52	-3.71	0.1	-0.09	0	-1.77	-0.36	-4.13	4.01
SB-278538	23.259	3.07	-0.01	2	-3.07	-1.13	3.94	2.32	1.72	2.73	3.34	-0.77	-0.65	1.98	-0.32	4.36	-1.17	2.96	1.04	1.62	7.2	4.8	2.74	2.61	0.6	4.96	3.05	-1.82	7.05	2.7	3.87	3.21	8.19	6.1	1.52	-3.59	4.61	2	2.92	1.4	-1.9	2.47	6.73	2.51	4.18	3.43	2.36	12.33	2.88
SB-278539	36.7954	1.44	-0.81	-1.11	0.38	3.95	-0.01	0.14	3.95	0.72	0.19	0.07	1.72	-1.47	0.41	2.34	0.88	0.37	0.54	0.42	1.04	0.7	0.36	2.09	1.88	1.09	-0.03	-3.79	-0.62	-2.51	-0.37	1	5.34	3.12	1.97	-0.15	0.61	1.35	2.81	-11.58	-0.68	-1.44	-0.11	2.45	1.77	3.05	0.66	0.89	11.53
SB-285234-W	-10.3789	1.98	-2.36	3.17	0.39	-2.55	3.23	4.66	3.39	0.4	3.58	-1.81	7.4	8.41	2.79	1.43	-1.8	2.11	1.4	5.34	7.45	3.91	-0.74	0.55	2.92	9.4	0.62	2.07	7.09	1.21	3.71	2.77	8.65	-0.54	-0.23	1.32	6.24	4.3	8.51	7.59	19.58	1.17	1.01	1.88	2.34	3.29	1.7	8.05	2.19
SB-333612	-1.10976	1.13	-4.08	1.54	-1.28	2.88	4.08	4.41	4.83	3.38	-0.48	0.29	5.42	6.1	1.5	4.84	-2.77	2.55	2.66	1.6	8.78	6.82	5.14	2.39	4.56	5.94	0.13	1.33	8.28	3.76	3.92	7.43	5.72	8.33	-4.42	3.14	2.8	3.63	10.88	6.09	2.02	2.18	3.2	2.09	4.36	3.69	2.99	-2.48	-1.68
SB-347804	-2.90378	1.63	-3.45	-0.41	0.53	0.75	0.56	1.79	3.54	1.81	1.31	-1.3	1.7	1.75	0.64	-0.11	-1.11	0.6	0.68	0.7	1.68	0.87	0.6	2.11	-0.49	4.79	0.59	-2.58	4.24	1.47	-0.69	2.46	2.69	1	-2.1	1.26	1.24	-0.03	0.38	3.54	0.23	-2.15	0.36	1.9	0.08	0.21	0.15	1.04	1
SB-358518	20.9512	0.71	-1.44	0.39	-2.64	1.72	0.77	2.47	2.92	0.51	1.71	1.4	-2	0.43	-1.3	1.7	1.05	0.72	3.37	1.1	2.54	2.51	1.46	2.75	0.08	1.09	0.98	1.65	0.6	2.74	-0.74	1.61	-10.44	0.55	1.08	-2.36	1.42	3.25	1.82	3.24	-4.01	-0.61	0.6	0.61	-0.82	1.25	1.51	-0.68	6.61
SB-360741	3.22579	-3.25	0.04	-0.25	0.01	1.93	-3.1	-0.85	-0.74	-3.37	-4.08	-0.05	-0.87	-1.66	-0.06	0.06	0.85	-0.84	-0.2	-0.44	0.67	0.02	-2.02	0.15	2.16	0.48	-3.3	-2	-6.1	-3.17	-0.68	-6.22	-0.68	-2.28	-1	-3.81	-1.15	-2.28	1.45	2.24	0.06	-0.43	0.03	-1.83	0.44	1.23	-1.8	-4.02	-1.14
SB-361058	8.90685	3.92	-3.26	2.9	-0.7	5.39	3.03	5.83	6.76	7.99	-1.14	1.91	3.28	5.51	1.76	6	7.78	2.66	3.71	4.42	8.17	6.92	5.2	5.11	2.77	-1.55	4.87	2.52	10.64	7.52	3.74	3.73	11	11.65	-4.17	3.72	5.23	1.29	6.01	4.83	4.43	2.42	1.75	2.97	5.01	3.2	3.23	9.63	6.5
SB-361058	-20.844	3.92	-3.26	2.9	-0.7	5.39	3.03	5.83	6.76	7.99	-1.14	1.91	3.28	5.51	1.76	6	7.78	2.66	3.71	4.42	8.17	6.92	5.2	5.11	2.77	-1.55	4.87	2.52	10.64	7.52	3.74	3.73	11	11.65	-4.17	3.72	5.23	1.29	6.01	4.83	4.43	2.42	1.75	2.97	5.01	3.2	3.23	9.63	6.5
SB-376719	15.7846	4.32	-2.23	1.08	6.12	4.62	2.63	5.95	7.45	3.93	-0.78	1.08	2.66	3.74	1.05	1.85	0.69	1.2	2.73	3.08	5.27	5.41	3.14	4.72	2.9	5.48	4.77	1.18	8.15	3.37	2.58	5.54	5.38	1.5	2.4	0.26	3.08	2.63	3.34	3.01	3.72	3.89	3.1	1.54	5.65	1.68	2.18	-1.52	3.31
SB-390523	31.2844	3.67	-4.14	0.42	-1.06	2.57	2.25	3.48	3.61	7.73	-1.65	0.41	3.36	3.62	0.77	3.24	-9.89	1.41	2.25	2.12	1.89	4.92	3.29	1.95	-0.84	0.44	-0.8	3.32	8.3	1.8	1.31	3.21	6.07	10.14	-1.87	2.32	2.95	2.14	1.97	0.79	1.91	2.16	5.07	1.37	3.35	2.11	2.93	0.51	1.4
SB-390527	10.4458	3.43	-5.26	2.97	0.39	4.57	1.81	4.23	4.43	1.31	2.35	0.01	3.39	3.78	1.12	3.64	-0.89	0.88	1.66	2.08	3.62	5.68	1.34	1.27	1.1	3.41	1.06	2.61	5.56	2.51	1.29	4.32	5.61	5.7	0.85	1.65	0.86	2.43	3.13	0.88	3.77	7.16	-0.34	3.23	4.19	1.19	0.46	1.7	1.79
SB-400868-A	43.6842	-2.35	-1.06	1.27	-0.19	2.91	0.9	0.85	0.69	1.01	-1.29	-0.42	1.77	1.69	0.42	0.9	-0.53	0.91	0.54	0.66	2.86	1.78	0.94	-0.63	1.85	-7.85	1.3	-2.56	4.05	-0.11	0.53	4.03	1.03	5.1	-1.33	4.17	0.09	0.99	4.52	4.57	9.41	0.08	0.99	0.55	1.9	-0.27	-0.01	0.69	2.27
SB-409513	2.62778	4.75	-0.74	0.64	-0.9	3.46	2.13	3.49	3.74	1.29	8.42	-0.87	2.81	3.38	1.1	3.64	0.43	-0.46	2.33	1.82	3.57	3.89	2.44	5.15	0.43	8.46	4.03	0.74	8.74	5.42	0.79	10.61	5.83	7.05	1.85	4.89	2.51	1.24	2	4.57	2.14	1.75	3.06	2.04	0.94	0.88	1.02	5.57	1.38
SB-409514	10.7902	2.54	3.26	0.65	3.49	3.79	0.55	2.51	2.29	0.82	4.05	-0.33	2.35	1.84	0.25	-2.09	-0.46	-0.47	0.13	1.6	1.14	1.27	0.38	-2.2	2.3	3.33	2.84	0.74	1.17	0.53	1.15	2.73	-3.19	1	1.76	1.5	0	0.73	1.16	4.11	-1.68	1.1	-1.25	0.25	-3.23	-0.13	-0.33	-9.4	0.77
SB-431533	16.2324	3.55	-1.9	2.17	-1.9	2.2	3.6	8.07	5.94	3.92	-2.19	3.02	6.42	7.61	1.59	4.49	0.43	2.25	3.13	4.57	9.2	6.03	3.09	3.43	2.25	-0.99	1.58	2.78	9.84	6.06	4.58	5.72	12.19	11.97	-7.53	1.4	3.45	3.63	6.84	3.33	1.56	4.43	2.68	3.11	3.27	3.16	4.37	-1.95	11.67
SB-431542-A	10.4458	3.36	-4.13	1.02	-1.26	1.79	1.52	1.82	1.95	5.75	6	-0.29	2.18	3.16	1.2	1.72	2.17	0.98	1.51	2.19	3.56	2.23	1.62	3.69	1.15	3.87	2.51	-0.18	7.63	3.83	3.74	4.63	6.11	1.97	0.63	0.96	3.03	1.12	2.07	3.26	1.18	3.02	2.6	2.51	1.52	1.54	0.44	-0.12	-4.12
SB-437013	14.5879	1.65	-2.53	0.86	-0.93	1.4	2.73	2.44	2.63	1.52	4.9	0.83	1.4	4.18	1.06	8.25	-0.98	2.23	1.88	2.55	4.09	2.95	1.98	1.14	3.05	4.77	2.16	1.69	-2.82	3.89	2.71	5.38	3.58	3.6	-1.34	1.94	2.55	1.63	4.08	-0.81	1.13	1.09	1.35	1.76	2.78	0.67	0.11	4.56	4.07
SB-476429-A	56.7474	-0.11	1.75	0.65	1.4	0.8	0.2	6.87	9.17	-0.21	12.42	1.91	18.9	6.38	0.2	13.86	3.6	5.22	0.72	5.93	12.88	6.73	4.81	4.3	5.91	19.77	5.85	2.14	4.74	3.13	3.82	5.47	-0.39	3.97	-2.73	0.84	1	-0.45	2.98	0.74	-0.62	-0.06	0.6	0.08	-4.35	-0.05	-0.91	-0.28	5.53
SB-590885-AAD	5.91682	3.43	-2.09	1.76	-1.43	1.86	2.16	6.41	4.57	6.25	2.12	0.76	2.32	4.78	0.77	4.89	-1.81	2.18	2.07	2.08	3.04	6.26	2.81	2.2	0.02	0.25	3.06	1.49	6.96	2.42	1.85	3.83	5.22	5.76	-2.98	-1.98	2.54	2.17	3.61	5.62	4.59	6.12	1.41	2.95	2.02	1.83	1.52	-1.14	3.76
SB-610251-B	23.857	9.17	-1.97	1.43	0.73	3.43	2.34	8.48	13.17	6.74	7.29	2.03	3.28	5.02	1.78	12.96	3.43	2.98	2.99	4.47	13.67	9.9	6.99	5.71	3.67	18.67	4.12	1.93	11.66	7.79	6.41	9.06	8.8	7.31	-2.15	3.06	3.98	3.1	4.41	1.16	2.68	2.79	2.82	4.05	3.43	3.82	4.99	1.43	6.73
SB-614067-R	31.2844	-0.79	-1.08	-0.01	-1.58	-0.49	0.52	1.37	2.12	-4.87	1.43	-1.11	1.85	1.46	0.74	-0.84	0	2.38	0.32	0.93	0.2	0.17	-0.33	-1.48	2.09	2.03	-1.71	1.25	-1.9	0.3	-0.77	2.51	-5.22	1.86	2.82	1.57	1.01	2.45	1.07	1.61	-1.78	-1.51	-0.82	-1.09	-3.45	-0.05	-1.73	-6.87	0.32
SB-633825	28.0431	5.05	-5.17	1.62	-0.96	3.19	3.14	2.92	2.97	3.76	5.32	-2.49	3.55	4.38	1.82	29.02	1.11	3.55	3.03	1.82	5.89	6.65	3.79	3.77	1.95	3.38	3.64	0.22	9.07	4.84	4.32	7.13	4.7	12.83	0.01	-0.34	3.22	2.91	6.07	7.46	4.23	2.39	-1.21	3.24	3.75	2.95	2.38	0.23	2.55
SB-675259-M	20.568	1.49	1.8	-0.35	-0.15	-1.4	-0.26	3.47	0.77	-1.49	-0.2	0.26	0.3	0.17	0.11	-0.91	2.39	-0.62	0.58	1.03	0.81	0.94	1.05	2.57	1.64	0.98	1.69	-3.08	0.83	-1.3	2.37	0.63	0.05	1.2	1.35	-1.5	1.26	0.19	-0.02	3.48	0.22	-0.87	-0.82	-0.19	0.12	-0.74	-0.44	-2.07	3.88
SB-678557-A	-17.2559	4.13	-3.53	1.08	-1.09	3.91	3.95	2.03	0.96	4.02	4.52	-0.63	2.62	3.47	1.35	4.01	-0.14	2.63	3.19	1.6	3.42	5.18	2.24	5.18	0.66	9.17	3.36	1.84	8.03	4.03	2.18	6.23	4.92	13.34	-4.25	4.09	3.64	2.9	5.55	7.76	3.98	1.63	0.55	3.93	0.43	2.71	2.52	-1.52	1.78
SB-682330-A	43.3397	1.5	0.89	0.4	-0.61	-1.17	0.22	2.01	2.43	-2.53	-1.43	0.42	0.73	0.39	-1.36	1.76	3	-1.02	-0.19	2.65	-2.29	0.86	0.71	1.5	1.29	1.1	2.18	-1.99	-1.28	0.49	0.06	-0.49	-5.39	-7.75	0.85	-2.95	-0.5	-1.95	-1.28	3.17	-3.2	-1.33	0.26	-0.04	-1.52	-0.06	0.94	-0.03	12.93
SB-686709-A	21.6145	1.68	3.04	-0.5	0.12	-0.15	-0.22	0.49	1.05	2.49	-0.1	0	-0.15	-1.63	0.47	-0.63	1.44	0.31	0.62	-0.07	0.33	0.08	1.1	1.72	1.4	-1.14	2.36	-3.74	-1.7	-0.58	0.49	0.69	0.41	-2.3	0.98	-1.24	-0.09	0.15	-1.03	-0.08	-0.72	-1.17	1.13	1.86	1.95	0.46	2.09	0.53	4.13
SB-698596-AC	5.27919	3.38	0.26	0.88	-2.12	-0.6	2.37	4	3.37	-1.69	1.54	0.54	-0.72	0.83	-1.01	2.53	-0.09	0.59	3.37	2.01	3.51	3.32	2.16	2.47	-0.21	5.1	2.07	0.75	5.3	3.31	-0.34	2.04	-4.82	2.01	-0.02	-0.89	2.06	2.51	1.13	1.72	0.88	1.41	1.59	1.85	-1.1	0.47	0.17	-3.31	4.54
SB-725317	15.4402	15.48	-1.54	3.57	11.86	3.43	3.04	22.78	7.68	8.35	3.85	-0.08	4.99	6.51	2.89	3.18	2.23	14.69	4.29	6.75	12.2	9.57	6.94	7.15	5.98	-2.92	5.61	4.79	15.22	8.45	7.91	9.61	11.92	9.91	-6.1	5.14	62.82	23.89	5.89	7.55	5.22	1.99	2.17	4.48	4.06	5.55	5.79	2.95	4.98
SB-732881	47.3288	2.37	-2.31	1.01	-3.69	4.47	2.73	0.28	-0.95	-13.75	4.12	-3.39	-0.5	-1.21	-2.09	4.15	-2.12	1.77	-0.49	-0.45	3.06	4.2	2.55	4.74	0.13	6.76	4	-3.15	7.94	-0.96	-1.77	1.14	2.8	10.76	-0.18	-0.14	11.73	2.7	5.2	5.36	-4.96	2.54	-0.34	2.28	1.13	2.51	3.04	-1.02	3.13
SB-732941	-1.25926	2.85	-4.71	2.26	-1.69	6.13	2.97	13.53	6.15	2.97	4.11	1.13	8.18	7.27	1.56	2.71	-0.84	2.92	1.88	2.21	8.61	5.94	2.77	1.51	1.14	0.33	1.86	1.75	6.13	5.17	2.92	2.9	6.68	11.33	-3.33	4.16	3.88	3.37	6.26	3.96	10.48	2.53	1.43	-0.17	2.59	1.46	0.77	3.18	0.84
SB-734117	15.6124	-2.62	4.5	-0.95	-0.04	-1.75	-2.28	-0.08	1.35	-1.78	1.92	-0.64	-1.24	-0.6	-0.34	-5.22	1.53	0.25	-1.07	-0.24	-1	-2.05	-1.46	-0.56	2.06	1.24	1.72	-4.45	-4.61	-7.25	-3.41	-1.43	-7.08	-7.07	3.45	-2	-0.53	-2.37	5.33	-0.54	-3.43	-2.35	0.11	-1.73	-1.55	-1.42	-0.5	13.14	-2.89
SB-735465	-16.6579	3.49	-1	1.64	-0.26	2.98	2.89	8.06	3.87	3.87	1.69	-1.19	2.25	2.72	2.16	1.78	-0.64	2.44	1.38	1.37	7.73	5.22	3.27	3.33	2.47	-1.08	2.25	-2.28	5.23	1.66	2.32	8.17	6.32	9.57	-7.24	0.04	6.64	2.02	5.51	7.13	0.54	1.56	2.61	3.35	3.75	3.77	3.77	4.71	6.12
SB-735467	22.3289	1.55	-5.76	1.12	-0.91	5.3	1.98	5.81	3.46	3.39	0.57	-1.4	2.11	3.06	1.07	3.22	-1.28	1.74	1.55	1.9	5.36	6.61	3.7	1.35	2.62	0.9	1.98	-2.34	7.63	2.89	1.47	5.69	6.99	9.12	-3.9	1.71	2.47	1.12	4.52	3.21	4.19	1.75	2.28	2.93	4.77	2.53	2.91	3.73	1.03
SB-736290	-1.40877	4.75	-2.09	1.45	-1.06	3.92	2.6	4	2.62	3.1	9.58	0.86	4.05	4.08	1.03	4.32	0.1	0.98	0.51	2.46	6.35	4.05	2.97	2.79	1.61	-0.58	1.37	1.97	7.88	6.89	2.84	3.54	4.59	8.49	-1.4	3.27	2.56	1.93	2.77	5.09	1.93	2.16	0.53	2.14	1.03	1.23	2	5.57	3.78
SB-736302	13.2013	0.62	0.09	1.12	-4.12	1.26	0.98	-2.65	-2.1	3.48	-2.61	-4.68	-0.96	-0.83	-2.28	2.92	-0.81	1.01	-2.38	-3.03	2.65	1.56	0.71	3.54	-1.92	-1.17	1.1	-6.99	5.79	-1.91	-2.43	1.12	2.91	11.2	-3.36	-1.17	1.07	-1.89	4.44	4.69	-5.78	0.39	1.25	1.45	-0.15	3.09	1.89	3.72	2.47
SB-737198	-2.75428	6.31	-0.93	1.55	0.47	5.59	2.51	4.96	3.48	3.08	1.6	1.49	4.89	3.96	1.74	0.8	3.59	1.66	3.42	1.92	4.58	3.8	2.33	6.66	0.3	-13.19	2.27	2.57	11.65	2.43	2.78	1.72	9.96	5.11	1.77	2.73	1.89	2.69	5.15	0.75	7.26	1.03	4.52	3.26	-1.22	-0.99	1.31	10.04	4.49
SB-738482	26.3985	1.47	-5.6	1.06	-0.06	-0.63	1.35	8.32	6.43	6.64	4.98	1.8	3.28	4.93	1.9	0.27	-2.44	1.62	1.89	2.8	4.22	2.87	1.42	1.76	1.45	1.32	0.69	3	4.83	2.34	1.05	4.28	7.57	6.65	-0.58	0.78	1.17	2.73	1.18	1.23	0.89	3.82	0.39	3.88	3.82	0.8	2.06	5.07	-4.19
SB-738561	12.9434	1.34	0.97	0.33	-1.14	2.5	0.83	1.53	2.85	-1.68	3.88	-0.43	0.17	2.56	0.26	-0.74	-0.44	0.98	0.68	1.33	3.79	2.64	1.5	0.66	2.62	8.34	1.81	1.93	5.04	0.73	-0.26	2.91	-0.84	3.23	0.22	7.67	1.29	1.59	2.31	3.48	-0.2	-0.17	0.25	-0.65	0.03	-1.44	-2.79	0.89	8.81
SB-739245-AC	33.0066	-7.81	-2.72	-1.09	0.48	0.22	-3.39	2.56	-0.08		-3.73	-1.38	-1.07	-2	-0.21	-3.07	-1.72	-1.17	-1.4	-1.7	-0.44	0.07	-0.46	-0.94	-0.42	15.38	-2.01	-3.7	-7.32	-7.71	-1.44	-2.11	-2.13	-9.91	-1.06	-3.15	0.15	-2.08	-0.25	-0.61	-1.09	-2.33	-0.58	0.33	-0.5	-0.35	-0.62	0.5	-0.73
SB-739452	-22.1895	2.41	-1.26	1.5	-1.04	1.93	2.91	5.46	3.57	6.94	7.33	-0.13	2.71	4.92	3.8	6.01	-2.24	1.22	3.07	1.39	5.5	4.37	2.54	2.88	3.33	12.53	4.26	1.53	7.41	6.55	2.69	4.64	7.31	-1.24	0.12	1.19	1.93	1.26	3.63	3.98	2.77	2.25	0.37	2.24	3.1	-0.07	1.75	1.47	1.38
SB-741905	-13.3689	-10.99	0.42	-0.14	-0.5	1.7	-3.2	-0.29	-1.16	-7.29	-2.14	-0.13	-2.48	-1.67	-0.53	-2.66	-0.76	0.47	-0.75	-1.55	-0.53	1.09	1.19	-1.55	1.2	-4.15	-2.48	-4.33	-5.25	-5.8	-1.93	-3.25	-1.84	-7.23	-1.3	-1.92	0.03	-1.84	3.46	3.15	-0.13	-2.37	-0.11	0.75	0.7	0.07	0.11	6.3	-4.06
SB-742864	-6.04332	0.09	0.85	0.43	-0.13	-0.81	0.9	1.81	2.46	-2.14	4.15	0.45	-1.12	2.55	0.53	-1.65	1.35	0.86	0.09	1.99	3.53	1.17	0.4	-0.31	2.53	1.2	2.95	0.19	1.83	1.66	0.62	4.48	-4.01	2.77	-1.34	1.35	1.68	0.61	3.6	2.96	1.3	-0.36	0.9	0.75	-1.92	0.05	-0.22	-6.3	5.25
SB-742865	7.11283	2.35	-0.89	1.06	-0.85	9.81	2.68	3.79	2.46	3.59	-5.43	1	2.62	3.96	1.56	1.77	-0.44	1.21	2.19	2.88	5.35	3.8	2.46	1.59	0.67	-4.32	-0.59	2.88	5.41	5.15	2.13	4.92	9.15	9.87	-4.62	1.11	4.21	3.16	11.32	4.13	7.15	3.14	1.42	3.2	2.98	2.22	2.1	1.04	6.7
SB-743899	33.5232	-0.37	-1.75	0.87	0.01	0.52	1.02	3.94	4.39	0.84	-0.85	0.36	2.21	1.47	1.08	2.56	1.77	0.93	0.69	1.24	3.22	2.83	1.47	0.22	1.1	-4.02	0.35	-1.58	6.1	1.58	0.45	3.53	6.87	1.43	-0.47	0.28	1.06	1.35	3	-3.11	1.21	1.25	5.94	5.75	4.04	0.95	1.6	-0.93	4.66
SB-751148	-1.70777	0.52	1.46	3.71	0	5.29	0.14	1.88	2.12	1.3	-1.94	-0.56	3.63	1.47	0.88	-3.14	-1.58	0.24	0.44	0.67	11.63	3.82	1.19	-0.77	2.96	-0.62	0.39	0.61	0.87	-0.26	1.19	2.73	-5.8	3.87	-1.01	1.4	6.17	0.99	3.74	0.64	-0.66	-0.83	1.17	1.31	-30.99	3.6	0.15	-3.47	2.04
SB-751399	25.9456	4.69	-2.99	1.25	-1.68	1.8	2.93	2.69	3.56	1.79	3.45	0.72	3.61	4	1.43	0.2	-0.98	2.2	1.44	2.27	5.43	4.87	3.03	1.37	2.62	2.96	0.2	0.86	4.85	4.17	3.38	5.3	3.03	9.44	-4.3	1.32	3.86	2.82	5.53	7.05	10.19	2.59	1.29	-0.43	1.3	-0.15	-0.01	1.31	6.53
SB-759335-B	-1.43737	4.28	-1.93	4.03	-0.41	1.53	5.22	3.16	1.81	4.39	6.75	-1.34	7.08	7.87	2.63	4.01	-3.72	3.81	2.72	3.56	6.76	5.29	1.79	1.29	2.61	14.07	2.93	1.29	9.14	3.57	2.94	3.36	10.11	4.67	-1.71	2.85	5.18	3.59	7.86	10.48	8.86	4.06	1.63	3.39	1.71	3.21	3.96	3.02	2.94
SB-772077-B	4.7208	-1.1	-0.69	0.61	-0.95	1.22	2.6	4.28	5.33	5.91	2.23	-0.23	3.09	4.37	0.55	4.5	0.37	3.16	2.69	2.19	6.43	8.57	6.42	3.4	3.5	-1.35	1.84	-0.29	9.5	4.99	6.15	6.62	5.01	10.83	-5.72	-1.89	4.31	3.95	7.46	4.27	4.59	0.81	1.43	4.23	0.41	4.37	2.56	2.92	5.74
SB-814597	-22.937	6.01	-0.97	2.21	-0.43	2.26	2.9	3.73	4.64	3.33	4.4	0.52	3.72	4.19	2.26	4.04	-1.84	1.97	2.62	3.45	6.64	6.92	5.52	2.54	3.92	-1.98	2.41	0.26	10.1	5.48	3.38	6.57	6.86	10.19	-3.05	-3.29	3.63	0.57	5.05	5.82	3.94	1.72	2.37	4.97	2.86	4.05	2.78	9.81	8.25
SKF-62604	7.86249	4.68	-3.44	2.18	-0.46	3.66	3.21	8.44	4.49	6.16	-0.65	-1.36	3.78	5.62	2.2	5.31	-0.23	4.38	4.12	1.49	10.24	5.54	7.53	7.27	2.43	-1.81	2.03	1.09	11.13	6.11	3.88	6.33	7.07	11.21	0.88	3.89	6.85	4.6	4.6	6.5	5.39	2.18	1.88	2.18	4.65	4.13	2.58	-3.29	2.55
SKF-86002-A2	20.0901	2.03	-8.34	0.84	-4.98	2.18	2.58	-1.35	0.16	7.37	2.02	-2.44	-0.13	0.9	-1.96	-1.54	-2.19	1.92	-1.12	-2.03	4.65	3.56	1.97	3.23	0.03	3.03	3.03	-3.82	6.24	-0.22	-0.26	2.13	3.72	9.18	-6.2	-2.56	1.98	-0.77	7.49	7.27	-2.12	2.11	2.36	2.08	2.38	2.62	2.96	-2.87	8.26
SKF-86055	17.2789	1.7	-0.68	0.77	-3.51	0.77	1.15	-1.32	-2.22	3.65	1.44	-5.15	-1.56	-1.67	-2.9	4.76	-10.2	1.6	-2.78	-3.58	2.36	2.47	1.33	2.37	-3.03	-3.16	2.78	-5.85	6.26	-0.6	-4.56	1.23	1.66	10.74	0.99	0.51	3.49	-2.59	2.1	5.99	-4.27	0.59	0.56	4.78	3.03	1.79	3.54	7.82	3.45
Pearson correlation coef.		0.0487045	-0.000868219	0.112766	0.0159895	0.179807	0.184546	0.407892	0.411452	0.167519	0.285722	0.165316	0.243557	0.241073	0.0668342	0.333331	0.208815	0.24817	0.326608	0.448082	0.37857	0.426524	0.421354	0.441986	0.361895	0.442267	0.442933	0.241277	0.267802	0.212488	0.248926	0.107923	0.262648	0.182481	-0.0738135	-0.0656133	0.140685	0.149336	0.215457	0.122217	0.13821	0.161599	0.192253	0.166807	0.163158	0.143389	0.135662	0.132809	0.174373
z-score		0.878609	0.00426191	2.0085	0.301592	3.19096	3.27454	7.21384	7.27663	2.97423	5.05905	2.93536	4.31536	4.27155	1.19838	5.89876	3.70259	4.39671	5.78019	7.9227	6.69666	7.54246	7.45128	7.81517	6.40255	7.82014	7.83189	4.27513	4.74298	3.76737	4.41006	1.92308	4.65207	3.23811	-1.28232	-1.13769	2.50093	2.65351	3.81973	2.1752	2.45728	2.8698	3.41046	2.96167	2.8973	2.54862	2.41234	2.36201	3.09511
% inhibition
Nanosyn 1 µM	UNKNOWN	JAK1	TYK2	JAK2	JAK3	FER	FES	ABL1	ARG	CSK	BMX	BTK	TXK	TEC	ITK	BRK	SRMS	PTK5	BLK	LCK	HCK	LYNA	LYNB	FGR	FYN	SRC	YES	EPHA2	EPHA4	EPHA3	EPHB4	EPHB3	EPHB2	PYK2	SYK	ZAP70	LTK	ALK	ROS	INSR	IGF1R	IRR	DDR2	MUSK	TRKA	TRKB	TRKC	RON	MET
GI261520A	77.6114	3.3	-1	0.06	0.67	4.76	1.33	4.79	4.53	8.35	2.81	1.33	3.98	4.49	1.7	9.39	0.6	0.42	6.3	7.05	8.33	6.36	4.75	15.45	10.22	8.82	22.88	0.85	5.92	3.28	0.41	1.66	6.18	5.66	-1.05	1.84	-0.07	0.87	3.14	3.05	0.08	2.07	2.34	1.74	1.61	2.63	0.85	4.46	2.39
GI261520X#4	40.4517	3.3	-1	0.06	0.67	4.76	1.33	4.79	4.53	8.35	2.81	1.33	3.98	4.49	1.7	9.39	0.6	0.42	6.3	7.05	8.33	6.36	4.75	15.45	10.22	8.82	22.88	0.85	5.92	3.28	0.41	1.66	6.18	5.66	-1.05	1.84	-0.07	0.87	3.14	3.05	0.08	2.07	2.34	1.74	1.61	2.63	0.85	4.46	2.39
GR105659X	26.1178	12.7	6.88	3.79	13.33	22.14	6.81	15.02	9.37	4.47	7.52	0.47	8.68	10.2	14.62	4.05	-4.06	3.64	22	8.53	14.6	12	9.08	15.41	7.65	15.25	13.58	2	3.3	4.39	2.84	3.73	9.85	44	-3.48	7.74	36.72	25.36	18.58	23	12.46	2.83	3.76	32.06	70.6	78.01	77.53	2.23	10.07
GR269666A	49.7119	5.36	-0.14	1.7	2.4	6.1	3.02	11.31	9.97	30.9	5.59	1.7	4.47	8.08	1.07	5.84	-2.82	0.81	7.6	9.45	11.48	10.34	8.65	18.21	5.58	12.8	9.72	0.81	11.69	4.41	1.8	6.08	12.77	13.42	-0.79	-1.31	2.52	5.36		8.19	3.88	3.31	1.06	3.78	0.18	3.35	2.9	5.82	7.9
GSK1023156A	16.9799	3.98	-4.77	2.84	0.23	3.22	4.01	9.67	7.23	2.18	4.96	-0.19	5.57	4.76	2.17	7.25	-2.44	3.29	3.7	5.49	7.03	6.01	3.34	6.14	6.19	12.87	7.85	0.39	9.89	3.38	3.37	6.83	10.93	6.52	-0.37	-2.62	6.11	6.94	10.13	5.25	3.04	3.4	1.6	7.28	5.34	4.07	3.41	9.57	6.5
GSK1030058A	32.4899	-0.23	-3.12	5.28	10.72	4.19	3.74	12.28	5.92	0.42	6.66	1.6	7.15	6.98	1.09	4.35	-3.45	2.31	22.41	32.19	28.06	19.65	14.74	17.21	56.31	24.74	27.02	3.86	4.17	3.54	3.16	6.47	10.28	10.69	1.09	2.18	6.79	12.36	12.31	5.96	0.25	-0.14	2.44	48.06	3.03	14.87	16.92	1.46	6.35
GSK1030059A	-17.5549	2.47	-0.07	-0.01	-1.59	7.96	2.74	10.74	10.39	3.13	2.58	1.75	5.24	5.16	6.89	3.98	0.82	2.94	4.29	9.66	9.81	6.9	6.9	6.26	8.03	6.06	6.19	2.23	10.56	4.66	3.47	3.29	9	-0.9	-5.75	-3.94	3.33	3.72	7.62	-0.63	1.09	3.18	5.22	3.03	1.61	2.56	4.16	19.99	13.49
GSK1030062A	3.22579	8.12	1.47	-0.19	14.65	3.02	0.64	18.74	11.82	0.02	3.07	-0.85	3.4	2.14	1.76	-0.8	1.35	-0.25	7.34	11.23	10.07	10.95	8.58	6.42	8.11	3.6	6.88	-2.94	4.19	1.92	1.55	0.33	3.29	-5.44	1.81	1.15	1.07	0.78	2.67	1.7	-0.15	-0.76	-0.91	2.19	8.1	7.43	16.17	-1.06	-4.49
GSK1173862A	78.8736	-0.81	-3.62	2.51	-3.27	84.4	81.27	9.3	3.99	4.58	5.71	-1.31	6.47	9.82	6	67.76	22.11	20.54	6.81	6.22	11.88	7.83	4.64	7.28	16.13	14.55	9.04	-1.1	4.53	4.27	4.67	-1.82	15.82	97.69	75.8	28.67	95.51	86.26	81.24	96.2	94.8	97.04	4.82	12.22	5.65	6.11	5.51	13.12	20.57
GSK1220512A	78.817	2.03	-2.61	2.59	11.55	82.85	81.72	3.4	2.78	0.44	5.02	-0.07	5.7	3.59	5.47	31.17	7.98	12.66	3.73	4.79	7.94	2.96	1.29	5.03	9.69	10.45	7.33	-0.92	6.43	1.28	1.31	2.03	1.15	97.76	35.91	23.46	96.04	88.84	81.8	101.84	101.28	96.66	0.35	13.17	4.26	3.09	-0.43	-0.44	0.66
GSK1326255A	78.5746	20.84	-2.78	2.85	0.07	82.38	80.53	8.95	5.54	6.03	6.36	-1.71	6.29	7.76	7.34	64.75	14.83	19.33	8.52	9.44	11.51	11.2	7.3	7.49	25.13	15.3	19.32	-0.82	12.93	4.22	2.91	2.33	8.57	96.81	73.39	29.31	94.99	86.58	81.27	97.29	93.64	97.24	3.39	15.04	3.87	9.14	7.22	8.86	22.95
GSK1392956A	27.6677	12.34	-2.95	1.56	-8.11	60.17	20.12	0.53	1.38	6.92	4.34	-4.6	-0.56	1.93	-1.4	7.68	-0.49	4.03	0.03	-2.81	5	9.54	7	1.14	-0.08	9.14	12.27	-3.57	12.47	-0.58	-3.91	-0.23	6.9	96.55	-2.57	5.52	88.65	69.53	60.04	116.5	92.61	77.98	1.21	3.79	1.99	5.92	4.57	2.76	3.3
GSK1713088A	63.3172	-2.49	0.45	1.42	1.56	15.99	8.02	10.11	12.32	0.71	0.44	0.8	3.46	3.16	1.18	14.75	0.37	0.23	4.43	4.94	7.31	2.61	1.89	4.19	3.01	6.62	1.57	0.75	9.42	2.51	0.69	-1.18	13.7	92.37	2.76	0.24	68.76	78.19	38.9	87.95	91.76	37.57	9.57	8.65	5.14	3.41	5.25	6.9	-2.15
GSK1751853A	48.9733	-3.81	-1.21	2.21	6.68	53.19	59.17	-0.09	-1.11	-3.02	3.16	-1.36	3.01	1.94	4.16	3.54	0.82	1.24	-0.42	0.75	2.73	-0.57	-0.54	0.3	2.53	11.77	1.04	0.53	4.41	0.43	2.98	0.18	3.39	93.4	3.08	3.22	80.73	82.31	73.65	88.17	87.68	44.33	-0.55	8.69	0.01	0.84	-0.99	-1.15	1.99
GSK180736A	15.6124	70.26	26.3	35.12	30.77	2.17	0.3	8.74	19.73	1.35	1.24	-1.83	3.78	2.37	1.33	5.55	2.69	1.47	3.91	3.1	2.81	2.69	1.73	0.7	4.69	4.28	3.94	-2.18	4.52	2.14	0.92	1.2	5.02	8.37	1.72	1.91	1.52	3.89	29.2	4.22	8.59	0.72	0.08	5.88	3.3	4.06	5.04	21.42	14.91
GSK1819799A	14.1394	8.87	-2.8	2.37	0.51	75.63	63.66	5.63	5.35	7.02	4.13	0.06	3.5	5.87	5.92	8.17	5.01	4.07	4.31	2.86	9.23	8.65	6.2	4	0.99	8.5	8.64	-0.38	11.15	6.01	2.84	6.24	12.59	96.37	-7.57	7.8	91.78	80.74	54.66	95.46	89.76	82.3	1.98	10.54	0.85	6.6	4.58	2.96	1.52
GSK182497A	46.7308	4.66	-2.89	1.89	1.63	-0.03	3.06	8.35	6.24	2.76	3.3	0.74	4.84	6.52	1.42	4.14	0.93	1.4	4.23	3.02	10.54	4.57	3.94	4.75	1.7	6.56	3.86	0.86	8.32	4.79	3.92	5.69	14.09	3.98	-0.76	3.33	3.95	5.03	4.65	3.06	2.88	1.4	1.98	3.36	0.1	2.03	2.78	5.82	6.26
GSK192082A	63.4894	-0.58	-3.06	2.64	1.79	-0.34	3.23	4.84	5.21	7.41	2.73	1.29	3.99	5.79	1.96	5.56	-2.79	1.79	2.43	3.76	5.6	3.68	1.7	1.88	1.8	6.91	-0.6	2.25	6.16	4.34	4.36	5.16	4.8	7.74	0.53	-3.28	2.99	4.55	3.52	6.61	2.91	1.47	1.39	3.77	3.06	1.6	1.74	3.52	1.15
GSK200398A	46.5813	3.26	1.01	-1.59	1.24	0.92	-1.2	2.55	2.25	4.15	2.39	1.05	2.69	2.89	-0.49	2.7	2.01	-1.26	6.27	6.67	3.3	1.11	0.75	11.25	8.19	-0.98	23.08	-2.68	1.79	0.9	0.96	2.72	1.97	-1.26	0.67	2.2	-0.87	0.05	-0.29	1.79	-0.43	-2.28	0.22	-0.19	2.5	-0.38	1.3	2.37	1.77
GSK204925A	22.96	-5.52	-2.99	0.41	-0.4	1.49	1.71	13.7	8.26	2.94	3.43	0.02	3.1	4.4	2.27	4.33	-2.68	1.86	6.17	5.88	11.19	9.45	7.19	7.7	2.86	12.89	4.7	0.66	3.61	4.07	2.56	2.11	6.52	4.2	-0.89	0.59	1.98	5.89	6.98	0.56	2.07	2.64	2.48	3.75	3.49	8.57	14.67	6.81	5.5
GSK2186269A	26.0995	-3.36	-2.82	0.18	0.18	85.23	62.33	7.27	5.11	0.41	4.16	2.65	7.54	7.6	1.52	0.03	-1.29	0.69	4.28	6	10.02	1.39	1.23	3.44	1.51	8.12	-1.83	2.11	6.36	0.93	0.73	0.49	9.31	89.96	-0.01		89.91	85.32	79.19	91.02	98.39	90.28	0.74	4.18	3.52	2.75	5.17	4.66	-6.58
GSK2219385A	-1.10976	-5.28	-1.64	1.71	-3.47	22.96	10.73	0.22	-3.83	-1.53	2.46	-2.02	-0.09	1.07	-1.94	1.53	-1.33	1.16	-1.84	-1.56	4.78	2.25	0.99	2	-2.41	5.62	-3.38	-4.61	-1.31	-3.2	-3.91	-3.39	4.5	45.84	1.76	-6.34	57.54	69.91	51.24	107.4	81.64	17.14	0.56	3.08	1.31	-2.87	-1.19	8.44	1.68
GSK2220400A	43.5912	-0.74	-1.39	1.63	0.89	80.1	80.63	7.6	5.83	2.18	4.96	1.22	1.5	7.76	2.8	6.37	-0.71	2.98	7.25	4.71	8.62	4.53	3.27	7.26	2.48	8.9	-1.63	0.22	7.89	5.06	2.22	-0.74	9.33	95.7	1.95	2.99	94.44	90.8	87.7	98.07	97.91	94.33	3.8	16.67	6.12	5.34	5.36	6.45	10.08
GSK237700A	41.1009	3.27	-4.63	1.08	1.97	8.42	2.83	28.37	11.43	5.68	6.64	1.4	5.82	7.65	3.19	7.91	-1.13	4.28	51.23	19.63	43.29	28.65	21.98	32.17	27.46	30.09	33.18	1.17	14.25	6.21	4.23	3.66	14.07	13.96	-4.6	2.45	4.56	6.34	29.06	3.04	2.3	3.99	1.58	14.08	6.09	18.59	32.53	2.55	3.23
GSK237700A	33.351	3.27	-4.63	1.08	1.97	8.42	2.83	28.37	11.43	5.68	6.64	1.4	5.82	7.65	3.19	7.91	-1.13	4.28	51.23	19.63	43.29	28.65	21.98	32.17	27.46	30.09	33.18	1.17	14.25	6.21	4.23	3.66	14.07	13.96	-4.6	2.45	4.56	6.34	29.06	3.04	2.3	3.99	1.58	14.08	6.09	18.59	32.53	2.55	3.23
GSK269962B	24.9035	12.13	-1.28	1.29	-0.45	2.2	2.83	11.11	7.99	2.94	2.53	-2.04	5.82	5.81	0.94	4.32	-0.69	0.86	2.41	4.63	4.67	4.87	2.62	5.54	5.35	7.72	4.67	-2.47	7.73	4.85	3.05	5.06	6.97	13	1.88	-1.56	1.51	3.72	11.01	7.3	1.49	0.16	-0.68	-1.35	-0.09	0.84	2.49	5	7.84
GSK270822A	39.8537	29.46	4.98	25.82	30.89	7.14	2.99	7.38	8.71	8.49	3.91	11.43	8.34	9.73	14.2	6.55	1.41	17.31	58.52	64.28	17.88	30.84	26.16	15.11	1.8	64.87	62.85	0.37	10.24	6.3	3.76	4.54	8.42	7.64	2.59	2.98	3.95	7.11	14.51	4.45	6.6	1.74	0.24	5.45	2.53	4.38	5.78	67.51	40.34
GSK299115A	25.651	36.64	3.29	23.52	17.99	1.24	2.35	7.38	3.97	4.23	2.22	3.13	0.6	6.35	0.67	3.02	-3.08	7.47	18.33	30.03	7.31	9.96	7.24	6.08	2.37	24.89	19.96	0.57	4.28	2.8	1.59	2.88	12.49	8.74	1.43	2.3	0.02	3.88	8.67	1.96	1.11	1.03	3.67	4.26	0.57	-0.28	1.92	15.02	5.85
GSK300014A	59.1839	3.76	-4	5.69	-0.49	7.65	5.27	6.21	6.38	4.58	7.31	0.76	6.57	7	3.04	5.98	-1.03	3.68	5.05	4.18	7.87	6.19	6.07	4.32	2.71	14.71	6.33	-0.67	10.37	2.18	2.96	4.6	7.92	4.63	1.7	1.06	6.25	4.5	10.03	4.74	4.5	2.82	6.01	8.6	7.01	5.03	3.52	4	6.72
GSK312948A	32.8343	19.91	0.53	1.19	-0.29	12.88	1.21	41.97	18.45	9.5	3.5	-0.98	5.11	2.67	2.34	7.01	7.35	1.32	18.61	13.76	23.36	22.55	19.3	13.66	10.55	17.56	21.2	-1.86	19.32	0.85	-2.46	-3.49	20.8	6.94	0.32	3.04	7.14	6.72	30.5	2.03	-6.38	1.63	4.63	12.05	8.7	16.93	27.17	7.33	13.43
GSK317315A	20.4345	5.43	-1.84	-1.12	6.44	3.58	0.25	9.42	2.94	-2.18	1.93	-0.74	2.56	-0.18	1.39	-0.61	1.04	1.39	2.3	2.2	2.14	1.75	1.72	1.98	5	-0.06	1.07	-4.03	0.47	2.63	1.77	0.52	1.95	-9.62	0.76	2.62	1.97	2.16	3.29	1.34	-0.09	-0.27	-2.22	22.36	2.53	4.65	5.65	0.45	0.66
GSK317354A	6.48473	1.91	-2.96	2.08	1.34	2.23	2.21	10.44	8.41	6.65	3.01	0.16	4.16	7.4	2.33	3.49	1.21	1.73	3.72	2.27	12.16	5.17	3.68	7.33	3.27	9.03	4.23	-0.31	6.21	3.54	2.78	2.31	8.11	8.2	0.81	1.68	3.48	4.29	14.86	1.7	3.35	1.25	6.22	5.28	4.07	1.46	3.8	5.38	2.53
GSK319347A	45.923	5.39	1.09	29.39	55	10.32	3.13	48.95	17.96	4.26	33.09	11.84	42.49	35.47	11.49	9.89	26.86	4.36	72.3	69.25	61.81	65.62	60.93	59.64	76.77	50.12	39.21	34.38	57.27	13.64	17.11	4.4	35.96	25.65	-2.95	4	7.89	9.85	68.74	5.1	5.83	3.13	8.19	50.61	18.76	57.18	56.07	8.3	15.56
GSK466314A	34.4716	70.66	37.47	82.43	68.75	3.02	2.34	9.26	7.08	5.65	4.58	2.32	6.06	8.29	7.86	23.47	-1.98	6.47	17	18.77	9.34	6.25	3.89	3.75	2.72	22.72	11.85	2.18	5.67	2.28	4.06	2.84	3.69	5.14	-0.48	2.13	3.55	6.8	17.61	1.72	3.78	1.26	1.65	23.68	3.25	3.58	6.4	23.94	17.31
GSK466317A	1.13276	51.52	-1.04	29.24	42.3	3.32	2.33	1.72	3.51	2.47	4.11	0.33	1.68	6.05	2.35	10.34	3.11	7.85	33.18	27.1	6.23	10.95	9.12	4.88	4.45	30.79	27.44	-2.1	6.71	2.48	0.29	2.94	6.01	9.35	1.05	3.9	3.88	2.26	6.5	6.02	2.67	1.79	1.35	9.6	2.71	3.55	6.01	11.36	4.94
GSK554170A	11.1494	12.53	1.52	1.31	-3.39	6.84	4.04	2.09	-2.22	3.99	2.37	-3.54	-1.53	0.43	-1.96	4.11	1.57	1.21	-1.39	-1.12	5.41	7.23	5.79	4.9	2.15	8.65	6.72	-3.81	7.66	-1.92	-2.94	-1.35	7.37	29.72	-0.6	-3.17	5.07	0.19	5.45	1.72	-4.46	2.17	1.71	3.71	2.62	1.98	3.69	7.68	2.5
GSK561866B	23.1095	13.73	5.33	-1.7	4.64	6.76	-1.62	2.03	-0.76	2.55	-3	2.06	-3.71	-1.5	-1.36	-3.37	1.96	-0.01	-2.12	0.46	-3.58	2.24	0.49	1.7	-1.61	-4.29	3.6	1.78	3.82	-1	-2.62	1.18	-5.25	8.44	-0.1	2.46	-1.19	-0.9	4.46	-4.01	-6.11	0.07	3.8	12.25	-4.23	-1.3	2.14	-3.31	4.36
GSK571989A	60.0364	6.05	-4.49	2.26	29.26	7.17	7.97	14.03	12.42	3.59	2.71	0.95	8.91	6.29	3.2	6.07	-0.97	3.93	10.38	29.75	29.58	17.67	13.8	13.71	15.31	33.17	15.53	1.71	11.57	4.27	3.86	6.12	8.25	13.66	2.34	6.88	10.31	24.53	21.62	8.87	7.27	3.31	8.53	88.28	5.94	10.13	10.43	13.1	9.62
GSK579289A	50.7452	-0.07	-7.54	2.46	13.47	3.96	3.52	7.3	2.18	5.07	6.6	-3.35	18.97	1.73	-1.75	3.15	-2.64	3.66	-0.94	4.21	12.96	6.86	5.6	4.89	-4.42	18.68	3.04	-3.66	9.83	-0.53	-1.28	-0.38	7.99	11.68	2.16	-1.32	4.72	5.48	15.46	-1.99	0.05	3.03	4.56	40.77	8.12	7.84	9.09	9.84	5.01
GSK605714A	31.2844	3.27	-3.25	3.4	0.37	3.22	3.83	5.76	4.08	2.12	5.58	-0.13	5.36	5.31	2.32	3.57	-5.88	5.68	3.47	4.47	9.92	4.69	4.65	4.6	3.66	12.37	3.66	0.98	8.05	4.65	2.03	3.63	8.22	11.3	0.26	1.01	5.79	6.43	17.52	6.94	4.13	2.24	2.53	8.58	6.42	3.6	4.79	1.15	5.8
GSK614526A	14.7513	2.18	-1.89	-2.12	0.33	0.7	4.12	-0.45	2.28	-0.82	-0.7	1.17	1.67	1.67	0.41	2.47	0.87	0.68	1.76	3.66	1	1.33	1.89	2.16	1.07	-2.58	2.07	0.02	2.58	-1.12	1.1	0.62	-3.01	22.98	-4.11	-0.24	2.22	1.45	0.45	-1.35	0.19	-0.44	2.67	-3.74	-3.52	0.79	-0.37	-2.78	5.81
GSK619487A	17.1294	3.51	-1.36	2.39	-1.24	3.91	5.88	3.17	3.67	1.26	7.52	0.56	3.86	3.33	2.09	1.62	1.37	2.25	3.31	4.05	7.03	4.35	2.89	4.57	5.91	11.44	5.89	0.34	6.59	3.69	1.63	4.06	4.11	45.29	1.12	1.77	3.06	4.92	6.9	3.32	2.36	2.07	1.03	5.05	3.24	1.02	-0.14	0.48	-3.51
GSK620503A	3.97329	12.16	-2.58	1.06	-2.1	1.93	3.59	6.04	5.07	5.4	7.6	-0.9	12.43	5.71	-0.8	5.71	-1.13	1.82	4.55	7.42	7.14	9	5.99	3.24	5.17	10.91	8.03	3.67	12.71	2.83	3.21	5.99	8.83	14.13	1.28	4.08	2.67	4.91	6.41	5.27	-0.61	1.32	2.13	1.32	-0.4	3.15	2.92	2.73	8.57
GSK625137A	45.2358	4.31	-2.55	1.86	-1.1	4.57	3.92	40.16	54.19	16.1	49.65	11.79	76.11	58.7	1.74	36.91	5.81	7.89	17.49	41.61	43.71	48.79	43	26.96	37.62	59.78	36.05	56.26	62.84	8.77	36.05	21.09	57.73	13.45	1.64	28.99	6.16	5.19	14.74	6.25	5.9	1.56	27.57	3.55	1.84	3.86	4.68	2.14	3.43
GSK635416A	2.47828	1.74	-1.28	3.18	-0.38	2.21	1.64	5.19	3.71	2.28	2.39	-0.59	2.22	3.29	0.87	1.57	-2.91	2.21	2.11	2.91	3.16	2.56	1.39	2.93	5.48	6.17	3.44	-1.92	6.55	2.23	2.03	3.7	5.41	7.64	0.73	-0.59	3.29	2.88	6.55	5.39	1.32	1.33	1.38	0.83	2.94	2.48	2.33	4.58	5.04
GSK711701A	18.774	3.15	-6.53	3.05	-0.75	5.66	5.26	3.54	3.9	4.45	6.04	-0.85	4.4	3.79	2.4	4.09	-2.15	3.5	3.34	2.89	7.93	6.7	3.95	2.86	2.81	14.63	4.52	1.53	10.13	4.11	3.61	4.65	8.13	12.06	4.05	4.12	6.74	7.26	14.61	5.04	4.41	3.46	2.64	7.45	4.22	3.12	2.2	6.97	5.98
GSK718429A	44.5453	1.7	0.52	-1.69	-0.25	5.87	2.87	2.88	6.44	2.9	-0.27	3.3	1.79	0.98	-0.24	16.23	-1.61	1.39	18.74	21.75	2.34	19.38	13.62	34.06	1.64	6.43	24.81	0.05	3.4	1.02	3.47	0.9	-2.78	3.88	-2.75	2.51	-0.91	0.71	0.45	3.81	0.41	-1.26	20.96	-5.2	-2.6	-0.53	8.83	23.8	46.4
GSK938890A	31.6311	2.1	0.35	6.32	4.39	4.88	5.13	10.05	1.83	-2.13	0.02	1.72	5.38	6.92	0.95	-0.34	5.92	1.5	0.29	0.18	11.91	1.01	0.53	10.15	2.07	0.1	0.4	0.2	6.31	7.71	1.73	-0.22	12.1	9.22	1.52	-0.38	9.21	10.18	11.22	-0.5	1.05	1.06	12.22	2.97	1.12	0.07	3.35	6.11	-4.52
GSK949675A	12.3402	2.83	-2.59	3.3	-0.89	1.17	4.46	5.14	4.33	5.91	6.56	-0.61	2.46	3.22	0.12	3.09	-2.34	3.09	3.35	2.44	8.69	5.53	3.02	3.62	4.65	11.86	3.28	-0.52	8.24	3.22	2.13	4	8.26	10.63	0.91	1.49	4.95	3.58	6.96	5.58	3.53	1.9	2.04	3.32	6.23	3.59	2.5		0.4
GSK980961A	5.61781	2.7	-5.35	0.92	0.81	4.16	7.11	12.22	15.18	4.74	4.21	0.84	10.17	8.79	3.72	4.64	-2.93	1.68	6.09	5.46	11.09	6.45	3.74	7.39	4.87	11.18	2.73	1.53	5.03	3.87	2.84	4.28	9.74	7.82	-1.17	4.15	1.46	7.12	17.12	4.4	10.43	1.54	6.85	4.58	5.54	6.23	6.72	-2.44	4.68
GW275616X	31.801	6.08	-1.95	2.13	0.9	6.18	3.46	10.86	13.3	-0.23	5.84	-0.4	6.83	7.41	3.54	5.69	-1.56	5.58	8.59	6.78	17.57	11.56	8.12	13.75	4.25	12.91	9.49	1.68	3.9	3.78	3.73	2.58	10.77	27.35	-1.66	4.58	10.56	12.71	9.87	11.93	5.81	2.55	6	12.12	16.17	32.9	32.26	7.57	6.92
GW275944X	11.6513	-1.74	1.67	-0.24	4.38	0.29	0.85	8.09	12.05	-6.97	-0.8	3.78	3.92	4.33	1.38	-3.16	-2.68	0.7	11.19	3.66	6.19	4.93	4.77	9.99	0.85	6.44	5.49	-11.35	-5.42	2.43	0.71	-0.26	-1.87	0.28	-2.83	1.47	1	2.77	4.27	1.98	-2.24	-0.18	-0.71	16.19	11.83	31.21	39.24	-1.57	4.08
GW276655X	23.0178	6.12	9.13	5.7	24.05	0.94	0.19	9.41	9.88	4.17	5.77	-2.57	0.12	4.09	-0.93	4.99	0.29	1.95	10.45	4.4	23.34	11.05	8.81	12.86	7.81	20.5	12.08	-4.92	10.81	0.23	-0.26	-3.53	7.61	19.67	-1.05	2.47	3.37	-0.11	9.22	7.36	-2.26	0.6	2.15	18.51	36.06	46.35	51.86	4.84	2.64
GW278681X	14.4068	5.33	9.24	1.03	8.16	5.06	-1.95	11.02	8.69	-6.43	0.63	-0.9	1.85	0.17	3.61	-2.23	1.32	0.76	18.22	5.83	14.07	12.13	11.32	15.03	4.85	8.01	10.37	-1.5	-2.53	-4.36	-0.64	-3.88	0.55	20.14	-3.83	-2.93	3.76	5.88	6.73	8.57	5.77	-1.01	0.83	35.86	46.69	58.61	57.01	6.3	-0.23
GW279320X	8.20693	12.66	0.66	0.42	0.84	5.08	0.42	7.99	7.59	3.65	2.55	0.33	3.71	1.43	1.14	1.77	-2.07	3.32	1.63	1.89	4.3	4.11	4.84	2.96	3.01	5.85	2.2	1.02	7.34	2.87	1.46	1.13	1.31	-0.13	0.95	1.81	2.25	1.88	3.14	4.18	0.19	1.47	4.88	0.5	2.26	4.46	3.59	0.34	5.08
GW280670X	23.5345	11.66	0.36	1.55	1.21	7.24	2.84	10.6	11.62	7.01	4.68	0.56	4.96	6.14	4.1	5.96	0.2	1.45	6.13	3.7	11.41	8.22	6.78	7.63	8.06	14.06	3.69	1.3	12.17	4.35	2.86	2.43	6.46	13.96	-3.16	3.02	4.81	5.53	4.73	2.77	4.64	3.42	3.13	12.63	17.85	34.71	42.32		7.49
GW282449A	72.4449	2.43	-3.38	1.11	1.82	7.92	2	3.36	4.75	58.21	23.39	29.1	4.56	17.73	1.9	53.2	4.63	6.16	60.8	61.12	48.47	46.08	40.71	44.2	35.67	41.79	79.93	-2.26	6.82	2.12	2.63	4.39	7.52	9.57	0.48	2.96	2.45	3.06	4.63	3.75	-0.72	2.09	1.78	2.89	2.18	3.38	2.59	2.02	4.07
GW282536X	12.5124	0.61	-0.5	4	4.14	0.93	2.97	11.4	10.05	4.79	2.79	1.48	6.66	7.22	2.45	1.67	-2.11	0.62	5.96	2.95	6.57	5.9	2.52	4.37	1.92	6.45	-0.24	3.42	7.18	3.43	2.09	2.12	5.1	9.89	-1.74	2.59	2	4.7	1.51	2.27	2.37	0.05	1.81	5.17	1.49	1.7	6.52	2.48	-0.51
GW282974X	55.8504	-0.82	-5.95	2.18	0.54	7.22	3.25	5.43	8.48	27.62	20.83	9.11	4.31	9.92	0.99	29.24	1.29	2.5	22.64	22.6	19.93	13.51	10.58	33.25	15.29	13.06	49.75	0.17	2.96	3.25	2.11	1.55	0.46	5.1	0.09	5.85	3.01	4.13	2.03	6.13	2.94	0.35	3.09	1.56	1.97	0.6	1.66	0.62	0.45
GW284372X	61.7672	2.21	-2.46	-0.74	-0.1	4.05	1.74	1	4.34	1.89	2.02	1.73	1.09	3.25	0.76	2.35	0.99	0.89	3.68	4.49	1.93	2.5	1.94	7.56	3.93	1.64	13.11	-0.47	2.86	0.71	1.67	3.5	1.06	1.9	-0.46	0.17	1.92	2.45	3.28	0.94	-0.77	0.28	1.14	1.01	-2.33	3.16	0.74	7.76	2.85
GW284408X	20.4345	20.82	18.73	1.93	8.66	12.11	5.17	25.78	19.37	9.18	7.7	4.29	7.08	13.83	5.35	8.06	3.2	8.07	33.02	11.91	21.54	30.05	23.23	26.5	10.88	30.99	27.25	3.88	16.31	9.27	5.98	5.55	20.6	46.42	-5.15	7.45	13.16	16.42	11.75	32.36	24.82	6.41	8.62	29.5	53.89	72.66	74.25	10.88	14.81
GW290597X	14.2346	23.78	-1.72	4.95	18.79	-62.56	3.18	13.29	9.85	6.51	8.26	0.06	4.42	10.48	3.12	6.65	1.02	2.76	12.16	7.02	17.75	16.12	12.45	13.41	19.18	27.08	24.09	2.41	18.22	4.65	5.27	4.37	13.29	20.94	-1.66	8.11	7.11	11.1	13.21	6.66	3.17	3.71	1.93	21.55	11.98	43.16	44.21	7.24	11.99
GW296115X	34.3221	5.89	-0.6	-1.31	12.76	67.68	10.4	33.99	12.08	9.75	16.63	8.32	14.6	31.01	6.11	19.64	15.61	0.68	36.47	21.1	75.62	35.28	31.51	28.03	18.99	20.35	33.49	0.85	22.63	6.32	4.21	-4.62	17.62	80.56	10.5	8.6	78.26	58.27	79.09	10.28	4.22	6.93	16.79	11.79	16.57	33.93	41.47	16.85	19.75
GW297361X	49.1952	26.78	40.98	11.09	54.36	13.06	7.01	32.91	21.77	3.86	6.44	0.29	10.81	10.64	8.24	4.82	-1.72	3.93	36.72	13.21	28.91	28.26	22.15	21.55	9.66	42.86	26.68	1.66	22.41	6.86	8.11	4.36	18.14	43.63	-8.48	5.97	10.43	15.06	17.01	11.72	19.44	4.17	3.5	51.18	51.33	65.89	66.93	39.25	43.33
GW300653X	24.2234	0.94	1.48	-0.2	1.08	1	-0.14	32.78	25.69	0.99	6.03	0.07	3.5	3.98	2.46	1.26	0.2	2.77	13.97	8.63	10.98	12.23	10.54	15.5	7.54	13.97	9.19	-1.68	5.06	1.64	0.29	1.76	3.71	-0.35	1.53	1.5	0.89	2.81	3.01	1.87	1.33	-1.93	0.19	3.81	26.08	31.49	34.89	-1.8	1.76
GW300657X	18.5401	9.66	0.98	1.38	6.2	5.14	1.67	15.16	9.41	7.78	4.33	0.4	5.17	7.13	3.12	4.41	1.01	0.41	13.38	8.27	16.3	17.72	14.68	12.49	50.86	29.18	17.05	1.75	14.99	3.58	4.17	2.6	11.09	8.61	-2.54	3.8	2.51	4.24	4.83	3.32	9.32	2.45	3.57	21.87	33.74	59.96	66.2	7.54	12.97
GW300660X	24.5678	0.16	0.3	2.46	3.43	-76.84	8.37	15.29	9.57	9.56	6.53	1.29	3.55	12.07	3.56	5.31	1.4	3.44	17.2	9.31	24.97	15.57	12.58	19.06	17.21	33	11.76	1.88	16.29	8.06	6.29	0.13	16.25	24.18	-0.45	5.13	7.32	12.93	18.06	32.04	17.32	2.5	5.19	43.06	14.95	31.42	41.84	6	12.29
GW301789X	9.58469	29.92	12.32	0.69	6.49	11.23	2.63	13.5	7.69	7.33	4.54	-0.4	5.07	5.42	4.51	6	-0.18	3.04	19.67	9.02	11.74	21.62	17.34	12.76	7.09	19.2	15.7	1.91	12.34	4.04	2.59	2.77	8.52	24.68	-1.86	7.33	7.47	11.82	8.39	14.75	16.73	5.98	0.37	30.87	44.22	56.51	58.36	6.25	13.62
GW301888X	44.6377	8.16	-7.84	1.44	-1.24	10.52	3.11	9.51	7.06	55.27	21.51	4.82	13.71	11.87	1.51	6.35	8.06	3.88	26.3	33.03	30.63	32.08	28.73	42.16	27.73	20.1	36.96	2.37	15.18	5.67	3.25	4.22	15.3	11.8	1.5	12.43	3.97	4.24	11.78	8.05	11.51	4.95	7.23	0.22	3.31	2.87	4.24	3.46	5.85
GW305074X	19.8205	2.67	-0.2	3	-3.69	4.37	4.1	6.33	6.48	4.94	7.27	-0.86	6.98	3.72	1.44	6.68	27.21	4.15	3.74	3.54	8.5	7.49	4.55	3.52	6.7	14.23	4.8	1.12	9.77	4.64	4.33	5.23	6.84	3.05	1.56	5.52	9.99	4.7	8.1	5.95	2.95	2.5	3.44	6.35	7.89	5.74	6.01	13.22	4.15
GW305178X	26.9789	17.26	33.52	22.37	67.72	22.8	6.75	50.23	33.67	9.03	25.3	12.97	26.92	38.28	18.5	31.86	3.96	4.11	60.04	30.07	73.47	44.3	39.97	42.35	30.11	71.06	48.24	9.56	31.03	12.38	13.2	-3.76	29.14	43.23	22.35	18.72	10.09	16.07	35.26	27.78	13.74	1.85	6.09	49.48	50.41	72.02	78.45	13.3	19.37
GW335962X	-0.748493	-1.09	6.88	0.27	6.44	10.52	-3.39	11.68	10.07	-4	-0.17	-1.09	-0.74	-2.14	4.72	-1.43	4.16	0.76	12.03	4.22	6.24	8.14	6.94	11.41	2.57	0.81	14.1	-3.36	-2.02	-1.74	-2.22	-3.57	-0.51	17.83	0.6	0.18	9.41	14.24	8.7	12.74	9.94	-0.64	0.07	30.86	38.27	61.81	87.09	4	9.39
GW352430A	23.19	1.96	-1.59	1.19	5.91	5.66	-0.42	4.4	3.55	0.36	4.79	0.16	8.22	4.92	2.79	-1.07	1.2	-0.31	10.44	5.75	6.49	6.56	5.45	10.82	4.54	9.5	11.38	-1.98	5.47	0.71	0.87	2.85	5.15	20.11	-2.6	13.66	1.43	4.47	9.09	5.06	1.06	0.48	1.42	24.16	19.13	45.43	41.88	5.76	15.4
GW405841X	9.24025	12.25	51.52	6.21	7.25	7.48	4.01	21.2	15.39	5.89	7.64	0.81	12.35	7.75	3	6.95	75.88	7.02	11.64	15.33	18.29	17.13	12.93	9.32	22.52	19.56	12.17	0.89	12.15	4.62	3.68	3.26	7.02	13.75	-1.69	5.41	33.96	15.04	9.41	3.99	2.72	1.64	7.08	8.06	6.54	8.43	12.09	3.36	8.25
GW406108X	40.0676	7.05	26.36	6	66.91	11.46	2.89	21.5	15.29	7.85	5.27	1.76	11.2	9.55	3.21	6.88	59.74	7.16	19.1	12.83	17.38	18.88	16.17	11.55	20.67	15.47	15.77	-0.21	14.32	6.1	2.52	5.53	14.97	34.63	-0.93	3.97	44.16	20.77	11.15	3.98	4.7	2.14	6.8	8.26	20.96	29.08	47.14	18.77	15.74
GW406731X	44.0286	4.21	-3.53	2.05	0.99	2	3.05	62.85	57.43	24.82	29.61	2.92	22.49	20.52	1.55	50.25	12.67	6.54	13.57	30.53	37.49	46.24	41.85	20.95	19.99	38.21	18.75	40.22	66.57	16.19	38.66	11.85	56.39	10.06	-1.42	-0.01	4.87	4.4	6.7	0.15	2.99	2.83	10.33	3.88	0.47	4.35	6.12	7.09	11.5
GW407323A	44.7175	-0.48	2.43	-1.87	2.02	3.05	-3.65	12.72	9.86	-6.6	-0.09	-0.23	0.27	-1	1.31	0.1	52.98	3.29	5.56	4.41	7.14	6.57	4.62	5.44	8.82	-0.25	6.08	-4.26	-2.56	-2.41	-2.45	-4.71	-1.17	6.43	0.99	-1.62	17.39	1.3	7.73	1.87	0.82	-2.21	2.46	2.75	2.45	9.18	16.65	2.87	4.73
GW410563A	61.0829	12.6	-3.35	0.53	2.14	7.9	3.54	78.49	65.15	16.83	13.02	15.88	29.51	36.6	1.28	65.49	18.72	19.92	48.95	72.24	75.14	83.88	80.83	46.22	56.25	70.55	41.95	10.61	49.93	16.73	36.9	2.9	41.35	18.9	0.27	1.79	24.81	13.84	10.18	6.96	10.98	3.05	9.45	7.42	2.17	6.25	7.05	2.44	9.16
GW416469X	43.1675	14.2	17.16	2.09	20.42	8.18	0.4	21.33	4.52	0.76	1.7	-0.24	4.14	2.35	3.68	2.14	3.48	2.09	33.16	12.72	20.49	22.38	17.35	16.69	13.05	27.38	14.31	-2.52	1.13	3.13	3.08	1.83	5.77	31.68	0.31	5.7	2.8	8.32	8.86	6.31	11.87	3.14	2.54	46.81	46.22	65.2	73.06	7.23	4.48
GW416981X	13.8902	12.66	4.42	12.3	45.55	11.13	-0.27	36.29	20.35	-1.85	-1.5	-1.1	4.75	6.56	5.29	-2.63	3.32	1.92	28.58	13.88	38.5	24.31	20.45	31.96	71.6	39.47	22.14	-3.24	1.79	0.31	1.51	-4.87	-4.93	16.46	-2.67	1.21	4.2	4.93	15.31	2.17	1.72	0.22	2.05	51.3	30.37	40.23	48.45	16.74	13.34
GW429374A	20.9512	1.97	6.13	3.68	15.85	9.05	2.85	8.78	5.72	-1.69	4.31	1.61	6.14	8.99	2.67	10.7	57.94	5.49	10.78	13.25	11.12	11.11	9.06	7.55	10.48	12.11	5.79	0.76	5.16	3.94	3.11	2.28	11.03	9.16	-2.96	-8.3	22.96	9.22	18.32	0.1	4.14	2.51	5.97	5.67	12.84	12.17	24.08	8.32	5.75
GW432441X	25.4289	-1.5	-0.46	1.34	-1.11	3.53	7.85	55.84	64.3	23.03	48.17	7.17	34.72	39.1	1.69	66.24	19.26	13.1	17.73	40.98	51.09	57.13	52.26	24.56	32.38	49.24	23.44	49.58	61.39	17.62	49.69	6.12	52.78	6.54	-0.86	-0.7	5.56	14.22	13.74	3.08	6.14	2.02	4.31	4.49	-0.56	0.99	2.73	4.22	-0.63
GW434756X	29.0896	-0.62	-0.08	1.23	0.18	0.75	0.96	9.29	7.98	2.22	1.42	-1.29	7.59	2.64	1.56	7.58	0.28	1.58	2.66	5.7	5.95	6.12	4.71	6.02	1.04	5	5.66	-1.41	11.68	5.1	4.73	8.05	17.74	4.06	0.32	2.32	0.03	1.88	3.41	4.03	0.31	0.71	5.54	3.5	0.45	0.3	-0.76	3.94	3.37
GW435821X	66.2449	2.56	-0.58	2.93	1.29	1.87	1.94	66.05	59.31	25.53	37.45	2.64	27.88	32.24	2.12	72.77	31.64	14.2	22.97	44.14	65.31	60.99	57	38.14	36.17	54.25	32.2	47.23	69.17	19.54	46.15	9.99	56.66	8.75	0.5	2.46	3.91	4.41	6.31	2.45	2.8	1.71	9.65	3.91	1.48	0.87	0.56	4.46	6.76
GW439255X	53.3285	7.09	-2.24	3.69	6.16	3.02	2.34	31.91	36.2	32.91	47.28	12.76	36.92	30.16	2.71	67.5	43.35	20.1	21.7	26.77	51.49	57.17	53.38	34.03	39.08	58.57	31.06	60.75	80.59	22.42	70.42	49.22	67.95	7.22	0.64	1.02	2.98	5.54	10.38	4.74	2.33	1.64	2.49	3.99	2.95	5.2	5.85	8.66	5.5
GW440139B	80.3686	3.25	-4	3.62	0.79	8.05	8.97	89.41	95.72	57.07	69.19	34.46	82.28	83.4	2.42	96.88	39.81	68.23	61.8	76.61	87.9	94.33	91.89	82.67	88.51	90.39	90.74	80.17	90.94	87.51	95.12	53.28	91.9	17.56	1.9	4.03	49.67	34.14	7.97	5.51	4.82	3.66	73.99	5.77	4.34	2.4	4.64	4.51	5.41
GW441756X	28.1844	-6.11	0.73	2.77	4.53	20.83	2.19	44.7	20.93	-0.79	4.89	3.46	6.47	8.75	15.72	2.28	0.18	3.75	48.33	25.46	42.08	41.83	35.95	43.99	15.37	42.2	45.13	0.79	6.23	4.83	5.16	-0.71	12.04	25.21	-2.64	11.51	5.51	9.81	10.13	20.08	8.98	1.8	4.03	12.78	66	75.45	71.61	0.13	5.5
GW441806A	75.2004	4.82	-2.7	2.27	-3.88	11.86	3.8	71.09	68.58	43.39	66.3	7.14	45.32	64.98	-1.93	86.28	48.09	33.82	48.11	42.52	74.94	78.36	73.92	51.51	52.27	69.41	41.3	84.42	87.62	34.84	46.2	5.69	61.46	12.08	-1.42	-34.19	27.84	4.03	11.69	8.18	-2.05	2.21	6.08	2.94	3.5	3.06	8.05	8.76	8.95
GW442130X	60.2173	0.51	-1.22	3.2	5.39	9.31	4.41	27.92	15.11	3.65	6.48	2.07	6.65	10.27	3.95	3.92	14.66	2.12	10.7	8.22	12.52	14.36	9.46	11.62	26.27	17.09	12.93	3.18	6.4	5.49	4.26	5.59	7.78	39.1	-0.96	6.67	5.69	6.47	26.15	6.87	2.09	1.02	10.57	5.9	61.66	89.24	93.93	7.63	4.03
GW445012X	69.6893	-1.32	0.52	2.41	-0.59	3.37	-0.68	57.27	51.33	24.64	42.36	7.27	35.56	38.19	-3.29	61.86	9.33	17.32	16.2	29.99	58.86	72.38	67.82	29.57	29.56	59.01	32.95	44.44	80.91	16.06	45.71	2.29	65.93	-2.35	-0.51	-4.22	-0.39	-1.77	1.85	4.95	-5.13	1.08	36.76	5.15	0.47	0.22	1.16	0.77	1.41
GW445014X	50.7452	2.48	-3.44	2.6	-3.71	5.39	4.62	40.45	35.68	10.57	22.8	0.37	22.66	23.41	-1.73	56.05	8.71	11.04	5.69	9.89	44.86	48.7	43.49	21.31	15.07	47.22	17.18	17.3	43.56	5.3	74.1	2.92	29.25	7.83	1	1.58	5.04	9.12	11.75	2.79	-3	2.34	21.2	6.78	6.89	4.39	2.7	-0.69	1.88
GW445015X	60.045	12.65	-3.23	1.45	0.49	4.88	1.6	25.93	16.14	9.89	16.08	1.29	24.53	16.41	2.59	14.53	0.97	1.8	6.2	7.19	20.11	18.88	14.95	9.23	10.75	13.65	9.93	3.92	26.08	6.47	9.19	4.91	19.69	5.23	-0.24	2.36	2.98	4.22	5.86	2.34	6.92	2.86	5.42	3.97	1.73	4.3	5.34	5.25	5.5
GW445017X	25.7733	10.63	2.16	1.2	2.32	3.78	0.02	33.61	21.1	6	8.42	2.01	16.03	10.2	2.43	10	3.3	0.05	4.55	5.49	11.29	11.34	8.12	9.91	6.88	7.14	7.95	2.6	14.99	1.99	4.63	1.05	8.47	-0.21	0.31	1.12	1	0.92	2.7	-1.65	5.76	-1.16	6.62	8.03	-0.75	2.71	3.94	7.21	4.48
GW450241X	20.2623	-10.06	-3.91	1.71	0.86	1.64	2.33	45.85	12.91	0.54	4.87	2.98	8.4	7.25	2.29	3.98	-0.17	2.05	4.46	4.94	10.03	5.8	4.91	11.65	3.44	10.25	-1.48	2.3	5.6	2.85	1.84	2.63	11.11	5.62	-0.49	0.77	0.4	4.03	4.93	1.65	3.86	2.06	6.62	0.76	1.65	3.79	3.49	6	1.69
GW458344X	49.1952	3.09	2.63	-0.44	0.31	7.85	1.63	4.58	8.69	3.48	2.83	1.5	4.01	4.27	0.9	3.58	3.61	-0.05	9	4.38	3.34	5.29	3.6	6.29	1.98	2.91	6.08	1.78	3.95	0.86	2.02	4.16	3.46	0	-0.41	0.77	1.64	2.74	3.62	0.42	1.06	-0.21	0.34	-4.43	-4.92	4.36	5.53	-0.11	3.8
GW458787A	65.1195	5.72	-2.79	0.35	-1.45	0.38	3.54	5.59	4.87	9.28	8.85	6.4	3.39	7.43	2.16	13.73	2.59	0.96	14.07	22.01	14.34	9.83	8.36	20.15	14.95	12.49	42.12	1.18	11.46	5.62	3	5.08	7.66	6.51	-0.71	2.51	4.57	2.76	8.89	2.86	2.03	2.07	2.07	1.04	2.55	4.99	5.1	3.8	4.43
GW458787B	45.6843	5.72	-2.79	0.35	-1.45	0.38	3.54	5.59	4.87	9.28	8.85	6.4	3.39	7.43	2.16	13.73	2.59	0.96	14.07	22.01	14.34	9.83	8.36	20.15	14.95	12.49	42.12	1.18	11.46	5.62	3	5.08	7.66	6.51	-0.71	2.51	4.57	2.76	8.89	2.86	2.03	2.07	2.07	1.04	2.55	4.99	5.1	3.8	4.43
GW459057A	31.1121	3.3	-2.42	2.43	0.72	2.12	5.62	12.98	20.18	20.18	31.17	0.75	4.47	12.45	0.66	51.04	11.76	4.57	33.39	12.05	17.32	14	9.56	18.24	9.92	15.39	11.44	2.96	17.27	4.9	4.98	4.35	12.83	13.32	-0.42	-2.29	4.93	5.05	10.95	5.57	10.95	2.24	5.62	5.02	10.03	4.13	2.54	3.94	4.32
GW461104A	48.9733	4.25	-3.18	4.99	3.43	4.88	-0.06	18.23	9.66	5.64	7.67	4.51	15.92	9.13	0.89	5.15	1.81	2.43	7.95	19.97	13.4	27.34	19.36	10.63	3.55	9.31	9.54	1.65	20.98	4.56	8.6	9.44	22.53	1.64	-0.34	-0.71	1.99	3.6	1.3	-3.83	3.4	1.63	10.86	2.48	1.47	4.21	2.39	-0.2	9.65
GW513184X	60.7339	3.21	0.57	8.82	4.39	4.88	4.03	73.71	71.51	5.56	21.93	2.34	5.94	12.87	4.53	14.2	4.56	3.44	65.45	63.87	41.61	65.94	62.81	49.63	47.5	78.98	64.88	11.41	17.11	8.46	9.64	-2.55	18.22	14.24	43.15	9.72	6.55	6.69	31.2	2.58	3.81	2.41	13.57	43.75	14.3	33.07	34.57	64.45	88.64
GW549034X	6.14029	-0.06	-0.21	1.39	1.16	8.61	2.57	6.01	3	-0.41	3.8	2.63	6.72	7.35	0.89	3.44	2.1	1.69	3.02	3.03	8.93	2.16	0.98	4.31	0.78	6.84	-1.08	0.64	9.13	3.08	1.88	2.17	10.13	7.84	0.1	-0.17	1.66	8.1	15.88	1.78	6.36	2.08	2.19	4.12	2.11	-0.82	0.89	2.21	2.36
GW549390X	8.30884	8.08	-4.84	1.6	-1.89	0.57	4.9	16.5	22.67	3.75	7.49	0.49	6.4	8.61	1.67	7.06	2.19	4.95	5.16	10.93	13.31	9.62	7.76	14.99	15.14	14.29	6.64	0.47	12.06	4.8	5.49	6.32	12.87	14.33	3.14	1.41	6.52	3.91	5.92	6.98	5.2	2.61	7.24	4.33	6.98	9.78	8.89	9.16	6.02
GW559768X	87.428	11.84	9.66	2.12	0.26	18.53	39.43	85.49		94.23	93.16	77.27	83.81	82.71	1.21	102.99	68.96	95.66	91.41	97.09	89.91	96.71	96.16	81.76	94.13	95.11	99.04	95.7	93.48	81.47	95.59	97.27	86.35	41.3	-3.99	1.31	10.21	8.35	8.68	8.39	3.85	3.19	79.69	5.56	2.38	5.52	7.31	6.07	-0.38
GW561436X	19.671	0.31	-2.44	-0.42	-1.11	-0.62	1.43	6.61	5.29	3.45	2.56	-2.34	12.31	3.17	0.51	2.88	-0.99	0.3	-3.55	0.11	1.1	1.87	1.81	1.53	0.92	3.58	3.79	-0.16	15.63	4.31	2.45	4.39	24.5	0.44	-1.91	1.15	-0.2	0.32	1.91	-1.67	-2.63	0.6	15.81	-0.28	-2.02	0.68	-1.48	0.41	3.65
GW566221B	76.9226	0.69	0.61	1.93	0.54	1.36	3.78	7.39	4.08	5.24	6.49	2.66	3.86	6.39	1.57	10.89	3.19	0.27	11.48	14.43	9.64	8.56	6.66	14.92	12.21	10.94	26.18	0.15	5.86	5.01	4.04	4.34	7.45	3.38	3.66	2.06	11.42	9.68	4.27	2.56	2.16	3.03	1.8	4.59	4.8	4.13	4.88	2.31	9.58
GW567808A	40.4517	1.38	-4.13	3.35	0.32	0.74	4.12	8.69	8.35	3.02	6.44	0.46	5.59	4.52	1.4	3.19	-3.22	3.25	6.32	7.98	11.71	5.36	2.74	3.55	0.05	15.81	5.33	0.55	8.61	2.34	2.19	3.57	6.28	12.59	-0.03	0.41	4.64	5.12	8.72	3.04	11.55	3.38	2.9	9.15	7.21	17.5	10.14	3.05	4.91
GW568326X	33.351	1.9	-2.71	-1.98	-0.29	7.28	3.62	0.4	3.62	1.17	0.94	0.4	6.52	4.1	0.43	-4.29	-1.94	1.04	1.08	4.27	-0.25	2.06	2.59	4.08	2.33	1.39	1.92	-0.02	5.34	-0.28	1.91	3.25	5.83	0.52	-1.5	-1.16	2.62	5.16	2.24	2.01	1.35	1.01	5.28	-0.61	-4.55	0.48	1.1	-2.78	0.01
GW568377B	54.2059	-0.53	0.15	-0.95	0.82	1.52	0.27	0.92	3.46	4.64	3.4	0.8	1.96	3.04	1.03	8.3	-0.79	0.98	7.84	8.23	5.65	4.27	4.32	12.6	7.94	4.6	21.93	-2.19	6.25	2.32	1.51	2.98	7.96	1.57	0.23	2.26	1.37	1.21	2	1.13	-0.73	0.44	7.08	3.07	1.88	4.41	1.74	-1.8	4.88
GW569293E	35.7621	-4.2	-1.77	0.99	1.33	2.56	2.62	11.49	7.2	1.58	3.3	0.45	6.39	5.41	0.19	5.03	-0.71	1.35	2.83	5.83	5.92	7.02	4.51	8.24	4.88	8.49	1.85	1.9	13.34	3.67	7.56	1.45	28.19	7.75	0.36	-1.3	-0.25	2.86	6.03	3.33	1.03	1.53	19.27	6.98	1.07	1.1	2.72	1.65	5.11
GW572399X	17.679	5.63	2.33	3.74	3.55	4.95	4.88	37.9	42.02	5.89	5.05	1.06	5.69	7.4	2.34	4.41	0.22	1.36	4.76	6.21	10.65	12.42	9.48	10.09	5.41	18.33	7.73	3.5	12.04	4.57	1.72	3.33	7.75	19.81	-1.05	2.94	6.46	6.29	13.1	4.14	3.81	1.16	4.71	12.44	8.51	15.43	16.67	6.45	-0.71
GW572401X	80.3686	0.33	0.12	1.73	2.16	4.52	-0.42	28.05	36.61	5.35	7.38	3.38	24.95	11.9	2.62	3.3	3.53	9.88	31.44	24.84	28.1	34.76	28.91	38.84	45.22	56.36	58.58	2.14	13.75	2.35	7.93	0.54	15.14	16.48	-0.04	-0.02	-0.4	4.19	19	2.35	7.98	0.72	17.53	6.08	41.48	41.46	35.23	-1.9	4.3
GW572738X	0.983261	-1.49	0.85	-1.01	2.45	1.99	-1.66	1.47	1.82	-5.02	-1.62	-0.23	1.71	0.35	0.32	-1.93	1.79	-1.09	0.42	4.08	0.95	0.22	0.82	1.21	3.17	-4.48	-1.67	-2.44	-0.99	-1.65	0.07	0.77	-0.34	-8.67	0.42	0.2	-0.82	1.02	0.32	-1.12	0.01	-1.27	-1.14	1.48	-2.78	-1.97	-1.95	-3.33	4.86
GW574782A	47.9897	3.56	-3.76	-0.24	-1.51	1.94	3.27	5.35	4.76	3.7	1.86	1.16	4.38	3.4	2.16	3.52	-1.62	2.29	4.36	5.95	5.75	10.36	2.28	4.93	4.69	7.74	7.92	0.59	7.84	2.73	3.55	3.77	5.29	7.02	-5.62	2.41	3.64	4.07	6.52	2.62	-0.18	2.56	1.84	-0.25	-0.59	2.63	1.42	-4.8	5.8
GW574783B	69.6893	1.78	1.7	1.05	2.44	10.36	0.08	3.7	5.67	5.6	4.31	0.13	1.47	0.89	1.43	14.65	-0.79	2.22	7.53	9.7	5.85	6.25	5.08	11.53	9.03	3.9	39.37	-2.31	9.95	1.66	2.4	2.9	11.53	5.81	1.51	-0.02	4.23	4.89	4.36	1.45	-0.77	-1.47	9.08	4.27	4.84	2.87	2.17	5.38	7.4
GW575533A	32.3786	7.81	5.03	3.43	10.7	4.34	3.66	57.98	57.15	-1.08	4.92	2.81	17.83	9.41	3.7	2.71	2.69	4.33	24.06	21.24	30.19	37.33	32.92	31.43	26.1	54.04	35.7	2.73	1.61	1.63	6.24	-5.15	-1.55	1.04	0.42	1.27	2.24	4.78	24.48	1.42	2.03	-0.92	5.66	19.17	14.13	27.08	27.15	5.46	1.69
GW575808A	67.7949	32.66	16.87	45.75	14	23.4	10.74	79.5	77.12	35.43	56.72	29.06	43.71	57.07	0.3	91.54	41.03	87.61	71.23	72.18	83.45	90.46	88.85	72.76	89.36	90.66	78.5	23.28	62.86	33.88	29.06	-0.39	38.58	47.76	14.24	6.83	15.94	10.86	61.35	13.7	17.17	3.49	30.01	26.74	6.07	21.65	11.51	13.34	6.87
GW576484X	41.2731	13.35	-3.56	1.17	-0.15	1.93	2.85	2.75	4.05	2.03	3.77	-0.77	3.02	4.26	0.72	5.42	-1.42	3.48	3.9	3.95	4.98	6.94	4.94	2.16	2.37	8.28	5.19	1.21	6.97	1.95	0.47	3.96	4.49	10.37	1.13	-2.61	3.49	2.6	4.01	6.44	1.69	2.55	0.88	2.72	-0.52	2.72	3.16	5	3.55
GW576609A	44.7872	9.08	-4.3	1.04	-0.12	4.93	4.91	5.75	7.14	5.15	7.73	0.99	5.13	4.55	2.41	7.3	-1.62	4.89	7.66	8.2	9.6	8.63	7.66	6.21	6	10.17	21.1	0.52	11.56	2.42	4.27	7.49	7.63	11.7	0.31	3.57	7.31	7.82	2.36	4.61	5.73	3.54	2.37	2.81	3.26	2.84	3.32	6.8	10.63
GW576609B	57.7939	9.08	-4.3	1.04	-0.12	4.93	4.91	5.75	7.14	5.15	7.73	0.99	5.13	4.55	2.41	7.3	-1.62	4.89	7.66	8.2	9.6	8.63	7.66	6.21	6	10.17	21.1	0.52	11.56	2.42	4.27	7.49	7.63	11.7	0.31	3.57	7.31	7.82	2.36	4.61	5.73	3.54	2.37	2.81	3.26	2.84	3.32	6.8	10.63
GW576924A	40.4517	0.63	-3.99	0.64	-0.11	6.08	3.4	5.78	3.87	-3.52	5.88	1.74	3.34	4.7	2.13	6.21	-3.12	1.11	5.97	7.89	7.23	5.34	1.42	9.74	9.16	8.51	30.5	-0.21	-1.51	4.32	2.22	1.61	-0.23	-2.53	-0.11	1.13	3.33	4.79	1.61	4.1	2.99	2.32	0.62	3.05	1.44	1.51	2.26	7.9	0.93
GW577921A	25.9456	5.2	-0.92	-0.51	-1.96	11.22	3.85	14.14	11.15	3.11	6.53	3.39	6.86	7.28	3.07	6.6	2.11	5.01	5.8	9.64	13.35	8.44	5.77	12.1	8.38	11.23	6.48	1.76	12.8	4.86	5.33	3.43	10.83	11.11	-4.41	4.36	4.49	9.47	11.21	3.48	1.64	3.73	0.42	2.74	4.51	8.84	9.48	1.59	1.27
GW578748X	59.1839	9.29	4.1	4.07	2.59	14.32	7.19	78.87	65.74	24.9	32.38	7.64	24.85	38.57	7.65	30.33	6.55	3.55	59.74	54.71	54.16	63.93	59.58	52.59	41.2	83.24	58.02	21.04	55.34	16.48	20.95	5.19	38.72	29.71	14.24	7.51	12.17	8.84	26.99	15.33	12.5	3.65	2.31	22.63	3.15	10.68	11.21	17.03	14.87
GW580496A	58.5414	3.08	-4.08	-1.02	-5.98	4.54	1.88	2.83	4.36	4.59	0.49	-0.34	2.31	1.49	-2.69	11.8	2.32	3.25	3.05	4.79	10.16	7.84	5.83	10.79	1.37	6.55	20.7	-2.25	10.87	1.45	-0.22	-0.23	6.61	10.1	-5.01	-1.83	4.86	1.84	10.06	1.17	-5.4	2.95	1.04	-1.75	0.51	4.04	1.45	6.32	6.53
GW580509X	69.1727	-4.39	-4.34	1.58	5.85	3.8	2.42	77.65	72.59	10.58	25.94	21.64	53.42	35.47	5.9	40.66	30.57	26.93	64.27	47.6	67.18	68.22	63.61	65.16	76.47	79.36	80.24	3.85	12	8.5	11.91	2.36	24.28	10.95	-2.39	-2.95	3.16	8.1	43.27	5.78	4.95	3.36	20		30.87	43.51	49.3	3.42	2.24
GW581744A	12.3454	4.59	-5.12	2.01	-0.86	6.71	5.19	13.25	10.14	7.7	9.25	0.35	38.36	16.13	1.77	17.05	4.79	3.97	6.11	8.13	15.57	12.14	10.63	12.06	5.23	12.89	10.94	7.54	29.71	7.21	11.38	4.65	40.31	12.24	-0.6	1.63	6.21	7.82	10.64	6.62	6.12	4.01	22.41	2.08	2.24	2.83	2.98	9.13	15.12
GW581744X	35.2454	4.59	-5.12	2.01	-0.86	6.71	5.19	13.25	10.14	7.7	9.25	0.35	38.36	16.13	1.77	17.05	4.79	3.97	6.11	8.13	15.57	12.14	10.63	12.06	5.23	12.89	10.94	7.54	29.71	7.21	11.38	4.65	40.31	12.24	-0.6	1.63	6.21	7.82	10.64	6.62	6.12	4.01	22.41	2.08	2.24	2.83	2.98	9.13	15.12
GW583373A	63.6245	2.62	-0.57	-0.25	-0.24	4.1	1.62	4.26	3.39	1.54	2.05	-0.83	2.65	1.06	1.13	10.96	-2	1.48	6.7	5.8	3.96	6.07	3.42	8.63	4.61	6.34	39.12	-2.96	3.82	-1.69	-0.05	1.88	5.17	1.47	0	1.8	7.75	8.58	3.8	3.55	10.69	0.75	1.54	1.01	3.75	2.14	0.36	1.89	5.04
GW589961A	54.1896	50.71	63.58	23.61	63.69	27.7	17.08	44.8	31.4	3.77	13.83	3.74	17.22	22.42	15.1	8.92	0.07	4.47	58.27	30.87	43.83	47.13	40.87	36.23	26.48	61.85	41.48	7.25	33.67	12.79	12.19	2.98	26.07	66.79	3.68	11.87	17.27	32.17	36.79	29.69	26.69	6.03	6.94	72.99	68.75	80.21	84.63	56.26	62.18
GW607049A	9.65436	4.07	-0.96	-0.26	-0.3	2.41	0.57	13.28	28.78	5.95	1.28	-0.37	2.29	1.83	0.42	-0.38	-1.42	0.48	1.79	9.47	2.91	13.51	11.06	4.23	2.41	1.43	2.42	41.17	62.9	8.5	14.36	5.18	68	5.25	0.56	2.42	1.17	2.26	2.59	0.68	2.1	-0.57	85.25	33.16	41.6	22.01	26.12	6.24	12.34
GW607049C	58.1506	-4.92	0.01	2.1	2.49	1.11	-0.58	32.96	58.91	7.52	-0.17	2.1	4.98	5.46	0.87	1.4	-0.15	0.7	2.36	34.7	14.4	56.1	49.81	3.71	3.27	12.5	5.58	89.59	81.62	34.54	57.18	11.32	79.89	0.15	-0.54	-0.65	-2.11	2.57	0.19	-0.75	6.91	-0.55	83.47	78.7	82.99	71.76	69.52	-0.55	36.19
GW607117X	-14.4154	6.74	-1.12	-0.34	1.29	1.72	2.11	5.81	6.56	6.38	2.78	1.88	4.78	3.86	0.58	2.95	0.42	2.02	3.76	2.99	5.14	6.36	5.78	5.11	3.47	6.82	5.81	-0.3	4.3	2.95	1.73	4.32	8.63	6.48	-0.57	3.12	1.76	2.36	1.44	3.89	0.79	1.65	1.83	2.91	-1.21	3.51	3.49	3.79	-0.54
GW612286X	61.3819	66.54	33.27	72.46	27.75	36.09	10.57	69.74	69.87	67.92	64.78	34.93	61.88	63.12	7.07	55.42	12.59	11.51	69.3	82.39	67.74	87.36	85.58	57.46	85.44	92.08	70.69	71.05	75.18	15.26	54.84	0.24	65.53	84.35	42.8	32.67	33.3	39.29	70	64.7	76.8	3.74	43.06	72.48	64.07	40.96	17.28	34.43	12.3
GW615311X	44.0286	2.21	-0.44	0.42	2.6	-0.81	1.19	5.13	6.65	1.36	1.08	-1.3	2.63	0.9	1	1.77	-2.52	0.79	1.68	3.4	6.35	2.54	-0.4	2.31	0.6	0.4	2.61	-2.3	5.8	0.9	1.36	3.29	6.76	8.55	1.2	0.81	3.13	3.74	3.57	3.13	8.7	0.31	3.8	5.38	3.9	2.72	0.31	1.46	8.46
GW616030X	35.2191	1.2	-4.41	1.26	-5.16	1.14	0.27	-2.95	-1.72	4.77	3.9	-5.01	-2.94	-1.96	-3.44	4.81	-1.83	2.48	-2.7	-3.92	3.04	3.17	1.72	1.68	-3.53	4.01	2.4	-5.32	5.59	-2.11	-3.31	-0.8	4.79	9.33	1.94	-0.8	1.95	-0.48	4.3	2.93	-4.22	0.84	0.75	1.87	4.12	3.2	1.13	0.14	2.64
GW618013X	39.3787	-0.9	-0.14	3.68	-1.89	1.37	1.2	11.15	6.34	-0.64	3.77	-2.3	0.21	1.41	-1.31	4.39	0.14	1.37	-0.77	3.17	7.89	6.57	5.88	9.12	0.28	9.03	-0.45	-2.04	9	1.47	0.9	-0.85	19.68	1.42	-0.03	-4.78	1.19	-0.07	7.77	-0.49	-5.52	0.73	11.05	12.48	2.77	0.51	2.21	5.64	10.62
GW621431X	47.3288	6.56	-1.19	1.8	1.72	3.06	2.72	60.23	60.8	10.12	15.7	8.89	50.47	26.55	2.71	18.72	17.73	14.24	35.58	25.38	71.23	45.51	40.82	44.36	71.39	70.66	65.94	2.23	16.94	6.85	6.82	5.98	21.79	8.24	-2.16	1.3	3.34	2.87	16.53	2.68	3.11	3.18	17.85	4.06	9.16	20.46	29.43	3.79	7.9
GW621823A	52.984	4.59	-0.78	3.22	2.79	5.25	1.43	6.41	5.25	5.5	3.89	0.03	2.93	4.68	1.15	7.54	2.29	2.46	4	5.97	8.65	7.93	6.38	7.51	2.14	6.22	8.75	-0.4	5.71	2.25	1.36	2.17	5.21	-1.09	1.17	1.73	5.18	4.89	6.67	5.24	1.93	1.54	1.68	2.34	0.23	1.45	2.15	4.1	5.26
GW621970X	45.0619	10.43	-2.12	2.43	0.45	8.9	4.79	77.46	74.59	17.89	33.03	28.55	55.98	37.2	6.38	29.77	18.48	46.39	73.84	64.1	74.27	78.71	75.39	76.24	72.44	89.28	96.29	9.85	33.52	16.96	31.74	6.76	45.9	22.91	1.66	5.25	6.89	7.35	27.5	8.47	6.74	4.59	28.31	16.3	42.83	47.2	48.15	6.8	5.27
GW622055X	-2.60478	-2.96	-1.06	0.94	4.04	2.34	0.33	29.27	24.51	1.96	3.11	2.31	10.26	5.03	1.73	5.66	3.31	4.99	15.73	10.18	11.83	18.55	14.8	17.02	19.09	23.35	39.33	1.73	9.33	4.36	1.22	3.23	8.86	45.19	4.5	-0.17	0.98	5.19	4.38	3.26	5.87	3.78	8.46	8.58	5.58	8.35	12.47	8.49	3.68
GW627512B	35.9343	-0.54	6.55	5.24	12.65	2.66	-1.45	52.34	52.07	-0.86	8.49	0.25	16.18	4.55	2.92	4.16	3.83	4.26	41.11	25.02	31.25	47.83	46.54	29.4	37.54	72.42	46.61	-1.26	1.47	-5.8	3.25	-2.19	5.83	5.39	-1.68	0.62	1.47	-0.68	15.84	-0.22	2.07	-1.95	8.58	14.47	23.09	28.27	25.25	3.47	2.13
GW627834A	8.60785	10.73	-1.92	0.35	-0.94	5.33	1.79	20.59	20.28	5.14	3.56	-0.7	3.17	2.29	2.42	3.45	2.55	3.54	5.45	1.76	7.33	10.47	9.05	13.46	10.81	19.94	17.68	0.54	8.39	1.84	0.44	1.53	0.63	7.64	-0.14	1.57	3.55	2.63	3.19	4.42	0.27	-0.06	2.59	2.86	12.6	26.54	25.1	-1.06	5.36
GW631581B	40.4517	5.5	-1.72	1.78	-1.92	3.14	3.89	35.37	29.43	4.79	6.51	0.87	8.54	7.94	3.63	7.86	3.5	4.62	20.14	14.47	19.92	27.44	22.06	30.18	26.54	49.71	39.52	2.39	13.69	8.57	4.64	3.15	11.46	9.54	-7.57	1.02	5.66	4.06	11.86	5.64	4.18	2.43	7.93	4.72	19.71	35.22	30.53	-0.05	5.98
GW632046X	35.8171	0.42	-4.11	2.63	-0.44	7.96	3.44	14.24	18.01	0.89	6.25	1.31	5.35	4.84	3.08	0.15	-0.12	3.76	6.39	5.7	10.15	8.28	7.24	9.59	8.62	19.32	11.26	1.53	5.88	2.7	3.6	2.29	2.78	4.02	2.98	1.24	2.88	4.76	7.89	2.89	1.6	1.2	0.44	5.58	6.23	11.68	12.2	-0.6	2.78
GW632580X	17.2789	-0.05	0.26	4.19	3.61	2.33	2.24	7.34	5.98	-3.17	2.06	3.61	4.97	2.91	2.31	-1.6	1.88	2.07	0.47	2.78	3.12	0.33	2.08	4.25	1.28	1.97	-3.3	2.74	-0.14	0.08	3.27	-4.82	8.3	-2.43	0.65	4.05	-0.41	0.01	4.98	-1	-0.91	-0.57	8.13	9.52	49.99	75.4	72.72	5.55	5.98
GW633459A	53.4583	5.23	-2.79	1.11	-1.28	4.93	4.26	10.05	8.2	6.6	6.77	1.59	5.43	5.02	2.79	6.15	-3.16	3.5	6.67	8.49	8.65	7.64	4.05	5.07	4.09	8.52	7.66	1.73	13.34	6.18	2.99	4.03	12.99	12.86	-4.14	1.7	5.42	6.67	6.24	6.24	7.55	4.07	6.18	5.15	1.84	5.72	5.45	2.9	6.95
GW641155A	-9.5317	3.56	-0.96	1.65	4.13	1.64	0.4	7.18	1.49	1.07	1.54	0.56	3.57	2.98	2.13	-0.31	1.29	1.21	2.96	2.2	5.01	2.98	2.09	4.81	2.97	3.93	-0.25	-2.48	4.79	2.91	0.76	0.66	9.65	8.05	2.28	0.91	1.13	2.22	5.71	2.94	2.01	1.99	0.6	2.81	3.28	2.96	1.12	2.2	7.6
GW641155B	11.5979	3.56	-0.96	1.65	4.13	1.64	0.4	7.18	1.49	1.07	1.54	0.56	3.57	2.98	2.13	-0.31	1.29	1.21	2.96	2.2	5.01	2.98	2.09	4.81	2.97	3.93	-0.25	-2.48	4.79	2.91	0.76	0.66	9.65	8.05	2.28	0.91	1.13	2.22	5.71	2.94	2.01	1.99	0.6	2.81	3.28	2.96	1.12	2.2	7.6
GW642125X	-22.04	2.67	-3.97	2.08	2.35	2.33	5.04	12.01	8.31	0.88	6.07	2.7	6.19	5.59	1.48	11.83	-2.53	2.14	5.06	6.38	8.51	5.54	7.61	5.25	2.02	8.84	2.89	1.62	3.15	3.4	3.43	5.65	7.88	11.38	-0.96	4.55	2.3	3.97	7.88	6.33	2.38	1.27	2.69	9.1	2.06	1.62	2.68	5.93	6.47
GW642138X	26.0995	7.71	3.74	3.1	0.39	1.69	-0.8	11.39	5.3	-0.98	2.73	-0.38	2.2	3.07	0.68	2.82	3.06	0.16	4.67	5.93	7.05	3.66	3.28	7.14	3.42	7.59	6.69	-2.53	1.4	-2.59	0.16	0.05	4.07	8.21	-0.57	-0.14	0.01	1.1	4.11	2.44	-0.91	-2.2	0.02	2.3	2.94	1.81	0.25	-1.06	0.32
GW643971X	67.9671	3.34	-1.56	-0.04	3.71	4.33	-3.75	71.94	49.24	2.56	16.87	-0.27	19.6	16.35	0.65	-0.85	4.66	1.85	23.81	14.25	33.73	41.75	35.35	52.13	4.87	76.45	30.04	32.44	21.67	3.27	7.15	-0.1	9.74	-1.9	-4.26	1.13	-1.02	-2.43	16.37	-13.41	-1.6	-4.41	5.7	17.2	2.96	23.44	14.03	12.52	7.19
GW643971X	76.5781	3.34	-1.56	-0.04	3.71	4.33	-3.75	71.94	49.24	2.56	16.87	-0.27	19.6	16.35	0.65	-0.85	4.66	1.85	23.81	14.25	33.73	41.75	35.35	52.13	4.87	76.45	30.04	32.44	21.67	3.27	7.15	-0.1	9.74	-1.9	-4.26	1.13	-1.02	-2.43	16.37	-13.41	-1.6	-4.41	5.7	17.2	2.96	23.44	14.03	12.52	7.19
GW644007X	51.0896	14.2	4.77	0.55	3.25	7.03	5.37	73.65	68.53	-1.57	17.06	0.84	14.06	13.56	5	4.8	4.98	1.87	45.05	52.81	32.61	58.55	52.73	40.42	40.24	72.67	50.77	21.07	32.93	7.89	21.38	4.2	30.43	21.88	35.39	4.45	3.76	4.12	37.53	2.59	7.79	2.79	-1.45	53.23	8.39	31.43	29.08	17.94	5.86
GW651576X	21.3155	14.73	-1.45	2.01	0.1	6.06	3.61	11.3	1.72	6.87	5.09	0.79	3.56	4.11	1.93	7.36	-0.3	1.62	3.19	2	7.44	7.71	7.49	2.24	2.9	9.06	3.65	0.3	13.07	4.68	2.18	3.65	11.29	15.14	-0.97	1.11	4.63	4.64	4.43	4.63	3.91	3.29	1.92	3.28	2.13	5.8	6.63	1.28	5.53
GW654652X	74.2391	5.13	-2.86	-0.31	-1.6	34.33	6.48	78.53	73.93	15.16	23.23	27.15	26.21	26.96	1.96	79.35	50.3	70.19	67.45	60.23	72.07	85	82.85	61.58	65.05	81.16	73.93	10.07	45.26	12.2	65.75	6.04	43.57	19	-6.17	2.48	37.45	12.37	51.26	4.35	12.53	4.55	-2.28	1.07	11.69	14.12	17.51	11.84	5.71
GW659893X	55.8504	0.58	-2.76	0.43	-0.39	1.48	2.24	4	4.12	4.88	2.63	1.11	2.93	3.77	1.02	4.63	-0.77	1.06	3.41	4.92	5.04	4.42	3.28	4.78	1.14	3.71	8.1	0.03	8.04	3.02	2.45	3.54	6.65	0.23	-2.35	-1.74	3.27	3.34	3.55	2.12	-0.29	2.76	0.65	-0.75	0.62	1.57	1.81	1.71	3.8
GW673715X	56.084	1.27	-2.46	4.62	1.13	1.84	0.62	23.75	44.77	3.75	1.67	1.57	5.13	3.91	1.87	1.76	1.28	2.98	0.6	8.47	7.28	20.83	15.23	5.18	4.72	5.84	-1.93	65.73	72.35	10.08	27.48	3.66	62.99	8.1	-0.99	-1.32	0.04	3.68	0.49	0.47	2.45	3.39	80.25	31.15	43.73	30.67	30.31	5.62	27.41
GW678313X	51.5148	1.93	1.31	2.27	13.9	2.29	0.23	77.81	65.09	4.82	9.3	3.93	31.23	12.71	2.37	10.8	30.3	11.7	55.48	55.76	64.38	62.48	55.78	52.11	85.56	74.51	72.95	-0.56	2.94	4.18	8.8	0.93	11.9	0.8	1.23	-0.05	4.54	4.33	54.9	1.9	3.39	-0.35	30.82	5.48	25.96	39.17	39.45	5.56	3.52
GW679410X#4	1.88027	7.4	-4.16	4.19	-0.62	7.83	3.93	59.75	35.59	10.28	5.27	1.28	3.18	5.59	2.05	7.25	0.71	2.92	3.9	5.16	10.31	15.17	11.22	4.21	3.5	11.1	7.41	1.07	14.05	7.51	2.68	2.2	10.19	13.93	-0.69	2.09	5.89	5.23	8.62	3.43	3.01	3.15	3.66	4.1	3.12	3.9	5.62	21.33	3.52
GW680191X	63.176	13.37	-1.47	0.71	-3.57	3.37	6.01	26.77	14.79	8.24	5.57	1.2	7.94	9.84	-2.14	10.25	5.07	4.16	3.96	13.51	20.52	26.91	21.76	15.54	2.18	17.85	12.33	-2.32	15.32	5.15	-1.52	0.73	19.37	10.32	0.39	-2.29	28.49	31.9	8.09	4.34	-2.48	2.49	9.88	2.93	1.9	2.28	4.94	7.33	8.4
GW680908A	47.3008	-1.29	0.09	1.9	0.84	2.04	2.5	9.87	6.34	-1.83	5.12	0.94	4.65	2.49	2.62	2.51	-3.26	0.33	3.18	3.94	7.43	3.43	3.05	6.79	1.28	6.38	-2.4	6.48	9.4	4.35	3.46	0.8	14.65	6.27	0.05	3.21	0.53	3.54	3.41	1.88	1.62	1.09	62.66	4.85	2.05	3.21	3.91	1.14	0.66
GW680975X	4.07366	14.19	-4.52	0.86	-3.5	5.23	3.31	30.35	7.82	6.45	3.99	-1.93	2.28	3.67	0.13	7.81	-1.26	1.26	2.43	2.35	6.04	8.49	7.44	3.11	5	9	9.04	0.94	14.77	4.31	0.96	4.44	10.63	19.37	-0.94	2.35	5.88	5.67	8.14	5.34	1.04	2.16	1.14	-0.34	0.04	4.77	3.45	8.86	8.44
GW682841X	6.06632	1.1	-0.96	0.23	0.8	2.58	1.23	45.55	16.57	-3.97	2.05	-1.36	2.05	2.11	1.69	0.14	-0.57	-0.88	0.42	-0.13	4.67	1.48	1.31	1.8	1.91	0.23	0.34	-2.27	4.1	5.79	2.78	1.74	5.4	3.36	1.09	1.31	2.43	3.08	1.81	1.37	2.04	-0.37	4.98	6.85	2.9	2.07	1.76	3.62	3.3
GW683134A	25.0845	0.27	-3.76	7.23	-2.59	5.37	0.11	72.16	66.44	35.26	1.74	-3.03	-1.15	0.35	0.22	3.78	-0.11	2.9	1.7	38.77	47.26	65.67	60.51	9.51	19.93	36.99	21.9	82.81	86.9	15.88	63.8	24.22	78.35	12.9	-2.67	-9.02	5.81	7.58	11.09	1.66	-5.27	0.25	80.15	83.49	85.46	73.88	89.64	17.16	42.85
GW684626B	50.7452	-0.37	1.15	0.58	1.31	9.05	0.01	6.44	5.37	3.11	4.35	-0.95	0.81	1.47	1.32	2.02	-1.24	2.35	3.35	3.56	3.8	1.59	2.6	3.69	5.19	2.77	1.28	-2.75	2.82	-1.54	1.29	2.19	2.33	3.37	1.01	1.54	1.68	0.57	4.79	3.43	0.6	-0.83	0.6	2.36	2.88	1.29	1.03	-0.08	-0.09
GW693481X	12.1959	4.22	-1.33	2	-0.57	6.59	3.07	12.5	8.87	4.7	3.73	0.04	3.04	7.33	2.48	7.02	-2.72	1.57	1.8	0.19	6.89	4.44	3.06	2.08	-0.24	7.78	0.23	0.89	8.8	3.28	0.44	3.23	3.51	12.15	-0.74	0.6	2.34	4.86	4.03	1.2	3.2	2.92	-1.29	4.69	1.12	2.56	4.07	6.53	9.52
GW693917X	34.4716	9.06	1.02	7.31	0.75	6.3	0.99	79.75	73.6	33.41	2.68	-0.85	2.35	-0.83	2.72	0.36	-0.86	4.14	3.2	47.13	28.34	70.47	66.45	9.94	21.05	26.9	11.51	93.51	86.1	68.43	72.98	36.64	83.72	6.74	0.26	-0.75	2.2	6.26	7.35	3.09	1.6	-1.09	83.59	85.63	81.52	60.98	88.47	1.28	34.63
GW694234A	58.1506	11.75	0.6	3.06	1.27	4.33	2.25	19.04	34.36	3.27	1.32	0.55	4.17	3.43	1.87	4.63	3.49	1.12	2.8	10.53	6.79	15.24	13.81	2.98	9.52	6.9	6.98	55.2	76.88	12.36	26	7.66	80.38	9.53	0.53	3.22	3.57	3.65	3.1	5.63	2.4	-1.05	93.69	49.34	55.6	32.52	38.84	2.5	6.03
GW694590A	10.618	9.99	-1.49	1.12	-0.28	3.19	1.32	11.26	16.79	1.41	3.73	0.58	1.98	1.84	1.86	2.78	-1.09	1.93	3.63	4.96	4.53	8.66	6.73	3.18	4.68	7.76	4.69	3.37	11.16	1.33	0.42	1.72	4.12	6.99	0.09	1.28	4.01	2.23	2.86	6.99	-0.2	1.1	81.44	2.88	0.28	3.06	7.05	8.17	18.72
GW695874X	-3.65129	4.5	1.87	-0.22	5.88	5.42	0.54	69.96	34.11	-4.36	0.44	6.66	6.57	4.59	3.99	-2.62	3.57	0.63	1.61	9.5	4.55	10.15	7.34	6.86	4.24	4.39	2.34	2.42	-9.05	-0.22	0.63	-7.2	5.59	0.28	-0.16	0.13	-0.95	3.94	11.09	-1.85	-2.14	-0.34	7.75	9.04	-0.7	0.41	3.05	3.22	5.59
GW700494A	73.8226	1.78	0.88	6.4	0.29	3.71	1.53	13.62	15.44	-3.31	2.63	1.43	5.01	5.07	-1.94	1.35	0.43	5.78	-2.3	7.95	9.14	13.15	9.37	8.15	-1.88	3.58	-1.74	2.37	25.93	-0.47	16.37	-6.41	58.78	7.87	0.86	2.82	-0.03	0.57	9.76	-17.58	-7.78	0.55	83.59	59.24	34.02	10.58	17.43	5.53	8.95
GW708336X	2.52368	-6.96	-4.59	1.85	-0.05	1.58	4.53	13.69	9.11	5.31	2.31	2.33	6.11	8.36	3.22	7.89	-0.4	1.99	7.51	3.4	11.68	2.39	3.12	8.79	4.87	8.4	0.73	0.18	10.94	5.8	1.96	3.96	9.21	15.45	-2.21	-0.37	6.33	9.86	23.73	8.56	5	1.15	3.9	9.05	0.98	1.21	2.55	1.76	2.41
GW708893X	1.28226	16.94	-3.78	1.06	-4.85	3.71	1.83	1.59	2.57	5.62	1.64	-4.02	-1.48	0.03	-2.86	6.8	-0.92	2.43	0.7	-1.25	5.02	8.64	4.87	1.82	-1.62	7.15	5.29	-3.32	5.1	-1.93	-2.62	-1.34	2.23	10.57	-1	-3.27	4.02	0.41	7.75	6.19	-3.35	1.98	-0.21	0.1	3.12	1.5	1.36	2.52	6.08
GW709042A	29.8371	7.18	-0.97	4.06	9.29	7.9	2.49	62.3	65.89	11.72	2.54	3.03	6.27	8.67	2.09	8.39	4.56	2.1	4.59	14.42	21.76	27.54	23.37	7.53	21.46	11.2	7.23	26.02	64.17	8.94	27.48	8.33	61.76	14.21	-0.11	1.65	3.76	6.42	11.42	2.26	7.91	3.55	78.72	63.89	52.19	35.06	40.98	5.31	19.23
GW711782X	30.5846	6.98	-0.27	3.12	4.76	1.84	-0.73	68.76	56.36	1.94	0.53	-1.64	4.37	0.73	2.03	8.22	3.94	2.79	1.78	12.7	9.8	16.26	12.26	2.78	7.07	8.69	8.13	-3.04	0.69	0.58	-0.88	-0.01	0.77	3.76	0.33	2.34	2.53	3.68	10.65	2.56	2.24	-0.28	1.9	4.35	3.78	4.04	4.91	3.01	0.98
GW734508X	13.2424	9.78	-4.07	2.79	0.46	3.05	4.25	9.95	9.01	7.37	5.89	1.05	3.16	6.71	2.05	7.36	2.96	3.45	1.41	2.64	8.3	5.98	5.48	2.02	0.54	10.22	7.53	0.66	10.77	6.16	2.08	5.58	9.32	9.85	-0.72	7.42	4.76	5.21	6.04	5.71	6.53	3.22	3.42	6.37	1.38	4.55	3.95	8.29	7.87
GW743024X	7.11283	2.95	-0.16	-1.25	-0.47	-0.39	1.55	1.49	2.36	0.18	1.66	0.35	2.18	3.18	1.05	4.58	-2.77	2.51	3.07	3.87	5.55	3.68	4.12	3.07	1.16	4.32	1.5	-0.44	6.13	2.02	0.82	3.35	5.88	-0.07	-2.99	1.63	3.16	4.11	-0.03	3.42	1.25	0.32	2.43	1.19	1.15	1.82	0.07	-3.5	0.85
GW759710A	47.3288	31.98	32.36	46.65	2.72	14.6	7.67	55.64	51.88	9.32	37.88	7.3	28.98	34.29	2.4	36.25	5.6	11.82	13.81	14.98	30.81	36.08	30.63	30.02	43.18	64.77	22.54	17.92	29.08	7.65	5.23	2.83	18.11	25.41	-2.49	4.21	6.92	10.08	60.83	21.13	20.93	1.15	6.93	7.74	2.65	14.76	5.94	5.75	9.64
GW768505X	46.1328	43.28	0.14	14.44	3.12	64.46	17.07	52.33	68.07	60.97	59.55	13.27	8.48	13.96	40.81	25.42	8.83	64.96	41.21	83.92	86.09	94.8	93.18	61.05	52.09	91.09	80.13	95.67	87.64	87.14	96.63	99.73	89.9	91	-8.92	4.77	11.19	8.5	81.22	27.21	7.94	6.8	87.35	101.09	98.39	100.54	98.5	21.75	63.22
GW769076X	17.7274	5.32	-2.58	2.33	2.32	1.67	5.19	4.81	7.46	-0.29	4.79	-2.42	0.09	3.83	-1.06	3.04	-4.02	2.38	-0.22	1.56	10.69	8.64	5.14	6.32	-1.49	9.16	3.08	-2.02	5.58	-0.25	-2.95	-1.41	6.65	9.43	-1.46	0.03	2.5	5.33	11.98	11.34	-3.36	2.2	22.55	9.18	2.28	1.15	3.39	6.95	7.36
GW770220A	51.2158	54.89	2.39	59.55	27.29	35.77	6.14	74.86	74.4	22.37	35.08	6.74	79.22	67.92	8.33	52.01	9.11	11.59	46.82	57.4	50.16	51.34	46.79	48.04	28.74	49.47	45.57	18.59	43.73	16.5	39.56	4.43	37.82	17.83	-0.53	16	28.98	19.16	80.22	3.38	7.04	0.9	-16.01	6.58	6.3	11.66	12.29	22.42	37.1
GW770249A	62.8006	8.18	-7.38	18.77	1.36	29.39	3.25	58.85	64.18	40.95	69.55	5.11	5.09	5.25	7.9	4.26	0.84	19.15	39.04	57.8	46.54	73.73	70.48	24.41	24.26	48.34	32.49	80.51	77.18	43.82	84.85	63.53	80.19	85.43	-9.91	3.15	53.59	22.84	28.12	13.16	10.67	1.62	79.96	94.12	89.21	90.73	92.83	12.24	29.75
GW771127A	37.9102	9.69	-3.19	6.46	0.05	74.11	56.09	64.47	62.75	19	16.98	1.31	59.43	50.17	2.14	51.17	17.6	46.12	56.46	66.64	73.76	83.63	80.74	64.74	60.47	82.85	62.83	2.19	14.22	2.97	10.26	0.55	23.27	39	-6.33	11.54	24.09	18.82	78.12	18.73	13.11	2.81	64.97	5.12	7.91	9.82	11.05	9.61	28.12
GW775608X	-3.20279	-1.5	3.42	1.98	2.4	0.17	0.48	10.32	19.22	1.4	-1.51	1.19	4.65	3.6	0.93	-0.69	-1	0.39	0.21	2.42	3.5	5.84	4.11	1.66	-0.95	1.84	-5.17	2.65	10.67	5.05	1.43	2.51	9.58	3.02	1.97	-0.1	-1.23	1.53	0.48	1.03	1.91	1.73	37.88	2.96	-0.96	1.69	3.92	0.46	-2.8
GW778894X	21.9135	14.89	11	22.14	36.18	48.9	34.26	47.52	44.32	13.39	39.71	5.13	24.39	39.33	21.08	23.53	14.72	15.98	26.48	18.29	35.91	31.51	22.18	41.73	39.23	65.96	36.97	15.02	43.79	19.24	22.48	3.9	46.23	71.04	53.19	13.28	12.73	18.74	74.2	40.89	38.2	10.82	7.43	24.59	65.74	75.34	87.55	15.57	17.31
GW779439X	72.7893	17.57	8.28	30.27	49.24	37.32	40.23	63.34	57.29	7.32	13.74	5.93	21.32	22.94	13.52	28.47	3.44	15.43	15.74	34.35	32.57	32.65	27.48	47.52	32.2	62.62	50.21	-0.78	14.66	6.24	26.79	0.09	57.9	72.39	47.48	11.75	28.47	62.85	91.83	93.61	84.04	24.85	18.12	60.32	17.31	12.69	18.42	28	27.11
GW780056X	41.962	4.83	11.6	20.85	14.2	15.49	28.01	29.54	22.19	8.18	10.78	-0.83	1.91	3.21	-0.21	15.72	0.74	3.76	1.7	15.33	13.49	11.79	9.31	11.35	5.04	38.22	22.47	-5.2	15.21	0.69	8.4	0.55	27.23	81.34	-0.45	-4.19	9.98	24.4	70.49	73.22	54.57	7.36	4.24	30.52	12.07	7.47	5.86	22.4	10.42
GW780159X	16.129	14.3	-0.72	0.69	-0.69	3.32	4.47	15.72	7.05	6.75	5.31	-0.84	4.05	5.26	1.36	10.62	-1.08	3.32	7.22	8.23	9.71	16.11	13.24	4.6	5.51	13.55	18.41	0.92	14.77	4.27	3.57	5.53	15.52	14.5	-0.99	3.94	6.22	7.43	11.37	7.08	2.56	4.52	-6.1	2.14	-0.34	7.16	5.02	10.54	7.33
GW781673X	-16.6579	-0.62	1.83	3.6	2.94	1.93	1.6	8.86	7.59	2.58	2.62	1.7	6.82	7.34	1.37	3.52	-1.1	1.32	3.34	2.46	5.79	5.62	3.11	4	0.07	6.25	-1.15	1.02	12.97	3.84	0.64	2	9.79	2.8	1.6	-0.35	0.38	3.1	6.59	1.97		2.19	4.61	3.54	1.03	1.45	2.98	6.29	7.73
GW782612X	81.4003	19.61	39.12	57.05	25.18	21.88	10.86	84.86	88.62	26.53	73.85	19.94	55.12	62.55	1.1	99.72	41.92	93.92	66.28	81.79	84.57	91.31	88.94	76.67	96.12	94.9	82.55	53.56	81.06	72.94	72.09	4.33	77.81	65.46	25.42	4.64	39.02	15.45	66.03	16.78	15.53	0.93	77.63	15.28	6.83	14.07	12.88	4.78	4.73
GW782912X	17.8769	0.59	-2.49	0.54	1.06	2.82	1.75	5.96	0.48	0.62	2.61	0.88	3.4	2.28	1.48	1.95	-0.59	0.56	1.49	2.51	6.65	2.47	1.61	4.82	2.7	4.45	0.45	0.07	0.68	4.24	3.17	1.11	2.05	4.27	0.85	3.75	2.04	3.48	2.72	5.62	3.83	1.77	1.1	3.12	3.19	1.56	1.92	4.87	6.08
GW784307A	100	18.1	5.84	14.07	15.45	1.12	3.63	83.09	82.05	22.03	46.32	1.98	29.35	19.6	8.64	53.38	19.94	12.18	73.04	94.39	68.85	88.06	86.29	82.08	84.48	89.72	86.01	5.44	15.95	6.35	30.46	7.32	46.38	12.08	5.44	4.14	4.37	8.56	41.67	1.97	4.69	1.31	40.96	80.33	12.05	26.49	20.66	66.26	55.74
GW784684X	75.4351	18.47	-0.75	0.86	-0.23	15.05	6.83	10.96	10.72	17.68	3.73	2.62	4.28	6.65	2.68	33.25	-0.37	4.91	15.72	27.24	13.09	15.28	11.98	30.09	9.99	18.34	60.27	2.15	11.93	3.64	3.12	4.53	7.32	19.63	0.39	11.67	9.25	11.07	12.39	7.9	6.72	4.36	-0.86	8.01	2.15	4.97	5.78	6.54	34.27
GW784752X	73.1337	15.31	0.71	13.5	10.56	11.74	5.85	89.02	82.83	16.81	46.65	2.16	18.56	17.23	5.47	23.14	14.3	5.75	63.6	84.02	59.23	87.53	84.97	69.98	73.76	87.26	72.97	15.76	35.45	6.97	13.66	3.82	30.38	16.46	9.95	3.98	6.38	7.96	75.95	7.36	4.88	5.33	9.37	45.56	12.79	37.59	36.94	60.85	49.47
GW785404X	33.8677	10.52	-4.18	1.29	-1.23	7.92	2.83	3.51	6.07	8.91	6.05	-0.49	0.47	3.97	1.52	8.38	-0.49	1.89	4.5	2.85	7.63	9.59	5.9	1.73	4.14	9.9	8.39	0.43	14.99	4.99	1.12	4.6	12.55	13.61	-1.93	2.76	5.25	5.27	8.6	5.22	8.11	3.56	4.58	3.46	2.84	4.23	4.75	6.19	9.65
GW785804X	22.5012	6.76	-1.99	4.07	1.8	11.06	4.26	27.78	20.15	5.38	6.23	0.99	6	6.46	2.71	20.57	3.74	2.66	12.09	16.7	17.46	39.44	32.95	14.11	12.38	14.2	37.77	0.59	14.56	6.22	5.58	5.14	15.19	14.29	0.4	1.99	7.86	5.68	15.82	43.32	24.38	1.87	-5.99	7.29	4.77	3.45	5.31	7.82	10.08
GW786460X	0.385254	3.85	0.67	-0.14	3.06	0.01	-0.18	37.19	8	0.97	0.92	-1.51	2.32	1.51	1.48	2.48	3.34	-0.81	3.22	4.51	5.58	7.91	7.01	4.41	6.38	3.67	9.98	-2.51	4.46	3.6	2.61	1.95	5.67	0.67	-0.38	1.47	0.08	0.57	4.08	2.58	-0.01	-0.38	0.86	2.87	-0.2	0.79	-0.92	1.79	-1.62
GW794607X	76.7503	11.66	4.3	14.68	8.21	9.15	5.6	75.33	61.86	12.07	13.36	4.2	8.54	7.76	10.77	51.03	7.86	3.14	62.91	68.34	35.84	69.61	64.79	51.98	52.81	81.78	82.84	5.31	17.41	3.12	5.77	1.75	9.31	12.24	-2.86	3.95	4.23	3.35	33.41	0.96	-0.01	1.63	7.68	49.94	7.34	33.89	36.78	57.91	48.99
GW795486X	39.1062	-10.91	-5.22	1.44	0.78	22	4.84	43.52	48.88	20.57	49.91	9.01	4.45	6.33	11.19	2.35	-0.05	4.51	36.45	38.81	27.13	37.01	34.04	15.87	10.29	24.37	11.73	41.98	44.49	14.59	41.38	27.92	68.18	19.37	-6.95	-11.01	23.7	10.85	15.94	6.05	7.12	2.23	84.38	89.26	94.12	86.38	87.36	7.91	10.27
GW799251X	53.6729	2.27	-1.09	1.57	4.42	3.48	4.65	9.58	3.33	3.09	8.65	7.04	8.58	13.57	3.09	3.74	-3.68	0.85	5.98	8.03	10.18	3.49	1.57	4.81	2.19	7.62	5.85	1.27	-0.84	3.27	2.68	4.02	7.89	14.25	-0.63	3.29	2.75	6.28	16.19	4.44	4.12	1.12	4.7	5.94	9.29	11.27	9.94	9.09	8.47
GW801372X	45.5348	22.94	31.78	36.38	60.48	58.63	53.2	62.72	69.6	12.1	31.26	11.35	31.41	42.86	11.79	17.58	6.85	5.05	24.81	19.23	32.75	29.29	23.59	36.9	40.34	63.92	39.78	24.31	45.27	11.11	25.58	-3.61	40.16	95.87	61.17	14.21	34.1	44.76	86.99	69.95	65.44	22.12	8.7	42.48	26.71	39.47	45.58	22.32	14.45
GW804482X	1.88027	0.01	-0.53	-2.1	-1.13	3.72	0.56	0.81	0.86	0.56	-1.24	-0.76	2.43	0.59	0.54	1.34	-1.46	0.01	-1.09	-0.7	-0.98	-1.31	-1.14	1.54	2.15	-2.52	1.25	1.85	3.39	-0.49	1.33	2.27	0.89	-2.02	-4.12	0.73	2.93	2.9	3.74	0.19	-1.64	-1.17	-0.4	-3.86	-7.54	-0.8	-1.55	1.23	2.86
GW805758X	11.8235	8.98	-0.13	8.72	6.19	15.97	25.53	13.27	10.62	6.02	5.9	-0.53	3.04	7.14	1.41	6.47	3.15	1.12	4.76	3.47	8.83	7.45	4.7	7.87	6.49	13.39	6.98	0.28	10.35	4.55	2.76	2.55	14.45	45.83	9.02	6.84	10.64	23.73	62.36	48.23	53.13	8.71	0.75	8.57	7.94	6.18	9.1	16.84	13.47
[truncated: 433 more rows]
[truncated: 155 more columns]

## Sheet: Figure 2C
Figure 2C: EGFR Y1016ph KiPIK screen with PKIS1. The column "UNKNOWN" contains the KiPIK in vitro kinase data obtained in extracts.
% inhibition
[truncated: 954 more rows]
[truncated: 155 more columns]

## Sheet: Figure 3A
Figure 3A: H3T3ph RNAi screen (Note that the siRNA library targets kinases and other genes. Only protein kinase hits are shown in Figure 3A).
[truncated: 841 more rows]

[truncated: 21 more sheets: Figure 3B, Figure 4A, Figure 4B, Figure 4C, Figure 5A, Figure 5B, Figure 6A, Figure 6B, Figure 6C, Figure 6D, Figure 6E, Figure 6F, Figure 7, Suppl Figs 2 to 6, Suppl Fig 7A, Suppl Fig 7B, Suppl Figs 8 to 10, Suppl Fig 11A Macro, Suppl Fig 11A, Suppl Fig 11B,C …]
